# Supplementary material for: The regulatory light chain mediates inactivation of myosin motors during active shortening of cardiac muscle
Source: Nat Commun. 2021 Sep 6;12:5272. doi: 10.1038/s41467-021-25601-8 (PMC8421338; doi:10.1038/s41467-021-25601-8)
Supplement: Supplementary file 4 — Source Data [file 41467_2021_25601_MOESM4_ESM.xlsx]

## Sheet: Figure 1c
Normalized Force
pCa	#1	#2	#3	#4	#5	#6	#7	#8	#9		pCa50
6.38	0	0	0	0	0.01	0.02	0.01	0	0		Force	<P2>
6.17	0.02	0	0.01	0	0	0	0	0.01	0		5.59	5.59
5.96	0.03	0.01	0.02	0.01	0	0	0.01	0.01	0		5.49	5.51
5.85	0.08	0.02	0.03	0.01	0.02	0.01	0.02	0.02	0.01		5.57	5.59
5.74	0.16	0.07	0.09	0.04	0.03	0.03	0.06	0.06	0.03		5.58	5.59
5.68	0.29	0.12	0.19	0.12	0.08	0.05	0.13	0.12	0.08		5.57	5.55
5.62	0.47	0.21	0.34	0.32	0.22	0.1	0.34	0.29	0.25		5.49	5.48
5.57	0.64	0.29	0.55	0.59	0.52	0.28	0.63	0.49	0.56		5.58	5.58
5.51	0.76	0.52	0.71	0.76	0.77	0.49	0.78	0.69	0.78		5.56	5.58
5.24	0.88	0.86	0.88	0.91	0.94	0.85	0.89	0.89	0.93		5.57	5.59
4.29	1	1	1	1	1	1	1	1	1
<P2>	#1	#2	#3	#4	#5	#6	#7	#8	#9
6.38	0.2439	0.2101	0.2081	0.2541	0.2559	0.2532	0.2661	0.2158	0.2711
6.17	0.2458	0.2135	0.213	0.2582	0.261	0.2502	0.2767	0.2208	0.2654
5.96	0.2445	0.2175	0.2159	0.2569	0.2564	0.247	0.2628	0.2166	0.2606
5.85	0.2448	0.2153	0.2112	0.2589	0.2488	0.2533	0.2724	0.2186	0.2639
5.74	0.2423	0.2256	0.2123	0.2555	0.2509	0.2414	0.2678	0.2199	0.2658
5.68	0.2352	0.2139	0.2103	0.2472	0.2467	0.2459	0.2661	0.2105	0.26
5.62	0.2309	0.2074	0.1943	0.2371	0.2364	0.2476	0.2336	0.202	0.2443
5.57	0.2195	0.2048	0.1801	0.2065	0.2057	0.2338	0.2132	0.1752	0.2097
5.51	0.2146	0.1841	0.1717	0.1995	0.1941	0.2175	0.1979	0.1639	0.1828
5.24	0.2032	0.1715	0.1604	0.1827	0.1787	0.1807	0.1877	0.1525	0.178
4.29	0.206	0.1572	0.1591	0.1823	0.1585	0.1716	0.1745	0.1473	0.1717

## Sheet: Figure 1d
Normalized Force
pCa	#1	#2	#3	#4	#5		pCa50
6.38	0	0.01	0	0.01	0.01		Force	<P2>
6.17	0	0.02	0	0.01	0		5.56	5.65
5.96	0	0	0.01	0	0.01		5.53	5.58
5.85	0.01	0.04	0.01	0.02	0		5.57	5.59
5.74	0.03	0.06	0.05	0.08	0.15		5.55	5.59
5.68	0.12	0.14	0.17	0.19	0.24		5.59	5.63
5.62	0.25	0.23	0.3	0.33	0.31
5.57	0.54	0.44	0.52	0.53	0.64
5.51	0.61	0.58	0.68	0.59	0.82
5.24	1	0.83	0.97	0.82	0.86
4.29	0.92	1	1	1	1
<P2>	#1	#2	#3	#4	#5
6.38	-0.036	-0.0169	-0.0155	-0.0079	-0.0111
6.17	-0.0534	-0.0072	0.0018	-0.004	-0.011
5.96	-0.0451	-0.0182	0.0023	-0.001	-0.0102
5.85	-0.0419	-0.0172	0.0012	-0.0047	-0.0139
5.74	-0.03	-0.0077	0.0023	0.0006	-0.0035
5.68	-0.0138	-0.0024	0.0045	0.003	0.0135
5.62	0.0156	0.0081	0.0183	0.0097	0.0338
5.57	0.0548	0.0222	0.0338	0.0188	0.0623
5.51	0.0615	0.0376	0.0423	0.0295	0.0755
5.24	0.0681	0.0504	0.044	0.0366	0.0814
4.29	0.0667	0.0571	0.0504	0.0336	0.0806

## Sheet: Figure 2a
t [s]	DL0 [%]		t [s]	Normalized Force		t [s]	<P2> NRLC	<P2> CRLC
-0.2	0.09		-0.2	0.986577		-0.2	0.1428	0.1848
-0.1999	0.0825		-0.1999	0.986577		-0.199	0.1378	0.1842
-0.1998	0.09		-0.1998	0.986577		-0.198	0.1386	0.1828
-0.1997	0.075		-0.1997	0.986577		-0.197	0.1428	0.1822
-0.1996	0.0825		-0.1996	0.986577		-0.196	0.1446	0.185
-0.1995	0.0825		-0.1995	0.986577		-0.195	0.1398	0.1858
-0.1994	0.0825		-0.1994	0.986577		-0.194	0.1432	0.1878
-0.1993	0.0825		-0.1993	0.986577		-0.193	0.1426	0.1872
-0.1992	0.09		-0.1992	0.986577		-0.192	0.1428	0.1836
-0.1991	0.09		-0.1991	0.986577		-0.191	0.1402	0.1836
-0.199	0.09		-0.199	0.985459		-0.19	0.1402	0.1838
-0.1989	0.0825		-0.1989	0.986577		-0.189	0.1404	0.1858
-0.1988	0.0825		-0.1988	0.986577		-0.188	0.1446	0.1824
-0.1987	0.075		-0.1987	0.986577		-0.187	0.1428	0.1862
-0.1986	0.0825		-0.1986	0.986577		-0.186	0.1456	0.1858
-0.1985	0.075		-0.1985	0.985459		-0.185	0.1448	0.1876
-0.1984	0.09		-0.1984	0.985459		-0.184	0.1448	0.183
-0.1983	0.0825		-0.1983	0.985459		-0.183	0.1442	0.1826
-0.1982	0.0825		-0.1982	0.985459		-0.182	0.145	0.1838
-0.1981	0.0825		-0.1981	0.985459		-0.181	0.1436	0.1856
-0.198	0.09		-0.198	0.985459		-0.18	0.145	0.1868
-0.1979	0.0825		-0.1979	0.985459		-0.179	0.1438	0.1854
-0.1978	0.0825		-0.1978	0.985459		-0.178	0.1464	0.1846
-0.1977	0.09		-0.1977	0.985459		-0.177	0.1444	0.1846
-0.1976	0.075		-0.1976	0.986577		-0.176	0.1456	0.1864
-0.1975	0.075		-0.1975	0.985459		-0.175	0.1446	0.1864
-0.1974	0.09		-0.1974	0.985459		-0.174	0.1428	0.1836
-0.1973	0.0825		-0.1973	0.985459		-0.173	0.141	0.1842
-0.1972	0.09		-0.1972	0.985459		-0.172	0.1448	0.1886
-0.1971	0.09		-0.1971	0.98434		-0.171	0.1458	0.1882
-0.197	0.09		-0.197	0.985459		-0.17	0.1436	0.187
-0.1969	0.0825		-0.1969	0.985459		-0.169	0.1444	0.1866
-0.1968	0.075		-0.1968	0.985459		-0.168	0.1452	0.1858
-0.1967	0.0825		-0.1967	0.985459		-0.167	0.1442	0.1866
-0.1966	0.075		-0.1966	0.98434		-0.166	0.146	0.187
-0.1965	0.075		-0.1965	0.985459		-0.165	0.1422	0.1876
-0.1964	0.09		-0.1964	0.985459		-0.164	0.1438	0.1838
-0.1963	0.09		-0.1963	0.985459		-0.163	0.145	0.184
-0.1962	0.09		-0.1962	0.985459		-0.162	0.1436	0.1878
-0.1961	0.0825		-0.1961	0.985459		-0.161	0.1418	0.187
-0.196	0.09		-0.196	0.985459		-0.16	0.1442	0.1848
-0.1959	0.0825		-0.1959	0.985459		-0.159	0.143	0.1852
-0.1958	0.0825		-0.1958	0.985459		-0.158	0.1452	0.187
-0.1957	0.0825		-0.1957	0.985459		-0.157	0.1458	0.1864
-0.1956	0.0825		-0.1956	0.985459		-0.156	0.1456	0.187
-0.1955	0.0825		-0.1955	0.985459		-0.155	0.1438	0.1852
-0.1954	0.09		-0.1954	0.985459		-0.154	0.1434	0.1862
-0.1953	0.09		-0.1953	0.985459		-0.153	0.1454	0.1852
-0.1952	0.09		-0.1952	0.986577		-0.152	0.1416	0.1842
-0.1951	0.09		-0.1951	0.985459		-0.151	0.1436	0.1864
-0.195	0.09		-0.195	0.985459		-0.15	0.1458	0.187
-0.1949	0.0825		-0.1949	0.985459		-0.149	0.1426	0.1812
-0.1948	0.0825		-0.1948	0.985459		-0.148	0.1456	0.1844
-0.1947	0.075		-0.1947	0.985459		-0.147	0.145	0.1862
-0.1946	0.0825		-0.1946	0.985459		-0.146	0.1448	0.1842
-0.1945	0.075		-0.1945	0.985459		-0.145	0.1444	0.1862
-0.1944	0.0825		-0.1944	0.985459		-0.144	0.1428	0.187
-0.1943	0.0825		-0.1943	0.985459		-0.143	0.144	0.1844
-0.1942	0.09		-0.1942	0.985459		-0.142	0.1454	0.184
-0.1941	0.0825		-0.1941	0.985459		-0.141	0.1434	0.1834
-0.194	0.09		-0.194	0.985459		-0.14	0.1438	0.1854
-0.1939	0.0825		-0.1939	0.986577		-0.139	0.1468	0.1848
-0.1938	0.0825		-0.1938	0.985459		-0.138	0.1414	0.1838
-0.1937	0.075		-0.1937	0.985459		-0.137	0.1424	0.1832
-0.1936	0.0825		-0.1936	0.985459		-0.136	0.1436	0.1842
-0.1935	0.0825		-0.1935	0.986577		-0.135	0.1458	0.1848
-0.1934	0.09		-0.1934	0.985459		-0.134	0.1402	0.1854
-0.1933	0.09		-0.1933	0.985459		-0.133	0.1422	0.1884
-0.1932	0.09		-0.1932	0.985459		-0.132	0.1438	0.1864
-0.1931	0.09		-0.1931	0.985459		-0.131	0.1446	0.184
-0.193	0.0825		-0.193	0.985459		-0.13	0.1422	0.1826
-0.1929	0.075		-0.1929	0.986577		-0.129	0.145	0.1864
-0.1928	0.075		-0.1928	0.986577		-0.128	0.1436	0.1854
-0.1927	0.0825		-0.1927	0.986577		-0.127	0.1458	0.1796
-0.1926	0.0825		-0.1926	0.986577		-0.126	0.1442	0.187
-0.1925	0.075		-0.1925	0.986577		-0.125	0.1446	0.1886
-0.1924	0.09		-0.1924	0.986577		-0.124	0.1448	0.1854
-0.1923	0.0825		-0.1923	0.985459		-0.123	0.1458	0.1836
-0.1922	0.09		-0.1922	0.985459		-0.122	0.1418	0.1848
-0.1921	0.0825		-0.1921	0.986577		-0.121	0.1442	0.1846
-0.192	0.09		-0.192	0.985459		-0.12	0.1442	0.1868
-0.1919	0.0825		-0.1919	0.986577		-0.119	0.1418	0.1832
-0.1918	0.0825		-0.1918	0.986577		-0.118	0.1426	0.1838
-0.1917	0.0825		-0.1917	0.985459		-0.117	0.1418	0.1866
-0.1916	0.0825		-0.1916	0.986577		-0.116	0.1426	0.1838
-0.1915	0.0825		-0.1915	0.986577		-0.115	0.1444	0.1836
-0.1914	0.09		-0.1914	0.985459		-0.114	0.1444	0.1808
-0.1913	0.09		-0.1913	0.986577		-0.113	0.1428	0.1828
-0.1912	0.09		-0.1912	0.985459		-0.112	0.1416	0.183
-0.1911	0.09		-0.1911	0.985459		-0.111	0.1416	0.1836
-0.191	0.09		-0.191	0.985459		-0.11	0.1432	0.186
-0.1909	0.0825		-0.1909	0.985459		-0.109	0.145	0.1828
-0.1908	0.0825		-0.1908	0.986577		-0.108	0.1422	0.182
-0.1907	0.0825		-0.1907	0.985459		-0.107	0.1416	0.1838
-0.1906	0.075		-0.1906	0.985459		-0.106	0.144	0.1858
-0.1905	0.075		-0.1905	0.985459		-0.105	0.1416	0.1876
-0.1904	0.0825		-0.1904	0.985459		-0.104	0.1418	0.185
-0.1903	0.09		-0.1903	0.985459		-0.103	0.142	0.189
-0.1902	0.0825		-0.1902	0.986577		-0.102	0.141	0.186
-0.1901	0.0825		-0.1901	0.985459		-0.101	0.1418	0.1856
-0.19	0.09		-0.19	0.985459		-0.1	0.1416	0.1878
-0.1899	0.0825		-0.1899	0.985459		-0.099	0.1416	0.1844
-0.1898	0.075		-0.1898	0.985459		-0.098	0.1414	0.1866
-0.1897	0.0825		-0.1897	0.985459		-0.097	0.1414	0.1856
-0.1896	0.0825		-0.1896	0.985459		-0.096	0.1428	0.1844
-0.1895	0.075		-0.1895	0.986577		-0.095	0.1442	0.1862
-0.1894	0.0825		-0.1894	0.985459		-0.094	0.144	0.1874
-0.1893	0.0825		-0.1893	0.986577		-0.093	0.1422	0.185
-0.1892	0.09		-0.1892	0.986577		-0.092	0.1442	0.1836
-0.1891	0.09		-0.1891	0.986577		-0.091	0.1424	0.1854
-0.189	0.09		-0.189	0.986577		-0.09	0.14	0.1842
-0.1889	0.0825		-0.1889	0.986577		-0.089	0.1402	0.1854
-0.1888	0.075		-0.1888	0.986577		-0.088	0.1432	0.1874
-0.1887	0.0825		-0.1887	0.986577		-0.087	0.1418	0.1872
-0.1886	0.0825		-0.1886	0.986577		-0.086	0.1434	0.1834
-0.1885	0.0825		-0.1885	0.986577		-0.085	0.1442	0.1858
-0.1884	0.09		-0.1884	0.986577		-0.084	0.1422	0.1844
-0.1883	0.09		-0.1883	0.986577		-0.083	0.1428	0.187
-0.1882	0.09		-0.1882	0.986577		-0.082	0.1414	0.1852
-0.1881	0.09		-0.1881	0.987696		-0.081	0.1448	0.187
-0.188	0.09		-0.188	0.986577		-0.08	0.1432	0.185
-0.1879	0.0825		-0.1879	0.987696		-0.079	0.1416	0.185
-0.1878	0.0825		-0.1878	0.987696		-0.078	0.1442	0.182
-0.1877	0.0825		-0.1877	0.986577		-0.077	0.1426	0.1848
-0.1876	0.0825		-0.1876	0.986577		-0.076	0.1454	0.1866
-0.1875	0.0825		-0.1875	0.987696		-0.075	0.1456	0.1838
-0.1874	0.09		-0.1874	0.986577		-0.074	0.1446	0.1844
-0.1873	0.09		-0.1873	0.986577		-0.073	0.1432	0.1868
-0.1872	0.09		-0.1872	0.986577		-0.072	0.1414	0.185
-0.1871	0.0825		-0.1871	0.986577		-0.071	0.1428	0.1868
-0.187	0.09		-0.187	0.987696		-0.07	0.1436	0.1848
-0.1869	0.0825		-0.1869	0.987696		-0.069	0.1426	0.1866
-0.1868	0.0825		-0.1868	0.986577		-0.068	0.1456	0.1866
-0.1867	0.0825		-0.1867	0.986577		-0.067	0.1426	0.1828
-0.1866	0.075		-0.1866	0.987696		-0.066	0.1406	0.1856
-0.1865	0.0825		-0.1865	0.987696		-0.065	0.1414	0.184
-0.1864	0.0825		-0.1864	0.986577		-0.064	0.1422	0.1862
-0.1863	0.09		-0.1863	0.986577		-0.063	0.1428	0.1844
-0.1862	0.09		-0.1862	0.986577		-0.062	0.1412	0.1828
-0.1861	0.0825		-0.1861	0.986577		-0.061	0.1456	0.1844
-0.186	0.09		-0.186	0.986577		-0.06	0.1464	0.1878
-0.1859	0.0825		-0.1859	0.986577		-0.059	0.1444	0.1868
-0.1858	0.0825		-0.1858	0.987696		-0.058	0.1446	0.1858
-0.1857	0.0825		-0.1857	0.986577		-0.057	0.1428	0.1856
-0.1856	0.075		-0.1856	0.986577		-0.056	0.1446	0.1832
-0.1855	0.075		-0.1855	0.986577		-0.055	0.1416	0.1848
-0.1854	0.09		-0.1854	0.986577		-0.054	0.143	0.1848
-0.1853	0.09		-0.1853	0.986577		-0.053	0.1442	0.1862
-0.1852	0.0825		-0.1852	0.986577		-0.052	0.145	0.1856
-0.1851	0.0825		-0.1851	0.986577		-0.051	0.1454	0.1848
-0.185	0.09		-0.185	0.986577		-0.05	0.1434	0.185
-0.1849	0.075		-0.1849	0.986577		-0.049	0.143	0.1858
-0.1848	0.0825		-0.1848	0.986577		-0.048	0.1406	0.1844
-0.1847	0.075		-0.1847	0.986577		-0.047	0.1424	0.187
-0.1846	0.0825		-0.1846	0.986577		-0.046	0.144	0.186
-0.1845	0.0825		-0.1845	0.986577		-0.045	0.1408	0.185
-0.1844	0.09		-0.1844	0.986577		-0.044	0.1442	0.1864
-0.1843	0.09		-0.1843	0.985459		-0.043	0.1448	0.1854
-0.1842	0.09		-0.1842	0.986577		-0.042	0.143	0.1854
-0.1841	0.09		-0.1841	0.986577		-0.041	0.1466	0.1874
-0.184	0.0825		-0.184	0.986577		-0.04	0.144	0.183
-0.1839	0.075		-0.1839	0.986577		-0.039	0.1432	0.1842
-0.1838	0.0825		-0.1838	0.986577		-0.038	0.143	0.185
-0.1837	0.075		-0.1837	0.986577		-0.037	0.1422	0.1866
-0.1836	0.075		-0.1836	0.986577		-0.036	0.1428	0.1888
-0.1835	0.075		-0.1835	0.986577		-0.035	0.1444	0.187
-0.1834	0.0825		-0.1834	0.986577		-0.034	0.145	0.1854
-0.1833	0.0825		-0.1833	0.985459		-0.033	0.142	0.185
-0.1832	0.09		-0.1832	0.986577		-0.032	0.1456	0.184
-0.1831	0.0825		-0.1831	0.985459		-0.031	0.141	0.1846
-0.183	0.09		-0.183	0.985459		-0.03	0.145	0.1832
-0.1829	0.0825		-0.1829	0.985459		-0.029	0.1438	0.185
-0.1828	0.0825		-0.1828	0.986577		-0.028	0.1418	0.1866
-0.1827	0.075		-0.1827	0.985459		-0.027	0.1416	0.182
-0.1826	0.0825		-0.1826	0.985459		-0.026	0.1432	0.183
-0.1825	0.0825		-0.1825	0.985459		-0.025	0.1436	0.186
-0.1824	0.0825		-0.1824	0.985459		-0.024	0.1434	0.1878
-0.1823	0.09		-0.1823	0.985459		-0.023	0.1436	0.1864
-0.1822	0.0825		-0.1822	0.985459		-0.022	0.1424	0.1864
-0.1821	0.09		-0.1821	0.986577		-0.021	0.1434	0.1864
-0.182	0.09		-0.182	0.986577		-0.02	0.1444	0.1872
-0.1819	0.0825		-0.1819	0.986577		-0.019	0.142	0.1854
-0.1818	0.075		-0.1818	0.985459		-0.018	0.142	0.1876
-0.1817	0.0825		-0.1817	0.985459		-0.017	0.143	0.187
-0.1816	0.0825		-0.1816	0.985459		-0.016	0.142	0.1824
-0.1815	0.0825		-0.1815	0.985459		-0.015	0.1436	0.1812
-0.1814	0.09		-0.1814	0.985459		-0.014	0.1458	0.1826
-0.1813	0.09		-0.1813	0.985459		-0.013	0.143	0.184
-0.1812	0.09		-0.1812	0.985459		-0.012	0.1436	0.1844
-0.1811	0.09		-0.1811	0.985459		-0.011	0.1452	0.1854
-0.181	0.09		-0.181	0.986577		-0.01	0.1428	0.1852
-0.1809	0.0825		-0.1809	0.985459		-0.009	0.1436	0.1834
-0.1808	0.0825		-0.1808	0.985459		-0.008	0.143	0.1836
-0.1807	0.0825		-0.1807	0.986577		-0.007	0.1446	0.1858
-0.1806	0.0825		-0.1806	0.985459		-0.006	0.144	0.1864
-0.1805	0.075		-0.1805	0.985459		-0.005	0.1428	0.185
-0.1804	0.09		-0.1804	0.985459		-0.004	0.145	0.1846
-0.1803	0.09		-0.1803	0.986577		-0.003	0.1428	0.1862
-0.1802	0.09		-0.1802	0.986577		-0.002	0.1436	0.1854
-0.1801	0.09		-0.1801	0.985459		-0.001	0.1446	0.1864
-0.18	0.0825		-0.18	0.986577		0	0.1314	0.184
-0.1799	0.0825		-0.1799	0.986577		0.001	0.1146	0.19
-0.1798	0.0825		-0.1798	0.986577		0.002	0.1154	0.1958
-0.1797	0.075		-0.1797	0.986577		0.003	0.1058	0.1938
-0.1796	0.0825		-0.1796	0.986577		0.004	0.1008	0.1962
-0.1795	0.075		-0.1795	0.986577		0.005	0.1014	0.1966
-0.1794	0.09		-0.1794	0.985459		0.006	0.1008	0.2002
-0.1793	0.09		-0.1793	0.986577		0.007	0.1014	0.2026
-0.1792	0.0825		-0.1792	0.985459		0.008	0.1	0.2056
-0.1791	0.09		-0.1791	0.985459		0.009	0.0986	0.209
-0.179	0.09		-0.179	0.985459		0.01	0.1012	0.2114
-0.1789	0.0825		-0.1789	0.985459		0.011	0.0988	0.217
-0.1788	0.0825		-0.1788	0.985459		0.012	0.0978	0.2156
-0.1787	0.0825		-0.1787	0.985459		0.013	0.0974	0.2214
-0.1786	0.075		-0.1786	0.985459		0.014	0.0966	0.2216
-0.1785	0.0825		-0.1785	0.985459		0.015	0.0976	0.2252
-0.1784	0.09		-0.1784	0.98434		0.016	0.097	0.2242
-0.1783	0.09		-0.1783	0.985459		0.017	0.0972	0.2282
-0.1782	0.09		-0.1782	0.985459		0.018	0.0942	0.229
-0.1781	0.09		-0.1781	0.985459		0.019	0.0964	0.229
-0.178	0.09		-0.178	0.98434		0.02	0.0946	0.233
-0.1779	0.075		-0.1779	0.985459		0.021	0.0938	0.231
-0.1778	0.075		-0.1778	0.985459		0.022	0.0944	0.2312
-0.1777	0.0825		-0.1777	0.985459		0.023	0.0936	0.2318
-0.1776	0.0825		-0.1776	0.985459		0.024	0.0924	0.231
-0.1775	0.0825		-0.1775	0.985459		0.025	0.094	0.2338
-0.1774	0.0825		-0.1774	0.98434		0.026	0.092	0.2336
-0.1773	0.09		-0.1773	0.98434		0.027	0.0894	0.2326
-0.1772	0.0825		-0.1772	0.985459		0.028	0.0932	0.2326
-0.1771	0.0825		-0.1771	0.985459		0.029	0.0932	0.2302
-0.177	0.0825		-0.177	0.985459		0.03	0.0922	0.2272
-0.1769	0.075		-0.1769	0.985459		0.031	0.1132	0.237
-0.1768	0.0825		-0.1768	0.985459		0.032	0.1094	0.2432
-0.1767	0.075		-0.1767	0.985459		0.033	0.1096	0.2432
-0.1766	0.0825		-0.1766	0.98434		0.034	0.1072	0.2444
-0.1765	0.075		-0.1765	0.98434		0.035	0.1106	0.2442
-0.1764	0.09		-0.1764	0.98434		0.036	0.112	0.242
-0.1763	0.0825		-0.1763	0.98434		0.037	0.1112	0.2404
-0.1762	0.09		-0.1762	0.98434		0.038	0.1122	0.2434
-0.1761	0.0825		-0.1761	0.98434		0.039	0.1138	0.2414
-0.176	0.09		-0.176	0.985459		0.04	0.116	0.2384
-0.1759	0.0825		-0.1759	0.985459		0.041	0.1158	0.2408
-0.1758	0.075		-0.1758	0.98434		0.042	0.1178	0.2396
-0.1757	0.0825		-0.1757	0.98434		0.043	0.12	0.2372
-0.1756	0.0825		-0.1756	0.985459		0.044	0.1174	0.2384
-0.1755	0.0825		-0.1755	0.985459		0.045	0.1178	0.2356
-0.1754	0.0825		-0.1754	0.98434		0.046	0.1212	0.2356
-0.1753	0.09		-0.1753	0.985459		0.047	0.1224	0.2336
-0.1752	0.09		-0.1752	0.985459		0.048	0.121	0.235
-0.1751	0.09		-0.1751	0.985459		0.049	0.1204	0.2332
-0.175	0.0825		-0.175	0.98434		0.05	0.121	0.2368
-0.1749	0.0825		-0.1749	0.98434		0.051	0.1196	0.2368
-0.1748	0.075		-0.1748	0.985459		0.052	0.1212	0.2374
-0.1747	0.0825		-0.1747	0.985459		0.053	0.1214	0.2338
-0.1746	0.075		-0.1746	0.985459		0.054	0.1218	0.2334
-0.1745	0.0825		-0.1745	0.985459		0.055	0.124	0.2334
-0.1744	0.0825		-0.1744	0.985459		0.056	0.123	0.2316
-0.1743	0.09		-0.1743	0.985459		0.057	0.123	0.2326
-0.1742	0.0825		-0.1742	0.985459		0.058	0.1254	0.2284
-0.1741	0.09		-0.1741	0.985459		0.059	0.1226	0.2282
-0.174	0.0825		-0.174	0.985459		0.06	0.1254	0.2298
-0.1739	0.0825		-0.1739	0.98434		0.061	0.126	0.2302
-0.1738	0.0825		-0.1738	0.985459		0.062	0.1266	0.2302
-0.1737	0.0825		-0.1737	0.985459		0.063	0.1272	0.2292
-0.1736	0.0825		-0.1736	0.985459		0.064	0.1252	0.2286
-0.1735	0.0825		-0.1735	0.985459		0.065	0.1268	0.2314
-0.1734	0.09		-0.1734	0.985459		0.066	0.1276	0.229
-0.1733	0.09		-0.1733	0.985459		0.067	0.1264	0.2256
-0.1732	0.09		-0.1732	0.985459		0.068	0.126	0.2238
-0.1731	0.09		-0.1731	0.985459		0.069	0.1272	0.2254
-0.173	0.0825		-0.173	0.985459		0.07	0.1282	0.2262
-0.1729	0.075		-0.1729	0.985459		0.071	0.1312	0.2256
-0.1728	0.075		-0.1728	0.98434		0.072	0.1302	0.2236
-0.1727	0.0825		-0.1727	0.986577		0.073	0.131	0.2232
-0.1726	0.075		-0.1726	0.985459		0.074	0.132	0.2216
-0.1725	0.075		-0.1725	0.985459		0.075	0.131	0.222
-0.1724	0.0825		-0.1724	0.985459		0.076	0.13	0.2238
-0.1723	0.0825		-0.1723	0.985459		0.077	0.131	0.2224
-0.1722	0.0825		-0.1722	0.985459		0.078	0.1304	0.2208
-0.1721	0.09		-0.1721	0.985459		0.079	0.1328	0.219
-0.172	0.09		-0.172	0.985459		0.08	0.1306	0.2182
-0.1719	0.0825		-0.1719	0.985459		0.081	0.1336	0.2204
-0.1718	0.0825		-0.1718	0.985459		0.082	0.1308	0.2192
-0.1717	0.075		-0.1717	0.985459		0.083	0.133	0.2184
-0.1716	0.0825		-0.1716	0.985459		0.084	0.1328	0.2154
-0.1715	0.0825		-0.1715	0.985459		0.085	0.1318	0.2178
-0.1714	0.09		-0.1714	0.985459		0.086	0.1334	0.2162
-0.1713	0.0825		-0.1713	0.985459		0.087	0.1286	0.213
-0.1712	0.09		-0.1712	0.985459		0.088	0.1328	0.2134
-0.1711	0.09		-0.1711	0.985459		0.089	0.1324	0.2128
-0.171	0.0825		-0.171	0.985459		0.09	0.1326	0.2146
-0.1709	0.075		-0.1709	0.985459		0.091	0.1348	0.2118
-0.1708	0.075		-0.1708	0.985459		0.092	0.1358	0.2158
-0.1707	0.0825		-0.1707	0.985459		0.093	0.135	0.2124
-0.1706	0.075		-0.1706	0.985459		0.094	0.1362	0.2116
-0.1705	0.0825		-0.1705	0.985459		0.095	0.1354	0.2112
-0.1704	0.09		-0.1704	0.986577		0.096	0.1354	0.21
-0.1703	0.09		-0.1703	0.985459		0.097	0.1324	0.212
-0.1702	0.0825		-0.1702	0.986577		0.098	0.1364	0.2098
-0.1701	0.09		-0.1701	0.985459		0.099	0.1362	0.2108
-0.17	0.0825		-0.17	0.986577		0.1	0.1352	0.2096
-0.1699	0.0825		-0.1699	0.985459		0.101	0.1348	0.2076
-0.1698	0.0825		-0.1698	0.986577		0.102	0.1332	0.2074
-0.1697	0.0825		-0.1697	0.986577		0.103	0.136	0.2084
-0.1696	0.075		-0.1696	0.986577		0.104	0.1346	0.2062
-0.1695	0.075		-0.1695	0.986577		0.105	0.1356	0.2068
-0.1694	0.0825		-0.1694	0.986577		0.106	0.1366	0.2074
-0.1693	0.09		-0.1693	0.986577		0.107	0.135	0.2084
-0.1692	0.0825		-0.1692	0.986577		0.108	0.1366	0.2068
-0.1691	0.0825		-0.1691	0.985459		0.109	0.1384	0.2054
-0.169	0.09		-0.169	0.986577		0.11	0.1376	0.2044
-0.1689	0.0825		-0.1689	0.986577		0.111	0.1396	0.204
-0.1688	0.0825		-0.1688	0.986577		0.112	0.1372	0.2046
-0.1687	0.0825		-0.1687	0.986577		0.113	0.1366	0.2048
-0.1686	0.0825		-0.1686	0.986577		0.114	0.1354	0.2042
-0.1685	0.075		-0.1685	0.986577		0.115	0.1368	0.2042
-0.1684	0.09		-0.1684	0.986577		0.116	0.1348	0.2082
-0.1683	0.09		-0.1683	0.986577		0.117	0.1346	0.2074
-0.1682	0.09		-0.1682	0.986577		0.118	0.1354	0.2026
-0.1681	0.09		-0.1681	0.986577		0.119	0.135	0.2026
-0.168	0.0825		-0.168	0.986577		0.12	0.1378	0.2018
-0.1679	0.0825		-0.1679	0.987696		0.121	0.136	0.2012
-0.1678	0.075		-0.1678	0.986577		0.122	0.1354	0.2008
-0.1677	0.0825		-0.1677	0.986577		0.123	0.133	0.1994
-0.1676	0.0825		-0.1676	0.986577		0.124	0.136	0.2002
-0.1675	0.0825		-0.1675	0.987696		0.125	0.137	0.2002
-0.1674	0.09		-0.1674	0.987696		0.126	0.1356	0.202
-0.1673	0.09		-0.1673	0.987696		0.127	0.1364	0.2014
-0.1672	0.09		-0.1672	0.987696		0.128	0.1352	0.1996
-0.1671	0.09		-0.1671	0.986577		0.129	0.1346	0.1986
-0.167	0.09		-0.167	0.986577		0.13	0.1376	0.1982
-0.1669	0.0825		-0.1669	0.987696		0.131	0.135	0.1984
-0.1668	0.0825		-0.1668	0.987696		0.132	0.1352	0.2004
-0.1667	0.0825		-0.1667	0.987696		0.133	0.1368	0.1994
-0.1666	0.0825		-0.1666	0.987696		0.134	0.1378	0.1986
-0.1665	0.0825		-0.1665	0.987696		0.135	0.1362	0.1956
-0.1664	0.09		-0.1664	0.987696		0.136	0.1366	0.196
-0.1663	0.09		-0.1663	0.987696		0.137	0.1362	0.199
-0.1662	0.09		-0.1662	0.987696		0.138	0.1366	0.198
-0.1661	0.09		-0.1661	0.987696		0.139	0.1364	0.197
-0.166	0.09		-0.166	0.987696		0.14	0.139	0.1976
-0.1659	0.0825		-0.1659	0.986577		0.141	0.1396	0.1972
-0.1658	0.0825		-0.1658	0.986577		0.142	0.1358	0.1998
-0.1657	0.075		-0.1657	0.987696		0.143	0.1388	0.1982
-0.1656	0.0825		-0.1656	0.986577		0.144	0.1386	0.1962
-0.1655	0.075		-0.1655	0.987696		0.145	0.1366	0.196
-0.1654	0.09		-0.1654	0.987696		0.146	0.1362	0.1938
-0.1653	0.09		-0.1653	0.987696		0.147	0.1344	0.1944
-0.1652	0.0825		-0.1652	0.986577		0.148	0.1384	0.1958
-0.1651	0.09		-0.1651	0.987696		0.149	0.141	0.1984
-0.165	0.0825		-0.165	0.986577		0.15	0.1384	0.1948
-0.1649	0.0825		-0.1649	0.987696		0.151	0.1382	0.1982
-0.1648	0.075		-0.1648	0.987696		0.152	0.1378	0.195
-0.1647	0.0825		-0.1647	0.986577		0.153	0.1372	0.1944
-0.1646	0.0825		-0.1646	0.987696		0.154	0.1402	0.1944
-0.1645	0.0825		-0.1645	0.986577		0.155	0.1372	0.1938
-0.1644	0.09		-0.1644	0.986577		0.156	0.1386	0.1938
-0.1643	0.0975		-0.1643	0.986577		0.157	0.1362	0.193
-0.1642	0.0975		-0.1642	0.986577		0.158	0.137	0.1972
-0.1641	0.09		-0.1641	0.986577		0.159	0.1394	0.194
-0.164	0.0825		-0.164	0.986577		0.16	0.1382	0.1938
-0.1639	0.0825		-0.1639	0.987696		0.161	0.1368	0.1942
-0.1638	0.0825		-0.1638	0.987696		0.162	0.1392	0.1918
-0.1637	0.075		-0.1637	0.986577		0.163	0.141	0.1918
-0.1636	0.075		-0.1636	0.986577		0.164	0.1382	0.194
-0.1635	0.0825		-0.1635	0.986577		0.165	0.1378	0.1926
-0.1634	0.0825		-0.1634	0.986577		0.166	0.1362	0.1944
-0.1633	0.09		-0.1633	0.986577		0.167	0.1362	0.193
-0.1632	0.09		-0.1632	0.987696		0.168	0.1388	0.1922
-0.1631	0.0825		-0.1631	0.986577		0.169	0.136	0.1928
-0.163	0.09		-0.163	0.986577		0.17	0.1412	0.1938
-0.1629	0.0825		-0.1629	0.986577		0.171	0.138	0.193
-0.1628	0.0825		-0.1628	0.986577		0.172	0.1408	0.1916
-0.1627	0.0825		-0.1627	0.986577		0.173	0.1388	0.1938
-0.1626	0.075		-0.1626	0.986577		0.174	0.1398	0.1902
-0.1625	0.0825		-0.1625	0.986577		0.175	0.138	0.1914
-0.1624	0.0825		-0.1624	0.986577		0.176	0.1364	0.1924
-0.1623	0.09		-0.1623	0.986577		0.177	0.1384	0.19
-0.1622	0.09		-0.1622	0.986577		0.178	0.1366	0.1918
-0.1621	0.09		-0.1621	0.986577		0.179	0.137	0.1902
-0.162	0.09		-0.162	0.986577		0.18	0.1392	0.1916
-0.1619	0.0825		-0.1619	0.986577		0.181	0.1362	0.1926
-0.1618	0.0825		-0.1618	0.986577		0.182	0.1388	0.1914
-0.1617	0.075		-0.1617	0.986577		0.183	0.1396	0.1906
-0.1616	0.075		-0.1616	0.986577		0.184	0.1376	0.1896
-0.1615	0.075		-0.1615	0.986577		0.185	0.1374	0.187
-0.1614	0.0825		-0.1614	0.986577		0.186	0.14	0.1896
-0.1613	0.09		-0.1613	0.986577		0.187	0.1392	0.1888
-0.1612	0.09		-0.1612	0.986577		0.188	0.1404	0.1888
-0.1611	0.09		-0.1611	0.986577		0.189	0.1384	0.1914
-0.161	0.09		-0.161	0.986577		0.19	0.1402	0.1918
-0.1609	0.0825		-0.1609	0.986577		0.191	0.1418	0.1888
-0.1608	0.075		-0.1608	0.987696		0.192	0.1402	0.1878
-0.1607	0.075		-0.1607	0.987696		0.193	0.1408	0.1906
-0.1606	0.0825		-0.1606	0.986577		0.194	0.1404	0.1896
-0.1605	0.0825		-0.1605	0.986577		0.195	0.1402	0.187
-0.1604	0.0825		-0.1604	0.986577		0.196	0.1412	0.1866
-0.1603	0.0825		-0.1603	0.986577		0.197	0.14	0.19
-0.1602	0.09		-0.1602	0.986577		0.198	0.1396	0.1872
-0.1601	0.09		-0.1601	0.986577		0.199	0.1402	0.188
-0.16	0.09		-0.16	0.987696		0.2	0.1406	0.1882
-0.1599	0.075		-0.1599	0.987696		0.201	0.1406	0.186
-0.1598	0.075		-0.1598	0.987696		0.202	0.14	0.185
-0.1597	0.0825		-0.1597	0.986577		0.203	0.1368	0.1864
-0.1596	0.0825		-0.1596	0.987696		0.204	0.1364	0.1908
-0.1595	0.0825		-0.1595	0.986577		0.205	0.1386	0.1874
-0.1594	0.0825		-0.1594	0.987696		0.206	0.138	0.1856
-0.1593	0.09		-0.1593	0.986577		0.207	0.1416	0.1874
-0.1592	0.09		-0.1592	0.986577		0.208	0.1392	0.19
-0.1591	0.0975		-0.1591	0.986577		0.209	0.1404	0.1874
-0.159	0.0825		-0.159	0.986577		0.21	0.1412	0.1878
-0.1589	0.075		-0.1589	0.986577		0.211	0.1406	0.1852
-0.1588	0.0825		-0.1588	0.986577		0.212	0.1392	0.1832
-0.1587	0.075		-0.1587	0.986577		0.213	0.1404	0.187
-0.1586	0.075		-0.1586	0.986577		0.214	0.14	0.1866
-0.1585	0.075		-0.1585	0.986577		0.215	0.1376	0.185
-0.1584	0.09		-0.1584	0.986577		0.216	0.1394	0.1854
-0.1583	0.09		-0.1583	0.986577		0.217	0.1384	0.1888
-0.1582	0.09		-0.1582	0.986577		0.218	0.1384	0.187
-0.1581	0.09		-0.1581	0.986577		0.219	0.1396	0.187
-0.158	0.09		-0.158	0.986577		0.22	0.137	0.1852
-0.1579	0.075		-0.1579	0.986577		0.221	0.1368	0.1856
-0.1578	0.0825		-0.1578	0.986577		0.222	0.1376	0.1878
-0.1577	0.075		-0.1577	0.985459		0.223	0.1354	0.1866
-0.1576	0.0825		-0.1576	0.985459		0.224	0.1362	0.1866
-0.1575	0.075		-0.1575	0.985459		0.225	0.1388	0.1864
-0.1574	0.0825		-0.1574	0.985459		0.226	0.139	0.1886
-0.1573	0.09		-0.1573	0.985459		0.227	0.1386	0.1864
-0.1572	0.09		-0.1572	0.986577		0.228	0.1398	0.1866
-0.1571	0.09		-0.1571	0.985459		0.229	0.1392	0.185
-0.157	0.0825		-0.157	0.985459		0.23	0.139	0.1836
-0.1569	0.0825		-0.1569	0.985459		0.231	0.1398	0.186
-0.1568	0.0825		-0.1568	0.985459		0.232	0.1378	0.1876
-0.1567	0.075		-0.1567	0.985459		0.233	0.1396	0.1862
-0.1566	0.0825		-0.1566	0.985459		0.234	0.138	0.1854
-0.1565	0.075		-0.1565	0.985459		0.235	0.1402	0.1852
-0.1564	0.09		-0.1564	0.985459		0.236	0.1408	0.1876
-0.1563	0.09		-0.1563	0.985459		0.237	0.14	0.187
-0.1562	0.0825		-0.1562	0.985459		0.238	0.1426	0.1822
-0.1561	0.09		-0.1561	0.985459		0.239	0.14	0.1836
-0.156	0.09		-0.156	0.986577		0.24	0.139	0.1878
-0.1559	0.0825		-0.1559	0.985459		0.241	0.1416	0.1858
-0.1558	0.0825		-0.1558	0.985459		0.242	0.1428	0.1856
-0.1557	0.0825		-0.1557	0.985459		0.243	0.1406	0.1862
-0.1556	0.0825		-0.1556	0.985459		0.244	0.1382	0.1864
-0.1555	0.075		-0.1555	0.98434		0.245	0.1406	0.1848
-0.1554	0.0825		-0.1554	0.985459		0.246	0.1378	0.1854
-0.1553	0.09		-0.1553	0.985459		0.247	0.1394	0.1854
-0.1552	0.09		-0.1552	0.985459		0.248	0.1374	0.186
-0.1551	0.09		-0.1551	0.985459		0.249	0.1396	0.1888
-0.155	0.09		-0.155	0.985459		0.25	0.1382	0.1848
-0.1549	0.0825		-0.1549	0.985459		0.251	0.139	0.1858
-0.1548	0.0825		-0.1548	0.985459		0.252	0.1406	0.1858
-0.1547	0.0825		-0.1547	0.985459		0.253	0.142	0.1876
-0.1546	0.0825		-0.1546	0.985459		0.254	0.1396	0.186
-0.1545	0.0825		-0.1545	0.985459		0.255	0.14	0.186
-0.1544	0.09		-0.1544	0.985459		0.256	0.1412	0.1848
-0.1543	0.0825		-0.1543	0.985459		0.257	0.1406	0.184
-0.1542	0.09		-0.1542	0.985459		0.258	0.1412	0.1838
-0.1541	0.09		-0.1541	0.985459		0.259	0.1388	0.1848
-0.154	0.09		-0.154	0.985459		0.26	0.1384	0.184
-0.1539	0.0825		-0.1539	0.986577		0.261	0.14	0.184
-0.1538	0.075		-0.1538	0.986577		0.262	0.1396	0.1838
-0.1537	0.0825		-0.1537	0.985459		0.263	0.1388	0.1844
-0.1536	0.0825		-0.1536	0.985459		0.264	0.14	0.1856
-0.1535	0.0825		-0.1535	0.985459		0.265	0.1406	0.1844
-0.1534	0.09		-0.1534	0.985459		0.266	0.1372	0.183
-0.1533	0.09		-0.1533	0.985459		0.267	0.139	0.185
-0.1532	0.09		-0.1532	0.986577		0.268	0.1414	0.188
-0.1531	0.09		-0.1531	0.985459		0.269	0.1402	0.1842
-0.153	0.0825		-0.153	0.985459		0.27	0.1388	0.1846
-0.1529	0.0825		-0.1529	0.985459		0.271	0.1392	0.183
-0.1528	0.0825		-0.1528	0.985459		0.272	0.1428	0.1832
-0.1527	0.075		-0.1527	0.985459		0.273	0.1428	0.1864
-0.1526	0.075		-0.1526	0.985459		0.274	0.1412	0.1864
-0.1525	0.0825		-0.1525	0.985459		0.275	0.1414	0.185
-0.1524	0.0825		-0.1524	0.985459		0.276	0.1414	0.1828
-0.1523	0.0825		-0.1523	0.985459		0.277	0.1388	0.1848
-0.1522	0.09		-0.1522	0.985459		0.278	0.1376	0.1862
-0.1521	0.09		-0.1521	0.985459		0.279	0.1388	0.1858
-0.152	0.09		-0.152	0.985459		0.28	0.1396	0.1868
-0.1519	0.075		-0.1519	0.985459		0.281	0.1416	0.1862
-0.1518	0.0825		-0.1518	0.985459		0.282	0.1398	0.1858
-0.1517	0.0825		-0.1517	0.985459		0.283	0.1372	0.1818
-0.1516	0.0825		-0.1516	0.985459		0.284	0.1394	0.1834
-0.1515	0.0825		-0.1515	0.985459		0.285	0.1388	0.1832
-0.1514	0.09		-0.1514	0.985459		0.286	0.14	0.1846
-0.1513	0.0825		-0.1513	0.985459		0.287	0.1386	0.1838
-0.1512	0.09		-0.1512	0.98434		0.288	0.1402	0.1814
-0.1511	0.09		-0.1511	0.985459		0.289	0.1398	0.1826
-0.151	0.09		-0.151	0.985459		0.29	0.1396	0.185
-0.1509	0.0825		-0.1509	0.985459		0.291	0.1416	0.1836
-0.1508	0.0825		-0.1508	0.98434		0.292	0.141	0.1874
-0.1507	0.0825		-0.1507	0.98434		0.293	0.1418	0.1864
-0.1506	0.0825		-0.1506	0.98434		0.294	0.139	0.1858
-0.1505	0.0825		-0.1505	0.985459		0.295	0.1394	0.185
-0.1504	0.09		-0.1504	0.985459		0.296	0.1404	0.1842
-0.1503	0.09		-0.1503	0.985459		0.297	0.1394	0.1852
-0.1502	0.09		-0.1502	0.985459		0.298	0.1398	0.1862
-0.1501	0.0825		-0.1501	0.98434		0.299	0.1418	0.1848
-0.15	0.09		-0.15	0.98434		0.3	0.1408	0.186
-0.1499	0.0825		-0.1499	0.985459		0.301	0.137	0.1862
-0.1498	0.0825		-0.1498	0.985459		0.302	0.1388	0.1872
-0.1497	0.0825		-0.1497	0.985459		0.303	0.1404	0.186
-0.1496	0.0825		-0.1496	0.985459		0.304	0.14	0.186
-0.1495	0.0825		-0.1495	0.985459		0.305	0.1388	0.1826
-0.1494	0.09		-0.1494	0.985459		0.306	0.14	0.1812
-0.1493	0.09		-0.1493	0.985459		0.307	0.1402	0.1818
-0.1492	0.09		-0.1492	0.985459		0.308	0.1422	0.1834
-0.1491	0.09		-0.1491	0.985459		0.309	0.14	0.1832
-0.149	0.09		-0.149	0.985459		0.31	0.1358	0.1824
-0.1489	0.0825		-0.1489	0.985459		0.311	0.1392	0.185
-0.1488	0.0825		-0.1488	0.985459		0.312	0.1382	0.1834
-0.1487	0.0825		-0.1487	0.985459		0.313	0.1394	0.185
-0.1486	0.0825		-0.1486	0.985459		0.314	0.1406	0.1834
-0.1485	0.0825		-0.1485	0.985459		0.315	0.142	0.1838
-0.1484	0.09		-0.1484	0.985459		0.316	0.1392	0.1874
-0.1483	0.09		-0.1483	0.986577		0.317	0.1394	0.1836
-0.1482	0.09		-0.1482	0.986577		0.318	0.1388	0.1854
-0.1481	0.09		-0.1481	0.985459		0.319	0.1382	0.1846
-0.148	0.09		-0.148	0.986577		0.32	0.14	0.184
-0.1479	0.0825		-0.1479	0.986577		0.321	0.1392	0.182
-0.1478	0.075		-0.1478	0.986577		0.322	0.1422	0.1818
-0.1477	0.0825		-0.1477	0.986577		0.323	0.1416	0.18
-0.1476	0.09		-0.1476	0.986577		0.324	0.139	0.183
-0.1475	0.0825		-0.1475	0.986577		0.325	0.1414	0.183
-0.1474	0.0825		-0.1474	0.986577		0.326	0.1394	0.1826
-0.1473	0.09		-0.1473	0.986577		0.327	0.141	0.1832
-0.1472	0.09		-0.1472	0.986577		0.328	0.14	0.1834
-0.1471	0.0825		-0.1471	0.986577		0.329	0.1406	0.1832
-0.147	0.09		-0.147	0.986577		0.33	0.1398	0.1844
-0.1469	0.0825		-0.1469	0.986577		0.331	0.1414	0.184
-0.1468	0.0825		-0.1468	0.986577		0.332	0.1394	0.1864
-0.1467	0.075		-0.1467	0.987696		0.333	0.1352	0.184
-0.1466	0.0825		-0.1466	0.986577		0.334	0.1394	0.1846
-0.1465	0.0825		-0.1465	0.986577		0.335	0.1398	0.1838
-0.1464	0.0825		-0.1464	0.986577		0.336	0.1398	0.1838
-0.1463	0.09		-0.1463	0.986577		0.337	0.1392	0.1842
-0.1462	0.09		-0.1462	0.986577		0.338	0.1432	0.183
-0.1461	0.09		-0.1461	0.986577		0.339	0.1394	0.1832
-0.146	0.09		-0.146	0.986577		0.34	0.1426	0.1854
-0.1459	0.09		-0.1459	0.986577		0.341	0.1414	0.1832
-0.1458	0.0825		-0.1458	0.986577		0.342	0.1386	0.1844
-0.1457	0.075		-0.1457	0.986577		0.343	0.1376	0.1824
-0.1456	0.0825		-0.1456	0.986577		0.344	0.1414	0.1848
-0.1455	0.0825		-0.1455	0.986577		0.345	0.141	0.1844
-0.1454	0.0825		-0.1454	0.986577		0.346	0.1396	0.1846
-0.1453	0.0825		-0.1453	0.986577		0.347	0.1408	0.1882
-0.1452	0.0825		-0.1452	0.986577		0.348	0.1412	0.1846
-0.1451	0.09		-0.1451	0.986577		0.349	0.1422	0.1826
-0.145	0.09		-0.145	0.986577		0.35	0.1416	0.1828
-0.1449	0.0825		-0.1449	0.986577		0.351	0.1392	0.1822
-0.1448	0.0825		-0.1448	0.986577		0.352	0.1396	0.1854
-0.1447	0.075		-0.1447	0.986577		0.353	0.1396	0.1834
-0.1446	0.0825		-0.1446	0.986577		0.354	0.142	0.1848
-0.1445	0.0825		-0.1445	0.986577		0.355	0.1402	0.1838
-0.1444	0.09		-0.1444	0.986577		0.356	0.1384	0.1856
-0.1443	0.09		-0.1443	0.986577		0.357	0.1396	0.1812
-0.1442	0.09		-0.1442	0.986577		0.358	0.14	0.1824
-0.1441	0.09		-0.1441	0.986577		0.359	0.138	0.1826
-0.144	0.09		-0.144	0.985459		0.36	0.1426	0.184
-0.1439	0.0825		-0.1439	0.986577		0.361	0.1402	0.1842
-0.1438	0.075		-0.1438	0.986577		0.362	0.1398	0.1822
-0.1437	0.0825		-0.1437	0.986577		0.363	0.141	0.181
-0.1436	0.0825		-0.1436	0.986577		0.364	0.1398	0.181
-0.1435	0.0825		-0.1435	0.986577		0.365	0.1412	0.1852
-0.1434	0.09		-0.1434	0.986577		0.366	0.1412	0.184
-0.1433	0.09		-0.1433	0.986577		0.367	0.1372	0.1826
-0.1432	0.0825		-0.1432	0.986577		0.368	0.142	0.1852
-0.1431	0.09		-0.1431	0.986577		0.369	0.1424	0.1862
-0.143	0.09		-0.143	0.985459		0.37	0.1426	0.1804
-0.1429	0.0825		-0.1429	0.986577		0.371	0.1424	0.1834
-0.1428	0.0825		-0.1428	0.986577		0.372	0.14	0.1852
-0.1427	0.0825		-0.1427	0.986577		0.373	0.1402	0.1868
-0.1426	0.0825		-0.1426	0.986577		0.374	0.1402	0.1868
-0.1425	0.0825		-0.1425	0.986577		0.375	0.1406	0.185
-0.1424	0.09		-0.1424	0.986577		0.376	0.1386	0.1834
-0.1423	0.09		-0.1423	0.985459		0.377	0.14	0.184
-0.1422	0.09		-0.1422	0.986577		0.378	0.142	0.1852
-0.1421	0.09		-0.1421	0.985459		0.379	0.1438	0.185
-0.142	0.09		-0.142	0.986577		0.38	0.1412	0.1846
-0.1419	0.0825		-0.1419	0.986577		0.381	0.1396	0.1846
-0.1418	0.0825		-0.1418	0.986577		0.382	0.1404	0.183
-0.1417	0.0825		-0.1417	0.986577		0.383	0.138	0.1864
-0.1416	0.0825		-0.1416	0.986577		0.384	0.14	0.1848
-0.1415	0.0825		-0.1415	0.986577		0.385	0.1394	0.1846
-0.1414	0.09		-0.1414	0.986577		0.386	0.1378	0.1852
-0.1413	0.09		-0.1413	0.986577		0.387	0.137	0.1836
-0.1412	0.09		-0.1412	0.987696		0.388	0.1396	0.1868
-0.1411	0.09		-0.1411	0.986577		0.389	0.1408	0.184
-0.141	0.09		-0.141	0.986577		0.39	0.1406	0.1858
-0.1409	0.075		-0.1409	0.986577		0.391	0.1412	0.1842
-0.1408	0.0825		-0.1408	0.986577		0.392	0.1394	0.1846
-0.1407	0.0825		-0.1407	0.986577		0.393	0.1412	0.1834
-0.1406	0.0825		-0.1406	0.987696		0.394	0.1392	0.183
-0.1405	0.075		-0.1405	0.987696		0.395	0.1396	0.1846
-0.1404	0.09		-0.1404	0.987696		0.396	0.137	0.1846
-0.1403	0.0975		-0.1403	0.986577		0.397	0.1408	0.1846
-0.1402	0.0825		-0.1402	0.986577		0.398	0.1404	0.1852
-0.1401	0.09		-0.1401	0.986577		0.399	0.1398	0.1824
-0.14	0.09		-0.14	0.986577		0.4	0.1386	0.1822
-0.1399	0.0825		-0.1399	0.987696		0.401	0.1378	0.184
-0.1398	0.075		-0.1398	0.987696		0.402	0.1406	0.183
-0.1397	0.075		-0.1397	0.986577		0.403	0.1408	0.183
-0.1396	0.0825		-0.1396	0.986577		0.404	0.1372	0.1814
-0.1395	0.0825		-0.1395	0.986577		0.405	0.1392	0.1804
-0.1394	0.0825		-0.1394	0.986577		0.406	0.1398	0.1838
-0.1393	0.09		-0.1393	0.986577		0.407	0.1416	0.185
-0.1392	0.09		-0.1392	0.986577		0.408	0.1386	0.185
-0.1391	0.0825		-0.1391	0.986577		0.409	0.137	0.185
-0.139	0.09		-0.139	0.986577		0.41	0.1398	0.1836
-0.1389	0.0825		-0.1389	0.986577		0.411	0.1396	0.1848
-0.1388	0.0825		-0.1388	0.986577		0.412	0.1394	0.1848
-0.1387	0.0825		-0.1387	0.986577		0.413	0.1418	0.1856
-0.1386	0.0825		-0.1386	0.986577		0.414	0.1406	0.1812
-0.1385	0.075		-0.1385	0.986577		0.415	0.1394	0.1814
-0.1384	0.09		-0.1384	0.986577		0.416	0.139	0.1836
-0.1383	0.09		-0.1383	0.986577		0.417	0.1392	0.1842
-0.1382	0.09		-0.1382	0.986577		0.418	0.1424	0.1844
-0.1381	0.09		-0.1381	0.986577		0.419	0.1416	0.1848
-0.138	0.09		-0.138	0.986577		0.42	0.1418	0.1834
-0.1379	0.075		-0.1379	0.986577		0.421	0.141	0.1828
-0.1378	0.0825		-0.1378	0.986577		0.422	0.14	0.1856
-0.1377	0.075		-0.1377	0.986577		0.423	0.1396	0.1844
-0.1376	0.0825		-0.1376	0.986577		0.424	0.1396	0.184
-0.1375	0.075		-0.1375	0.986577		0.425	0.1384	0.1824
-0.1374	0.0825		-0.1374	0.986577		0.426	0.1386	0.1826
-0.1373	0.09		-0.1373	0.986577		0.427	0.1392	0.1856
-0.1372	0.09		-0.1372	0.986577		0.428	0.139	0.1856
-0.1371	0.09		-0.1371	0.986577		0.429	0.1382	0.1868
-0.137	0.09		-0.137	0.986577		0.43	0.1386	0.1846
-0.1369	0.075		-0.1369	0.986577		0.431	0.1384	0.183
-0.1368	0.075		-0.1368	0.986577		0.432	0.1406	0.1832
-0.1367	0.0825		-0.1367	0.986577		0.433	0.139	0.1822
-0.1366	0.075		-0.1366	0.985459		0.434	0.1402	0.1824
-0.1365	0.075		-0.1365	0.986577		0.435	0.1426	0.1836
-0.1364	0.09		-0.1364	0.986577		0.436	0.1424	0.1822
-0.1363	0.09		-0.1363	0.986577		0.437	0.142	0.1822
-0.1362	0.09		-0.1362	0.985459		0.438	0.1408	0.1836
-0.1361	0.09		-0.1361	0.985459		0.439	0.1406	0.1852
-0.136	0.09		-0.136	0.986577		0.44	0.1402	0.1856
-0.1359	0.0825		-0.1359	0.986577		0.441	0.1402	0.1834
-0.1358	0.075		-0.1358	0.985459		0.442	0.1378	0.1836
-0.1357	0.0825		-0.1357	0.985459		0.443	0.1376	0.1844
-0.1356	0.0825		-0.1356	0.985459		0.444	0.1374	0.1816
-0.1355	0.0825		-0.1355	0.986577		0.445	0.1382	0.184
-0.1354	0.0825		-0.1354	0.985459		0.446	0.139	0.1878
-0.1353	0.09		-0.1353	0.985459		0.447	0.1418	0.1844
-0.1352	0.09		-0.1352	0.986577		0.448	0.1402	0.183
-0.1351	0.09		-0.1351	0.986577		0.449	0.1378	0.1838
-0.135	0.09		-0.135	0.986577		0.45	0.1404	0.1846
-0.1349	0.0825		-0.1349	0.986577		0.451	0.1396	0.1826
-0.1348	0.0825		-0.1348	0.986577		0.452	0.1402	0.186
-0.1347	0.0825		-0.1347	0.986577		0.453	0.1364	0.1826
-0.1346	0.0825		-0.1346	0.986577		0.454	0.1388	0.1844
-0.1345	0.075		-0.1345	0.986577		0.455	0.1382	0.1848
-0.1344	0.0825		-0.1344	0.985459		0.456	0.14	0.1864
-0.1343	0.09		-0.1343	0.985459		0.457	0.1382	0.184
-0.1342	0.09		-0.1342	0.985459		0.458	0.1382	0.1834
-0.1341	0.0825		-0.1341	0.985459		0.459	0.1392	0.184
-0.134	0.09		-0.134	0.985459		0.46	0.1382	0.1834
-0.1339	0.075		-0.1339	0.986577		0.461	0.1422	0.186
-0.1338	0.0825		-0.1338	0.986577		0.462	0.1418	0.1852
-0.1337	0.0825		-0.1337	0.985459		0.463	0.1408	0.181
-0.1336	0.0825		-0.1336	0.986577		0.464	0.1386	0.1876
-0.1335	0.0825		-0.1335	0.986577		0.465	0.14	0.1872
-0.1334	0.0825		-0.1334	0.985459		0.466	0.139	0.187
-0.1333	0.09		-0.1333	0.985459		0.467	0.1418	0.1838
-0.1332	0.09		-0.1332	0.986577		0.468	0.1424	0.1854
-0.1331	0.09		-0.1331	0.985459		0.469	0.1396	0.1832
-0.133	0.09		-0.133	0.986577		0.47	0.137	0.1832
-0.1329	0.0825		-0.1329	0.985459		0.471	0.1402	0.185
-0.1328	0.0825		-0.1328	0.986577		0.472	0.1414	0.1846
-0.1327	0.0825		-0.1327	0.986577		0.473	0.1416	0.1832
-0.1326	0.0825		-0.1326	0.986577		0.474	0.1402	0.183
-0.1325	0.075		-0.1325	0.986577		0.475	0.139	0.1822
-0.1324	0.09		-0.1324	0.986577		0.476	0.1366	0.1858
-0.1323	0.0825		-0.1323	0.985459		0.477	0.1388	0.1848
-0.1322	0.0825		-0.1322	0.986577		0.478	0.1402	0.1854
-0.1321	0.09		-0.1321	0.985459		0.479	0.143	0.1866
-0.132	0.0825		-0.132	0.986577		0.48	0.139	0.1842
-0.1319	0.0825		-0.1319	0.986577		0.481	0.1394	0.185
-0.1318	0.0825		-0.1318	0.985459		0.482	0.1398	0.1852
-0.1317	0.075		-0.1317	0.985459		0.483	0.1406	0.1856
-0.1316	0.0825		-0.1316	0.986577		0.484	0.1386	0.1832
-0.1315	0.0825		-0.1315	0.985459		0.485	0.1366	0.1856
-0.1314	0.09		-0.1314	0.986577		0.486	0.137	0.183
-0.1313	0.09		-0.1313	0.985459		0.487	0.1424	0.1828
-0.1312	0.09		-0.1312	0.985459		0.488	0.1404	0.1852
-0.1311	0.09		-0.1311	0.985459		0.489	0.142	0.1848
-0.131	0.0825		-0.131	0.985459		0.49	0.1398	0.1844
-0.1309	0.0825		-0.1309	0.985459		0.491	0.1394	0.187
-0.1308	0.0825		-0.1308	0.985459		0.492	0.141	0.1868
-0.1307	0.075		-0.1307	0.985459		0.493	0.1398	0.1854
-0.1306	0.075		-0.1306	0.985459		0.494	0.1382	0.1848
-0.1305	0.075		-0.1305	0.985459		0.495	0.1398	0.1856
-0.1304	0.09		-0.1304	0.985459		0.496	0.1388	0.1848
-0.1303	0.09		-0.1303	0.985459		0.497	0.1386	0.1826
-0.1302	0.0825		-0.1302	0.985459		0.498	0.1388	0.1824
-0.1301	0.09		-0.1301	0.985459		0.499	0.1386	0.1826
-0.13	0.09		-0.13	0.985459		0.5	0.139	0.1862
-0.1299	0.0825		-0.1299	0.986577		0.501	0.1378	0.1864
-0.1298	0.0825		-0.1298	0.985459		0.502	0.1356	0.1838
-0.1297	0.0825		-0.1297	0.985459		0.503	0.1392	0.1834
-0.1296	0.0825		-0.1296	0.985459		0.504	0.1402	0.1846
-0.1295	0.075		-0.1295	0.985459		0.505	0.1388	0.1854
-0.1294	0.09		-0.1294	0.986577		0.506	0.1406	0.1856
-0.1293	0.0825		-0.1293	0.986577		0.507	0.1392	0.1848
-0.1292	0.0825		-0.1292	0.985459		0.508	0.1392	0.1862
-0.1291	0.09		-0.1291	0.985459		0.509	0.1406	0.1852
-0.129	0.09		-0.129	0.986577		0.51	0.1406	0.1848
-0.1289	0.0825		-0.1289	0.986577		0.511	0.1402	0.1826
-0.1288	0.075		-0.1288	0.986577		0.512	0.14	0.1848
-0.1287	0.075		-0.1287	0.986577		0.513	0.1412	0.1854
-0.1286	0.0825		-0.1286	0.986577		0.514	0.141	0.1856
-0.1285	0.0825		-0.1285	0.986577		0.515	0.1394	0.1872
-0.1284	0.09		-0.1284	0.986577		0.516	0.1388	0.1864
-0.1283	0.0975		-0.1283	0.986577		0.517	0.1394	0.185
-0.1282	0.09		-0.1282	0.986577		0.518	0.1392	0.1822
-0.1281	0.09		-0.1281	0.986577		0.519	0.1366	0.1826
-0.128	0.09		-0.128	0.986577		0.52	0.1396	0.1858
-0.1279	0.0825		-0.1279	0.986577		0.521	0.14	0.1858
-0.1278	0.0825		-0.1278	0.986577		0.522	0.1412	0.1856
-0.1277	0.075		-0.1277	0.986577		0.523	0.1378	0.1854
-0.1276	0.0825		-0.1276	0.986577		0.524	0.1376	0.1858
-0.1275	0.0825		-0.1275	0.986577		0.525	0.1378	0.1862
-0.1274	0.0825		-0.1274	0.986577		0.526	0.139	0.1838
-0.1273	0.09		-0.1273	0.986577		0.527	0.1384	0.1868
-0.1272	0.09		-0.1272	0.986577		0.528	0.1388	0.1878
-0.1271	0.09		-0.1271	0.986577		0.529	0.1416	0.1866
-0.127	0.09		-0.127	0.986577		0.53	0.1412	0.1836
-0.1269	0.075		-0.1269	0.986577		0.531	0.1396	0.1848
-0.1268	0.0825		-0.1268	0.986577		0.532	0.139	0.1856
-0.1267	0.0825		-0.1267	0.986577		0.533	0.1396	0.187
-0.1266	0.0825		-0.1266	0.986577		0.534	0.1412	0.1864
-0.1265	0.0825		-0.1265	0.986577		0.535	0.1386	0.184
-0.1264	0.09		-0.1264	0.986577		0.536	0.1388	0.188
-0.1263	0.09		-0.1263	0.986577		0.537	0.139	0.1856
-0.1262	0.09		-0.1262	0.986577		0.538	0.1356	0.1842
-0.1261	0.0825		-0.1261	0.986577		0.539	0.1398	0.1834
-0.126	0.09		-0.126	0.986577		0.54	0.1404	0.185
-0.1259	0.0825		-0.1259	0.986577		0.541	0.1394	0.1852
-0.1258	0.0825		-0.1258	0.986577		0.542	0.1382	0.186
-0.1257	0.075		-0.1257	0.986577		0.543	0.1392	0.183
-0.1256	0.075		-0.1256	0.986577		0.544	0.1424	0.1854
-0.1255	0.075		-0.1255	0.986577		0.545	0.1402	0.1844
-0.1254	0.0825		-0.1254	0.986577		0.546	0.1382	0.1852
-0.1253	0.0825		-0.1253	0.985459		0.547	0.1376	0.1852
-0.1252	0.0825		-0.1252	0.986577		0.548	0.1398	0.184
-0.1251	0.09		-0.1251	0.986577		0.549	0.139	0.1842
-0.125	0.09		-0.125	0.985459		0.55	0.1412	0.1892
-0.1249	0.075		-0.1249	0.986577		0.551	0.1396	0.1878
-0.1248	0.075		-0.1248	0.986577		0.552	0.1394	0.1852
-0.1247	0.075		-0.1247	0.986577		0.553	0.139	0.1824
-0.1246	0.0825		-0.1246	0.986577		0.554	0.1388	0.1848
-0.1245	0.0825		-0.1245	0.985459		0.555	0.1396	0.1842
-0.1244	0.09		-0.1244	0.986577		0.556	0.1378	0.1844
-0.1243	0.09		-0.1243	0.986577		0.557	0.1398	0.1836
-0.1242	0.09		-0.1242	0.986577		0.558	0.1402	0.1838
-0.1241	0.09		-0.1241	0.985459		0.559	0.139	0.1868
-0.124	0.0975		-0.124	0.986577		0.56	0.14	0.1812
-0.1239	0.0825		-0.1239	0.986577		0.561	0.14	0.185
-0.1238	0.075		-0.1238	0.985459		0.562	0.1394	0.1854
-0.1237	0.075		-0.1237	0.986577		0.563	0.1386	0.184
-0.1236	0.0825		-0.1236	0.986577		0.564	0.1372	0.1846
-0.1235	0.075		-0.1235	0.985459		0.565	0.1392	0.184
-0.1234	0.0825		-0.1234	0.986577		0.566	0.1382	0.1842
-0.1233	0.09		-0.1233	0.985459		0.567	0.139	0.1826
-0.1232	0.0825		-0.1232	0.985459		0.568	0.1368	0.1832
-0.1231	0.0825		-0.1231	0.985459		0.569	0.1372	0.1852
-0.123	0.09		-0.123	0.985459		0.57	0.1406	0.1852
-0.1229	0.0825		-0.1229	0.985459		0.571	0.1388	0.185
-0.1228	0.0825		-0.1228	0.986577		0.572	0.1398	0.187
-0.1227	0.075		-0.1227	0.985459		0.573	0.1366	0.1858
-0.1226	0.075		-0.1226	0.985459		0.574	0.139	0.1872
-0.1225	0.0825		-0.1225	0.985459		0.575	0.14	0.1864
-0.1224	0.09		-0.1224	0.985459		0.576	0.14	0.1838
-0.1223	0.09		-0.1223	0.985459		0.577	0.1416	0.184
-0.1222	0.09		-0.1222	0.985459		0.578	0.1406	0.1848
-0.1221	0.09		-0.1221	0.985459		0.579	0.1384	0.1862
-0.122	0.09		-0.122	0.986577		0.58	0.1394	0.1858
-0.1219	0.0825		-0.1219	0.985459		0.581	0.1374	0.1838
-0.1218	0.0825		-0.1218	0.985459		0.582	0.1386	0.1854
-0.1217	0.0825		-0.1217	0.986577		0.583	0.1388	0.184
-0.1216	0.0825		-0.1216	0.986577		0.584	0.1384	0.187
-0.1215	0.0825		-0.1215	0.986577		0.585	0.1402	0.1856
-0.1214	0.0825		-0.1214	0.986577		0.586	0.1386	0.1874
-0.1213	0.0825		-0.1213	0.986577		0.587	0.1398	0.1834
-0.1212	0.0825		-0.1212	0.986577		0.588	0.1392	0.1828
-0.1211	0.09		-0.1211	0.986577		0.589	0.1376	0.1856
-0.121	0.09		-0.121	0.985459		0.59	0.1386	0.1858
-0.1209	0.075		-0.1209	0.986577		0.591	0.1378	0.1846
-0.1208	0.075		-0.1208	0.986577		0.592	0.1378	0.1844
-0.1207	0.0825		-0.1207	0.986577		0.593	0.1398	0.1856
-0.1206	0.075		-0.1206	0.986577		0.594	0.139	0.1854
-0.1205	0.0825		-0.1205	0.986577		0.595	0.1404	0.182
-0.1204	0.0825		-0.1204	0.986577		0.596	0.1394	0.1848
-0.1203	0.09		-0.1203	0.986577		0.597	0.1426	0.1872
-0.1202	0.09		-0.1202	0.986577		0.598	0.139	0.1862
-0.1201	0.0825		-0.1201	0.986577		0.599	0.14	0.1846
-0.12	0.09		-0.12	0.986577		0.6	0.138	0.1832
-0.1199	0.0825		-0.1199	0.986577		0.601	0.1394	0.1842
-0.1198	0.0825		-0.1198	0.986577		0.602	0.137	0.1836
-0.1197	0.0825		-0.1197	0.986577		0.603	0.1378	0.183
-0.1196	0.0825		-0.1196	0.986577		0.604	0.1392	0.1838
-0.1195	0.0825		-0.1195	0.986577		0.605	0.1416	0.1832
-0.1194	0.09		-0.1194	0.986577		0.606	0.1398	0.1816
-0.1193	0.09		-0.1193	0.986577		0.607	0.14	0.1844
-0.1192	0.09		-0.1192	0.986577		0.608	0.1406	0.1838
-0.1191	0.09		-0.1191	0.986577		0.609	0.1382	0.1844
-0.119	0.09		-0.119	0.986577		0.61	0.1404	0.1812
-0.1189	0.0825		-0.1189	0.986577		0.611	0.1396	0.184
-0.1188	0.075		-0.1188	0.986577		0.612	0.1388	0.1832
-0.1187	0.0825		-0.1187	0.986577		0.613	0.14	0.183
-0.1186	0.075		-0.1186	0.985459		0.614	0.1386	0.1842
-0.1185	0.0825		-0.1185	0.985459		0.615	0.138	0.1846
-0.1184	0.09		-0.1184	0.985459		0.616	0.1368	0.1852
-0.1183	0.0825		-0.1183	0.985459		0.617	0.1388	0.1828
-0.1182	0.09		-0.1182	0.985459		0.618	0.1384	0.185
-0.1181	0.09		-0.1181	0.985459		0.619	0.138	0.1818
-0.118	0.0825		-0.118	0.985459		0.62	0.1396	0.1872
-0.1179	0.0825		-0.1179	0.985459		0.621	0.1406	0.1858
-0.1178	0.075		-0.1178	0.985459		0.622	0.1402	0.1874
-0.1177	0.075		-0.1177	0.985459		0.623	0.1408	0.185
-0.1176	0.075		-0.1176	0.985459		0.624	0.1388	0.185
-0.1175	0.0825		-0.1175	0.985459		0.625	0.1378	0.1836
-0.1174	0.0825		-0.1174	0.985459		0.626	0.1394	0.1834
-0.1173	0.09		-0.1173	0.985459		0.627	0.135	0.1828
-0.1172	0.09		-0.1172	0.985459		0.628	0.1358	0.1836
-0.1171	0.09		-0.1171	0.985459		0.629	0.1382	0.1844
-0.117	0.09		-0.117	0.985459		0.63	0.1386	0.1848
-0.1169	0.0825		-0.1169	0.985459		0.631	0.1414	0.188
-0.1168	0.075		-0.1168	0.985459		0.632	0.142	0.1848
-0.1167	0.075		-0.1167	0.985459		0.633	0.1396	0.185
-0.1166	0.075		-0.1166	0.985459		0.634	0.1418	0.183
-0.1165	0.0825		-0.1165	0.985459		0.635	0.1414	0.185
-0.1164	0.0825		-0.1164	0.985459		0.636	0.1384	0.1842
-0.1163	0.09		-0.1163	0.985459		0.637	0.1378	0.1842
-0.1162	0.09		-0.1162	0.985459		0.638	0.1394	0.1808
-0.1161	0.09		-0.1161	0.985459		0.639	0.1372	0.1806
-0.116	0.09		-0.116	0.985459		0.64	0.1382	0.1826
-0.1159	0.0825		-0.1159	0.985459		0.641	0.1386	0.1844
-0.1158	0.075		-0.1158	0.985459		0.642	0.1372	0.1854
-0.1157	0.075		-0.1157	0.985459		0.643	0.1382	0.1844
-0.1156	0.0825		-0.1156	0.985459		0.644	0.1372	0.1852
-0.1155	0.0825		-0.1155	0.985459		0.645	0.1368	0.187
-0.1154	0.09		-0.1154	0.98434		0.646	0.1372	0.1844
-0.1153	0.0825		-0.1153	0.985459		0.647	0.1384	0.1842
-0.1152	0.09		-0.1152	0.98434		0.648	0.1364	0.1874
-0.1151	0.09		-0.1151	0.985459		0.649	0.1408	0.1856
-0.115	0.0825		-0.115	0.985459		0.65	0.142	0.1858
-0.1149	0.0825		-0.1149	0.985459		0.651	0.138	0.1836
-0.1148	0.0825		-0.1148	0.985459		0.652	0.138	0.1842
-0.1147	0.0825		-0.1147	0.985459		0.653	0.1368	0.1846
-0.1146	0.0825		-0.1146	0.985459		0.654	0.1368	0.1828
-0.1145	0.075		-0.1145	0.985459		0.655	0.1396	0.181
-0.1144	0.0825		-0.1144	0.985459		0.656	0.1396	0.184
-0.1143	0.0825		-0.1143	0.98434		0.657	0.1374	0.1836
-0.1142	0.09		-0.1142	0.985459		0.658	0.1398	0.183
-0.1141	0.0825		-0.1141	0.985459		0.659	0.1396	0.1872
-0.114	0.09		-0.114	0.985459		0.66	0.1396	0.1864
-0.1139	0.075		-0.1139	0.985459		0.661	0.1402	0.1866
-0.1138	0.0825		-0.1138	0.985459		0.662	0.1392	0.1842
-0.1137	0.0825		-0.1137	0.985459		0.663	0.136	0.1852
-0.1136	0.075		-0.1136	0.985459		0.664	0.1374	0.187
-0.1135	0.0825		-0.1135	0.985459		0.665	0.1366	0.1846
-0.1134	0.09		-0.1134	0.985459		0.666	0.1376	0.1854
-0.1133	0.09		-0.1133	0.985459		0.667	0.138	0.1856
-0.1132	0.09		-0.1132	0.986577		0.668	0.1382	0.1832
-0.1131	0.09		-0.1131	0.985459		0.669	0.1394	0.1832
-0.113	0.0825		-0.113	0.985459		0.67	0.1378	0.185
-0.1129	0.0825		-0.1129	0.985459		0.671	0.1402	0.1832
-0.1128	0.075		-0.1128	0.986577		0.672	0.1394	0.1828
-0.1127	0.0825		-0.1127	0.985459		0.673	0.1392	0.1862
-0.1126	0.0825		-0.1126	0.985459		0.674	0.1396	0.185
-0.1125	0.0825		-0.1125	0.986577		0.675	0.1392	0.1842
-0.1124	0.0825		-0.1124	0.985459		0.676	0.1388	0.1862
-0.1123	0.09		-0.1123	0.985459		0.677	0.1368	0.185
-0.1122	0.0825		-0.1122	0.986577		0.678	0.1382	0.1824
-0.1121	0.09		-0.1121	0.985459		0.679	0.1378	0.184
-0.112	0.09		-0.112	0.985459		0.68	0.138	0.1824
-0.1119	0.0825		-0.1119	0.985459		0.681	0.1402	0.1826
-0.1118	0.0825		-0.1118	0.985459		0.682	0.14	0.187
-0.1117	0.075		-0.1117	0.985459		0.683	0.1396	0.1832
-0.1116	0.075		-0.1116	0.985459		0.684	0.1384	0.1844
-0.1115	0.0825		-0.1115	0.985459		0.685	0.1394	0.1846
-0.1114	0.0825		-0.1114	0.985459		0.686	0.1388	0.1864
-0.1113	0.0825		-0.1113	0.986577		0.687	0.1386	0.1864
-0.1112	0.09		-0.1112	0.985459		0.688	0.137	0.184
-0.1111	0.09		-0.1111	0.985459		0.689	0.1372	0.1818
-0.111	0.0825		-0.111	0.985459		0.69	0.1386	0.1824
-0.1109	0.0825		-0.1109	0.985459		0.691	0.14	0.1848
-0.1108	0.0825		-0.1108	0.985459		0.692	0.1384	0.1854
-0.1107	0.075		-0.1107	0.985459		0.693	0.1392	0.1834
-0.1106	0.0825		-0.1106	0.985459		0.694	0.1362	0.181
-0.1105	0.075		-0.1105	0.985459		0.695	0.139	0.1846
-0.1104	0.09		-0.1104	0.985459		0.696	0.1396	0.1818
-0.1103	0.09		-0.1103	0.985459		0.697	0.1412	0.185
-0.1102	0.09		-0.1102	0.986577		0.698	0.1394	0.1852
-0.1101	0.09		-0.1101	0.986577		0.699	0.1384	0.1866
-0.11	0.09		-0.11	0.985459		0.7	0.1392	0.182
-0.1099	0.075		-0.1099	0.986577		0.701	0.1394	0.1834
-0.1098	0.0825		-0.1098	0.985459		0.702	0.1414	0.1844
-0.1097	0.0825		-0.1097	0.985459		0.703	0.1398	0.1828
-0.1096	0.075		-0.1096	0.986577		0.704	0.1388	0.1864
-0.1095	0.0825		-0.1095	0.985459		0.705	0.1372	0.1826
-0.1094	0.09		-0.1094	0.986577		0.706	0.1394	0.1838
-0.1093	0.0825		-0.1093	0.985459		0.707	0.1406	0.1846
-0.1092	0.09		-0.1092	0.986577		0.708	0.138	0.1838
-0.1091	0.09		-0.1091	0.986577		0.709	0.1382	0.1854
-0.109	0.09		-0.109	0.986577		0.71	0.1374	0.1816
-0.1089	0.075		-0.1089	0.986577		0.711	0.1396	0.1836
-0.1088	0.075		-0.1088	0.986577		0.712	0.1378	0.1826
-0.1087	0.0825		-0.1087	0.986577		0.713	0.139	0.1848
-0.1086	0.0825		-0.1086	0.986577		0.714	0.1382	0.1854
-0.1085	0.0825		-0.1085	0.986577		0.715	0.1362	0.187
-0.1084	0.09		-0.1084	0.986577		0.716	0.138	0.1874
-0.1083	0.0975		-0.1083	0.986577		0.717	0.1394	0.1834
-0.1082	0.09		-0.1082	0.986577		0.718	0.141	0.1852
-0.1081	0.09		-0.1081	0.986577		0.719	0.1396	0.1872
-0.108	0.0825		-0.108	0.987696		0.72	0.138	0.1854
-0.1079	0.0825		-0.1079	0.987696		0.721	0.1382	0.1848
-0.1078	0.0825		-0.1078	0.986577		0.722	0.137	0.1858
-0.1077	0.0825		-0.1077	0.987696		0.723	0.1376	0.1838
-0.1076	0.0825		-0.1076	0.987696		0.724	0.1356	0.183
-0.1075	0.0825		-0.1075	0.987696		0.725	0.1402	0.1864
-0.1074	0.09		-0.1074	0.986577		0.726	0.1384	0.1848
-0.1073	0.09		-0.1073	0.986577		0.727	0.1388	0.1838
-0.1072	0.09		-0.1072	0.987696		0.728	0.14	0.1834
-0.1071	0.09		-0.1071	0.987696		0.729	0.1386	0.1868
-0.107	0.09		-0.107	0.986577		0.73	0.1412	0.1856
-0.1069	0.0825		-0.1069	0.986577		0.731	0.1394	0.187
-0.1068	0.0825		-0.1068	0.987696		0.732	0.139	0.1868
-0.1067	0.0825		-0.1067	0.987696		0.733	0.1378	0.184
-0.1066	0.075		-0.1066	0.986577		0.734	0.1382	0.1848
-0.1065	0.0825		-0.1065	0.987696		0.735	0.1402	0.1868
-0.1064	0.09		-0.1064	0.987696		0.736	0.14	0.1858
-0.1063	0.09		-0.1063	0.987696		0.737	0.1398	0.1822
-0.1062	0.09		-0.1062	0.987696		0.738	0.1404	0.182
-0.1061	0.09		-0.1061	0.987696		0.739	0.1382	0.185
-0.106	0.09		-0.106	0.987696		0.74	0.1412	0.184
-0.1059	0.0825		-0.1059	0.987696		0.741	0.14	0.184
-0.1058	0.0825		-0.1058	0.987696		0.742	0.1372	0.187
-0.1057	0.075		-0.1057	0.987696		0.743	0.1392	0.1868
-0.1056	0.075		-0.1056	0.987696		0.744	0.1392	0.1842
-0.1055	0.075		-0.1055	0.987696		0.745	0.1406	0.1848
-0.1054	0.09		-0.1054	0.987696		0.746	0.1402	0.186
-0.1053	0.09		-0.1053	0.986577		0.747	0.1416	0.1866
-0.1052	0.0825		-0.1052	0.986577		0.748	0.1382	0.1856
-0.1051	0.0825		-0.1051	0.986577		0.749	0.136	0.1866
-0.105	0.09		-0.105	0.986577		0.75	0.1368	0.1854
-0.1049	0.075		-0.1049	0.987696		0.751	0.141	0.1848
-0.1048	0.075		-0.1048	0.987696		0.752	0.138	0.1878
-0.1047	0.0825		-0.1047	0.986577		0.753	0.1374	0.1856
-0.1046	0.075		-0.1046	0.986577		0.754	0.139	0.1842
-0.1045	0.09		-0.1045	0.986577		0.755	0.1392	0.184
-0.1044	0.09		-0.1044	0.986577		0.756	0.1398	0.1842
-0.1043	0.0825		-0.1043	0.987696		0.757	0.1424	0.1846
-0.1042	0.09		-0.1042	0.987696		0.758	0.1392	0.1854
-0.1041	0.09		-0.1041	0.986577		0.759	0.1402	0.1854
-0.104	0.09		-0.104	0.987696		0.76	0.1404	0.1866
-0.1039	0.0825		-0.1039	0.987696		0.761	0.1372	0.1836
-0.1038	0.0825		-0.1038	0.986577		0.762	0.1402	0.1818
-0.1037	0.075		-0.1037	0.986577		0.763	0.141	0.1838
-0.1036	0.0825		-0.1036	0.986577		0.764	0.14	0.1852
-0.1035	0.0825		-0.1035	0.986577		0.765	0.1412	0.185
-0.1034	0.09		-0.1034	0.986577		0.766	0.1388	0.1878
-0.1033	0.09		-0.1033	0.986577		0.767	0.1398	0.186
-0.1032	0.09		-0.1032	0.986577		0.768	0.1406	0.1844
-0.1031	0.09		-0.1031	0.986577		0.769	0.1408	0.185
-0.103	0.09		-0.103	0.986577		0.77	0.1386	0.1868
-0.1029	0.0825		-0.1029	0.986577		0.771	0.1378	0.1852
-0.1028	0.0825		-0.1028	0.986577		0.772	0.1378	0.1834
-0.1027	0.075		-0.1027	0.986577		0.773	0.1372	0.1806
-0.1026	0.075		-0.1026	0.986577		0.774	0.1408	0.1848
-0.1025	0.0825		-0.1025	0.986577		0.775	0.1378	0.1826
-0.1024	0.0825		-0.1024	0.986577		0.776	0.1386	0.1866
-0.1023	0.0825		-0.1023	0.986577		0.777	0.1376	0.1836
-0.1022	0.09		-0.1022	0.986577		0.778	0.1402	0.185
-0.1021	0.09		-0.1021	0.986577		0.779	0.1384	0.1872
-0.102	0.09		-0.102	0.986577		0.78	0.1402	0.1856
-0.1019	0.09		-0.1019	0.986577		0.781	0.1412	0.1862
-0.1018	0.0825		-0.1018	0.986577		0.782	0.141	0.1856
-0.1017	0.0825		-0.1017	0.986577		0.783	0.1416	0.1842
-0.1016	0.075		-0.1016	0.987696		0.784	0.14	0.1842
-0.1015	0.0825		-0.1015	0.986577		0.785	0.1396	0.1858
-0.1014	0.09		-0.1014	0.986577		0.786	0.1372	0.186
-0.1013	0.09		-0.1013	0.986577		0.787	0.1378	0.185
-0.1012	0.09		-0.1012	0.986577		0.788	0.1402	0.1834
-0.1011	0.0825		-0.1011	0.986577		0.789	0.1412	0.1852
-0.101	0.09		-0.101	0.987696		0.79	0.1384	0.185
-0.1009	0.0825		-0.1009	0.987696		0.791	0.1394	0.185
-0.1008	0.075		-0.1008	0.986577		0.792	0.1372	0.184
-0.1007	0.075		-0.1007	0.986577		0.793	0.14	0.1836
-0.1006	0.0825		-0.1006	0.987696		0.794	0.1402	0.1832
-0.1005	0.0825		-0.1005	0.987696		0.795	0.1372	0.1822
-0.1004	0.09		-0.1004	0.987696		0.796	0.1376	0.181
-0.1003	0.09		-0.1003	0.986577		0.797	0.1388	0.1862
-0.1002	0.0825		-0.1002	0.987696		0.798	0.137	0.185
-0.1001	0.09		-0.1001	0.987696		0.799	0.1358	0.1858
-0.1	0.09		-0.1	0.986577
-0.0999	0.0825		-0.0999	0.987696
-0.0998	0.0825		-0.0998	0.987696
-0.0997	0.0825		-0.0997	0.987696
-0.0996	0.0825		-0.0996	0.986577
-0.0995	0.0825		-0.0995	0.986577
-0.0994	0.0825		-0.0994	0.986577
-0.0993	0.09		-0.0993	0.986577
-0.0992	0.09		-0.0992	0.986577
-0.0991	0.09		-0.0991	0.986577
-0.099	0.09		-0.099	0.986577
-0.0989	0.0825		-0.0989	0.986577
-0.0988	0.075		-0.0988	0.986577
-0.0987	0.075		-0.0987	0.986577
-0.0986	0.0825		-0.0986	0.986577
-0.0985	0.075		-0.0985	0.986577
-0.0984	0.0825		-0.0984	0.986577
-0.0983	0.09		-0.0983	0.986577
-0.0982	0.09		-0.0982	0.985459
-0.0981	0.09		-0.0981	0.986577
-0.098	0.09		-0.098	0.985459
-0.0979	0.075		-0.0979	0.985459
-0.0978	0.0825		-0.0978	0.985459
-0.0977	0.0825		-0.0977	0.985459
-0.0976	0.075		-0.0976	0.985459
-0.0975	0.0825		-0.0975	0.985459
-0.0974	0.09		-0.0974	0.986577
-0.0973	0.09		-0.0973	0.985459
-0.0972	0.09		-0.0972	0.985459
-0.0971	0.09		-0.0971	0.985459
-0.097	0.0825		-0.097	0.985459
-0.0969	0.0825		-0.0969	0.985459
-0.0968	0.0825		-0.0968	0.985459
-0.0967	0.0825		-0.0967	0.98434
-0.0966	0.0825		-0.0966	0.985459
-0.0965	0.075		-0.0965	0.985459
-0.0964	0.09		-0.0964	0.985459
-0.0963	0.09		-0.0963	0.985459
-0.0962	0.0825		-0.0962	0.98434
-0.0961	0.09		-0.0961	0.985459
-0.096	0.0825		-0.096	0.98434
-0.0959	0.075		-0.0959	0.985459
-0.0958	0.0825		-0.0958	0.985459
-0.0957	0.0825		-0.0957	0.985459
-0.0956	0.0825		-0.0956	0.985459
-0.0955	0.075		-0.0955	0.985459
-0.0954	0.09		-0.0954	0.985459
-0.0953	0.09		-0.0953	0.98434
-0.0952	0.0825		-0.0952	0.985459
-0.0951	0.0825		-0.0951	0.985459
-0.095	0.0825		-0.095	0.98434
-0.0949	0.0825		-0.0949	0.985459
-0.0948	0.0825		-0.0948	0.985459
-0.0947	0.0825		-0.0947	0.98434
-0.0946	0.0825		-0.0946	0.985459
-0.0945	0.075		-0.0945	0.985459
-0.0944	0.09		-0.0944	0.985459
-0.0943	0.0825		-0.0943	0.985459
-0.0942	0.0825		-0.0942	0.985459
-0.0941	0.0825		-0.0941	0.985459
-0.094	0.09		-0.094	0.98434
-0.0939	0.075		-0.0939	0.985459
-0.0938	0.0825		-0.0938	0.98434
-0.0937	0.0825		-0.0937	0.98434
-0.0936	0.0825		-0.0936	0.985459
-0.0935	0.075		-0.0935	0.985459
-0.0934	0.09		-0.0934	0.985459
-0.0933	0.09		-0.0933	0.985459
-0.0932	0.09		-0.0932	0.985459
-0.0931	0.0975		-0.0931	0.985459
-0.093	0.09		-0.093	0.985459
-0.0929	0.0825		-0.0929	0.985459
-0.0928	0.0825		-0.0928	0.985459
-0.0927	0.075		-0.0927	0.985459
-0.0926	0.0825		-0.0926	0.985459
-0.0925	0.0825		-0.0925	0.985459
-0.0924	0.09		-0.0924	0.985459
-0.0923	0.09		-0.0923	0.985459
-0.0922	0.09		-0.0922	0.985459
-0.0921	0.09		-0.0921	0.985459
-0.092	0.09		-0.092	0.985459
-0.0919	0.0825		-0.0919	0.985459
-0.0918	0.0825		-0.0918	0.985459
-0.0917	0.075		-0.0917	0.985459
-0.0916	0.0825		-0.0916	0.985459
-0.0915	0.0825		-0.0915	0.985459
-0.0914	0.0825		-0.0914	0.985459
-0.0913	0.09		-0.0913	0.985459
-0.0912	0.09		-0.0912	0.985459
-0.0911	0.09		-0.0911	0.985459
-0.091	0.09		-0.091	0.98434
-0.0909	0.075		-0.0909	0.98434
-0.0908	0.0825		-0.0908	0.98434
-0.0907	0.0825		-0.0907	0.985459
-0.0906	0.075		-0.0906	0.985459
-0.0905	0.0825		-0.0905	0.98434
-0.0904	0.0825		-0.0904	0.985459
-0.0903	0.09		-0.0903	0.98434
-0.0902	0.0975		-0.0902	0.98434
-0.0901	0.0825		-0.0901	0.985459
-0.09	0.09		-0.09	0.985459
-0.0899	0.0825		-0.0899	0.985459
-0.0898	0.0825		-0.0898	0.985459
-0.0897	0.0825		-0.0897	0.985459
-0.0896	0.0825		-0.0896	0.985459
-0.0895	0.0825		-0.0895	0.985459
-0.0894	0.0825		-0.0894	0.985459
-0.0893	0.0825		-0.0893	0.985459
-0.0892	0.09		-0.0892	0.985459
-0.0891	0.09		-0.0891	0.985459
-0.089	0.09		-0.089	0.985459
-0.0889	0.0825		-0.0889	0.985459
-0.0888	0.0825		-0.0888	0.985459
-0.0887	0.0825		-0.0887	0.986577
-0.0886	0.0825		-0.0886	0.986577
-0.0885	0.075		-0.0885	0.985459
-0.0884	0.0825		-0.0884	0.986577
-0.0883	0.09		-0.0883	0.986577
-0.0882	0.09		-0.0882	0.985459
-0.0881	0.09		-0.0881	0.986577
-0.088	0.09		-0.088	0.986577
-0.0879	0.0825		-0.0879	0.987696
-0.0878	0.075		-0.0878	0.986577
-0.0877	0.075		-0.0877	0.986577
-0.0876	0.09		-0.0876	0.986577
-0.0875	0.075		-0.0875	0.986577
-0.0874	0.09		-0.0874	0.986577
-0.0873	0.09		-0.0873	0.986577
-0.0872	0.0825		-0.0872	0.986577
-0.0871	0.09		-0.0871	0.986577
-0.087	0.09		-0.087	0.986577
-0.0869	0.0825		-0.0869	0.986577
-0.0868	0.075		-0.0868	0.986577
-0.0867	0.0825		-0.0867	0.986577
-0.0866	0.0825		-0.0866	0.986577
-0.0865	0.0825		-0.0865	0.986577
-0.0864	0.09		-0.0864	0.986577
-0.0863	0.0825		-0.0863	0.986577
-0.0862	0.09		-0.0862	0.986577
-0.0861	0.09		-0.0861	0.986577
-0.086	0.09		-0.086	0.986577
-0.0859	0.0825		-0.0859	0.986577
-0.0858	0.075		-0.0858	0.986577
-0.0857	0.0825		-0.0857	0.986577
-0.0856	0.0825		-0.0856	0.986577
-0.0855	0.0825		-0.0855	0.986577
-0.0854	0.0825		-0.0854	0.986577
-0.0853	0.09		-0.0853	0.986577
-0.0852	0.0825		-0.0852	0.986577
-0.0851	0.09		-0.0851	0.986577
-0.085	0.0825		-0.085	0.986577
-0.0849	0.075		-0.0849	0.987696
-0.0848	0.0825		-0.0848	0.987696
-0.0847	0.0825		-0.0847	0.986577
-0.0846	0.075		-0.0846	0.986577
-0.0845	0.075		-0.0845	0.986577
-0.0844	0.0825		-0.0844	0.986577
-0.0843	0.09		-0.0843	0.986577
-0.0842	0.09		-0.0842	0.986577
-0.0841	0.09		-0.0841	0.986577
-0.084	0.09		-0.084	0.986577
-0.0839	0.0825		-0.0839	0.986577
-0.0838	0.0825		-0.0838	0.986577
-0.0837	0.075		-0.0837	0.986577
-0.0836	0.0825		-0.0836	0.986577
-0.0835	0.0825		-0.0835	0.986577
-0.0834	0.09		-0.0834	0.986577
-0.0833	0.09		-0.0833	0.986577
-0.0832	0.0825		-0.0832	0.986577
-0.0831	0.0825		-0.0831	0.986577
-0.083	0.0825		-0.083	0.986577
-0.0829	0.0825		-0.0829	0.986577
-0.0828	0.0825		-0.0828	0.986577
-0.0827	0.0825		-0.0827	0.986577
-0.0826	0.075		-0.0826	0.986577
-0.0825	0.0825		-0.0825	0.986577
-0.0824	0.09		-0.0824	0.986577
-0.0823	0.09		-0.0823	0.986577
-0.0822	0.0825		-0.0822	0.985459
-0.0821	0.09		-0.0821	0.986577
-0.082	0.09		-0.082	0.986577
-0.0819	0.0825		-0.0819	0.986577
-0.0818	0.0825		-0.0818	0.986577
-0.0817	0.0825		-0.0817	0.986577
-0.0816	0.0825		-0.0816	0.986577
-0.0815	0.0825		-0.0815	0.986577
-0.0814	0.0825		-0.0814	0.986577
-0.0813	0.09		-0.0813	0.986577
-0.0812	0.09		-0.0812	0.986577
-0.0811	0.09		-0.0811	0.986577
-0.081	0.0825		-0.081	0.986577
-0.0809	0.0825		-0.0809	0.987696
-0.0808	0.075		-0.0808	0.986577
-0.0807	0.0825		-0.0807	0.986577
-0.0806	0.0825		-0.0806	0.986577
-0.0805	0.0825		-0.0805	0.987696
-0.0804	0.0825		-0.0804	0.986577
-0.0803	0.0825		-0.0803	0.987696
-0.0802	0.09		-0.0802	0.987696
-0.0801	0.0825		-0.0801	0.986577
-0.08	0.09		-0.08	0.987696
-0.0799	0.0825		-0.0799	0.987696
-0.0798	0.0825		-0.0798	0.987696
-0.0797	0.0825		-0.0797	0.987696
-0.0796	0.0825		-0.0796	0.987696
-0.0795	0.075		-0.0795	0.986577
-0.0794	0.09		-0.0794	0.986577
-0.0793	0.09		-0.0793	0.986577
-0.0792	0.0825		-0.0792	0.986577
-0.0791	0.09		-0.0791	0.986577
-0.079	0.09		-0.079	0.986577
-0.0789	0.0825		-0.0789	0.986577
-0.0788	0.0825		-0.0788	0.986577
-0.0787	0.0825		-0.0787	0.986577
-0.0786	0.0825		-0.0786	0.986577
-0.0785	0.075		-0.0785	0.986577
-0.0784	0.0825		-0.0784	0.986577
-0.0783	0.09		-0.0783	0.986577
-0.0782	0.09		-0.0782	0.986577
-0.0781	0.0825		-0.0781	0.986577
-0.078	0.09		-0.078	0.986577
-0.0779	0.09		-0.0779	0.985459
-0.0778	0.0825		-0.0778	0.986577
-0.0777	0.075		-0.0777	0.986577
-0.0776	0.075		-0.0776	0.985459
-0.0775	0.0825		-0.0775	0.985459
-0.0774	0.0825		-0.0774	0.985459
-0.0773	0.09		-0.0773	0.986577
-0.0772	0.09		-0.0772	0.985459
-0.0771	0.09		-0.0771	0.986577
-0.077	0.09		-0.077	0.986577
-0.0769	0.0825		-0.0769	0.985459
-0.0768	0.0825		-0.0768	0.986577
-0.0767	0.0825		-0.0767	0.985459
-0.0766	0.075		-0.0766	0.986577
-0.0765	0.075		-0.0765	0.986577
-0.0764	0.09		-0.0764	0.985459
-0.0763	0.09		-0.0763	0.985459
-0.0762	0.09		-0.0762	0.985459
-0.0761	0.09		-0.0761	0.985459
-0.076	0.09		-0.076	0.986577
-0.0759	0.075		-0.0759	0.985459
-0.0758	0.075		-0.0758	0.985459
-0.0757	0.075		-0.0757	0.985459
-0.0756	0.075		-0.0756	0.985459
-0.0755	0.0825		-0.0755	0.985459
-0.0754	0.0825		-0.0754	0.985459
-0.0753	0.09		-0.0753	0.985459
-0.0752	0.09		-0.0752	0.985459
-0.0751	0.0825		-0.0751	0.985459
-0.075	0.09		-0.075	0.985459
-0.0749	0.0825		-0.0749	0.985459
-0.0748	0.0825		-0.0748	0.985459
-0.0747	0.075		-0.0747	0.985459
-0.0746	0.075		-0.0746	0.985459
-0.0745	0.0825		-0.0745	0.985459
-0.0744	0.0825		-0.0744	0.985459
-0.0743	0.0825		-0.0743	0.985459
-0.0742	0.0825		-0.0742	0.985459
-0.0741	0.09		-0.0741	0.985459
-0.074	0.09		-0.074	0.985459
-0.0739	0.0825		-0.0739	0.985459
-0.0738	0.0825		-0.0738	0.985459
-0.0737	0.0825		-0.0737	0.985459
-0.0736	0.0825		-0.0736	0.985459
-0.0735	0.0825		-0.0735	0.985459
-0.0734	0.09		-0.0734	0.985459
-0.0733	0.09		-0.0733	0.985459
-0.0732	0.0825		-0.0732	0.985459
-0.0731	0.0975		-0.0731	0.985459
-0.073	0.09		-0.073	0.985459
-0.0729	0.0825		-0.0729	0.985459
-0.0728	0.0825		-0.0728	0.985459
-0.0727	0.0825		-0.0727	0.985459
-0.0726	0.075		-0.0726	0.985459
-0.0725	0.0825		-0.0725	0.985459
-0.0724	0.0825		-0.0724	0.985459
-0.0723	0.09		-0.0723	0.985459
-0.0722	0.0825		-0.0722	0.985459
-0.0721	0.0825		-0.0721	0.985459
-0.072	0.09		-0.072	0.985459
-0.0719	0.0825		-0.0719	0.985459
-0.0718	0.075		-0.0718	0.985459
-0.0717	0.075		-0.0717	0.985459
-0.0716	0.0825		-0.0716	0.985459
-0.0715	0.075		-0.0715	0.985459
-0.0714	0.0825		-0.0714	0.985459
-0.0713	0.0975		-0.0713	0.985459
-0.0712	0.0825		-0.0712	0.985459
-0.0711	0.09		-0.0711	0.985459
-0.071	0.0975		-0.071	0.98434
-0.0709	0.0825		-0.0709	0.98434
-0.0708	0.075		-0.0708	0.985459
-0.0707	0.0825		-0.0707	0.985459
-0.0706	0.075		-0.0706	0.985459
-0.0705	0.0825		-0.0705	0.985459
-0.0704	0.0825		-0.0704	0.98434
-0.0703	0.09		-0.0703	0.98434
-0.0702	0.09		-0.0702	0.98434
-0.0701	0.0825		-0.0701	0.985459
-0.07	0.09		-0.07	0.98434
-0.0699	0.0825		-0.0699	0.985459
-0.0698	0.075		-0.0698	0.985459
-0.0697	0.0825		-0.0697	0.985459
-0.0696	0.0825		-0.0696	0.985459
-0.0695	0.075		-0.0695	0.985459
-0.0694	0.0825		-0.0694	0.985459
-0.0693	0.09		-0.0693	0.985459
-0.0692	0.09		-0.0692	0.985459
-0.0691	0.09		-0.0691	0.986577
-0.069	0.09		-0.069	0.985459
-0.0689	0.075		-0.0689	0.985459
-0.0688	0.075		-0.0688	0.985459
-0.0687	0.0825		-0.0687	0.986577
-0.0686	0.0825		-0.0686	0.986577
-0.0685	0.0825		-0.0685	0.985459
-0.0684	0.09		-0.0684	0.985459
-0.0683	0.09		-0.0683	0.986577
-0.0682	0.0975		-0.0682	0.986577
-0.0681	0.0825		-0.0681	0.985459
-0.068	0.09		-0.068	0.986577
-0.0679	0.075		-0.0679	0.986577
-0.0678	0.0825		-0.0678	0.986577
-0.0677	0.0825		-0.0677	0.986577
-0.0676	0.0825		-0.0676	0.986577
-0.0675	0.0825		-0.0675	0.986577
-0.0674	0.09		-0.0674	0.986577
-0.0673	0.09		-0.0673	0.986577
-0.0672	0.09		-0.0672	0.986577
-0.0671	0.09		-0.0671	0.986577
-0.067	0.09		-0.067	0.986577
-0.0669	0.0825		-0.0669	0.986577
-0.0668	0.075		-0.0668	0.986577
-0.0667	0.075		-0.0667	0.986577
-0.0666	0.0825		-0.0666	0.986577
-0.0665	0.075		-0.0665	0.986577
-0.0664	0.09		-0.0664	0.985459
-0.0663	0.0825		-0.0663	0.986577
-0.0662	0.0825		-0.0662	0.986577
-0.0661	0.09		-0.0661	0.986577
-0.066	0.09		-0.066	0.986577
-0.0659	0.0825		-0.0659	0.986577
-0.0658	0.0825		-0.0658	0.986577
-0.0657	0.075		-0.0657	0.986577
-0.0656	0.0825		-0.0656	0.986577
-0.0655	0.0825		-0.0655	0.986577
-0.0654	0.09		-0.0654	0.986577
-0.0653	0.09		-0.0653	0.986577
-0.0652	0.09		-0.0652	0.986577
-0.0651	0.09		-0.0651	0.986577
-0.065	0.09		-0.065	0.986577
-0.0649	0.0825		-0.0649	0.986577
-0.0648	0.0825		-0.0648	0.986577
-0.0647	0.0825		-0.0647	0.985459
-0.0646	0.0825		-0.0646	0.985459
-0.0645	0.0825		-0.0645	0.985459
-0.0644	0.09		-0.0644	0.985459
-0.0643	0.0975		-0.0643	0.986577
-0.0642	0.09		-0.0642	0.986577
-0.0641	0.09		-0.0641	0.985459
-0.064	0.09		-0.064	0.986577
-0.0639	0.0825		-0.0639	0.985459
-0.0638	0.075		-0.0638	0.985459
-0.0637	0.0825		-0.0637	0.985459
-0.0636	0.075		-0.0636	0.985459
-0.0635	0.075		-0.0635	0.986577
-0.0634	0.0825		-0.0634	0.985459
-0.0633	0.09		-0.0633	0.985459
-0.0632	0.09		-0.0632	0.986577
-0.0631	0.0825		-0.0631	0.985459
-0.063	0.09		-0.063	0.986577
-0.0629	0.0825		-0.0629	0.985459
-0.0628	0.0825		-0.0628	0.986577
-0.0627	0.075		-0.0627	0.985459
-0.0626	0.0825		-0.0626	0.985459
-0.0625	0.075		-0.0625	0.986577
-0.0624	0.0825		-0.0624	0.986577
-0.0623	0.09		-0.0623	0.985459
-0.0622	0.09		-0.0622	0.986577
-0.0621	0.09		-0.0621	0.985459
-0.062	0.09		-0.062	0.986577
-0.0619	0.0825		-0.0619	0.986577
-0.0618	0.075		-0.0618	0.986577
-0.0617	0.0825		-0.0617	0.986577
-0.0616	0.0825		-0.0616	0.986577
-0.0615	0.0825		-0.0615	0.986577
-0.0614	0.0825		-0.0614	0.986577
-0.0613	0.09		-0.0613	0.986577
-0.0612	0.09		-0.0612	0.986577
-0.0611	0.09		-0.0611	0.986577
-0.061	0.09		-0.061	0.986577
-0.0609	0.0825		-0.0609	0.986577
-0.0608	0.0825		-0.0608	0.987696
-0.0607	0.0825		-0.0607	0.986577
-0.0606	0.0825		-0.0606	0.986577
-0.0605	0.0825		-0.0605	0.986577
-0.0604	0.0825		-0.0604	0.986577
-0.0603	0.09		-0.0603	0.986577
-0.0602	0.09		-0.0602	0.986577
-0.0601	0.09		-0.0601	0.986577
-0.06	0.09		-0.06	0.986577
-0.0599	0.0825		-0.0599	0.986577
-0.0598	0.075		-0.0598	0.986577
-0.0597	0.0825		-0.0597	0.986577
-0.0596	0.0825		-0.0596	0.986577
-0.0595	0.0825		-0.0595	0.986577
-0.0594	0.09		-0.0594	0.986577
-0.0593	0.09		-0.0593	0.986577
-0.0592	0.0825		-0.0592	0.986577
-0.0591	0.09		-0.0591	0.985459
-0.059	0.09		-0.059	0.986577
-0.0589	0.075		-0.0589	0.986577
-0.0588	0.075		-0.0588	0.985459
-0.0587	0.0825		-0.0587	0.986577
-0.0586	0.0825		-0.0586	0.986577
-0.0585	0.075		-0.0585	0.986577
-0.0584	0.09		-0.0584	0.986577
-0.0583	0.09		-0.0583	0.986577
-0.0582	0.0825		-0.0582	0.986577
-0.0581	0.0825		-0.0581	0.986577
-0.058	0.0825		-0.058	0.985459
-0.0579	0.075		-0.0579	0.986577
-0.0578	0.075		-0.0578	0.986577
-0.0577	0.075		-0.0577	0.986577
-0.0576	0.0825		-0.0576	0.986577
-0.0575	0.0825		-0.0575	0.985459
-0.0574	0.0825		-0.0574	0.985459
-0.0573	0.0825		-0.0573	0.986577
-0.0572	0.0825		-0.0572	0.986577
-0.0571	0.0825		-0.0571	0.985459
-0.057	0.0825		-0.057	0.985459
-0.0569	0.0825		-0.0569	0.985459
-0.0568	0.075		-0.0568	0.985459
-0.0567	0.075		-0.0567	0.986577
-0.0566	0.075		-0.0566	0.985459
-0.0565	0.0825		-0.0565	0.986577
-0.0564	0.0825		-0.0564	0.985459
-0.0563	0.0825		-0.0563	0.985459
-0.0562	0.09		-0.0562	0.986577
-0.0561	0.09		-0.0561	0.986577
-0.056	0.09		-0.056	0.985459
-0.0559	0.0825		-0.0559	0.985459
-0.0558	0.075		-0.0558	0.986577
-0.0557	0.0825		-0.0557	0.985459
-0.0556	0.075		-0.0556	0.985459
-0.0555	0.0825		-0.0555	0.986577
-0.0554	0.0825		-0.0554	0.985459
-0.0553	0.0825		-0.0553	0.986577
-0.0552	0.09		-0.0552	0.985459
-0.0551	0.09		-0.0551	0.985459
-0.055	0.09		-0.055	0.985459
-0.0549	0.0825		-0.0549	0.986577
-0.0548	0.0825		-0.0548	0.985459
-0.0547	0.075		-0.0547	0.985459
-0.0546	0.0825		-0.0546	0.985459
-0.0545	0.0825		-0.0545	0.986577
-0.0544	0.09		-0.0544	0.985459
-0.0543	0.0825		-0.0543	0.986577
-0.0542	0.09		-0.0542	0.986577
-0.0541	0.09		-0.0541	0.986577
-0.054	0.09		-0.054	0.986577
-0.0539	0.0825		-0.0539	0.986577
-0.0538	0.0825		-0.0538	0.985459
-0.0537	0.0825		-0.0537	0.986577
-0.0536	0.075		-0.0536	0.986577
-0.0535	0.0825		-0.0535	0.986577
-0.0534	0.09		-0.0534	0.985459
-0.0533	0.09		-0.0533	0.986577
-0.0532	0.09		-0.0532	0.986577
-0.0531	0.09		-0.0531	0.986577
-0.053	0.0975		-0.053	0.986577
-0.0529	0.0825		-0.0529	0.986577
-0.0528	0.075		-0.0528	0.986577
-0.0527	0.0825		-0.0527	0.986577
-0.0526	0.0825		-0.0526	0.986577
-0.0525	0.0825		-0.0525	0.986577
-0.0524	0.09		-0.0524	0.986577
-0.0523	0.09		-0.0523	0.986577
-0.0522	0.0825		-0.0522	0.986577
-0.0521	0.09		-0.0521	0.986577
-0.052	0.0825		-0.052	0.986577
-0.0519	0.0825		-0.0519	0.986577
-0.0518	0.0825		-0.0518	0.986577
-0.0517	0.0825		-0.0517	0.986577
-0.0516	0.0825		-0.0516	0.986577
-0.0515	0.0825		-0.0515	0.986577
-0.0514	0.09		-0.0514	0.986577
-0.0513	0.09		-0.0513	0.986577
-0.0512	0.09		-0.0512	0.986577
-0.0511	0.0825		-0.0511	0.986577
-0.051	0.09		-0.051	0.986577
-0.0509	0.0825		-0.0509	0.986577
-0.0508	0.0825		-0.0508	0.986577
-0.0507	0.0825		-0.0507	0.986577
-0.0506	0.075		-0.0506	0.986577
-0.0505	0.0825		-0.0505	0.986577
-0.0504	0.09		-0.0504	0.986577
-0.0503	0.0825		-0.0503	0.986577
-0.0502	0.0825		-0.0502	0.986577
-0.0501	0.09		-0.0501	0.986577
-0.05	0.0825		-0.05	0.986577
-0.0499	0.0825		-0.0499	0.986577
-0.0498	0.075		-0.0498	0.986577
-0.0497	0.075		-0.0497	0.986577
-0.0496	0.0825		-0.0496	0.986577
-0.0495	0.075		-0.0495	0.986577
-0.0494	0.0825		-0.0494	0.986577
-0.0493	0.09		-0.0493	0.986577
-0.0492	0.09		-0.0492	0.987696
-0.0491	0.09		-0.0491	0.986577
-0.049	0.0825		-0.049	0.987696
-0.0489	0.0825		-0.0489	0.986577
-0.0488	0.075		-0.0488	0.987696
-0.0487	0.0825		-0.0487	0.987696
-0.0486	0.075		-0.0486	0.986577
-0.0485	0.09		-0.0485	0.987696
-0.0484	0.09		-0.0484	0.987696
-0.0483	0.0825		-0.0483	0.986577
-0.0482	0.0975		-0.0482	0.986577
-0.0481	0.09		-0.0481	0.987696
-0.048	0.09		-0.048	0.987696
-0.0479	0.0825		-0.0479	0.987696
-0.0478	0.0825		-0.0478	0.988814
-0.0477	0.0825		-0.0477	0.987696
-0.0476	0.0825		-0.0476	0.987696
-0.0475	0.075		-0.0475	0.987696
-0.0474	0.09		-0.0474	0.987696
-0.0473	0.09		-0.0473	0.987696
-0.0472	0.09		-0.0472	0.987696
-0.0471	0.09		-0.0471	0.987696
-0.047	0.09		-0.047	0.987696
-0.0469	0.0825		-0.0469	0.987696
-0.0468	0.0825		-0.0468	0.987696
-0.0467	0.0825		-0.0467	0.987696
-0.0466	0.09		-0.0466	0.987696
-0.0465	0.075		-0.0465	0.987696
-0.0464	0.09		-0.0464	0.988814
-0.0463	0.09		-0.0463	0.987696
-0.0462	0.09		-0.0462	0.987696
-0.0461	0.09		-0.0461	0.987696
-0.046	0.09		-0.046	0.987696
-0.0459	0.0825		-0.0459	0.987696
-0.0458	0.0825		-0.0458	0.987696
-0.0457	0.075		-0.0457	0.987696
-0.0456	0.075		-0.0456	0.987696
-0.0455	0.075		-0.0455	0.987696
-0.0454	0.09		-0.0454	0.987696
-0.0453	0.0825		-0.0453	0.987696
-0.0452	0.09		-0.0452	0.987696
-0.0451	0.09		-0.0451	0.987696
-0.045	0.0825		-0.045	0.986577
-0.0449	0.0825		-0.0449	0.986577
-0.0448	0.075		-0.0448	0.987696
-0.0447	0.075		-0.0447	0.986577
-0.0446	0.075		-0.0446	0.986577
-0.0445	0.0825		-0.0445	0.986577
-0.0444	0.0825		-0.0444	0.986577
-0.0443	0.0825		-0.0443	0.986577
-0.0442	0.09		-0.0442	0.986577
-0.0441	0.09		-0.0441	0.986577
-0.044	0.09		-0.044	0.986577
-0.0439	0.0825		-0.0439	0.986577
-0.0438	0.0825		-0.0438	0.986577
-0.0437	0.0825		-0.0437	0.986577
-0.0436	0.09		-0.0436	0.986577
-0.0435	0.0825		-0.0435	0.985459
-0.0434	0.0825		-0.0434	0.986577
-0.0433	0.09		-0.0433	0.986577
-0.0432	0.0825		-0.0432	0.986577
-0.0431	0.0825		-0.0431	0.986577
-0.043	0.0825		-0.043	0.985459
-0.0429	0.0825		-0.0429	0.986577
-0.0428	0.075		-0.0428	0.985459
-0.0427	0.0825		-0.0427	0.986577
-0.0426	0.0825		-0.0426	0.986577
-0.0425	0.0825		-0.0425	0.985459
-0.0424	0.0825		-0.0424	0.986577
-0.0423	0.0825		-0.0423	0.986577
-0.0422	0.09		-0.0422	0.986577
-0.0421	0.09		-0.0421	0.985459
-0.042	0.09		-0.042	0.986577
-0.0419	0.0825		-0.0419	0.985459
-0.0418	0.0825		-0.0418	0.986577
-0.0417	0.0825		-0.0417	0.986577
-0.0416	0.0825		-0.0416	0.986577
-0.0415	0.075		-0.0415	0.986577
-0.0414	0.09		-0.0414	0.986577
-0.0413	0.09		-0.0413	0.986577
-0.0412	0.09		-0.0412	0.986577
-0.0411	0.09		-0.0411	0.986577
-0.041	0.09		-0.041	0.986577
-0.0409	0.0825		-0.0409	0.986577
-0.0408	0.0825		-0.0408	0.986577
-0.0407	0.075		-0.0407	0.986577
-0.0406	0.0825		-0.0406	0.986577
-0.0405	0.0825		-0.0405	0.986577
-0.0404	0.09		-0.0404	0.986577
-0.0403	0.09		-0.0403	0.986577
-0.0402	0.09		-0.0402	0.986577
-0.0401	0.09		-0.0401	0.986577
-0.04	0.09		-0.04	0.986577
-0.0399	0.075		-0.0399	0.985459
-0.0398	0.075		-0.0398	0.986577
-0.0397	0.075		-0.0397	0.986577
-0.0396	0.0825		-0.0396	0.986577
-0.0395	0.075		-0.0395	0.985459
-0.0394	0.0825		-0.0394	0.985459
-0.0393	0.09		-0.0393	0.986577
-0.0392	0.09		-0.0392	0.985459
-0.0391	0.09		-0.0391	0.986577
-0.039	0.09		-0.039	0.985459
-0.0389	0.0825		-0.0389	0.985459
-0.0388	0.0825		-0.0388	0.985459
-0.0387	0.0825		-0.0387	0.985459
-0.0386	0.0825		-0.0386	0.985459
-0.0385	0.075		-0.0385	0.985459
-0.0384	0.09		-0.0384	0.985459
-0.0383	0.09		-0.0383	0.985459
-0.0382	0.0825		-0.0382	0.985459
-0.0381	0.09		-0.0381	0.985459
-0.038	0.0825		-0.038	0.98434
-0.0379	0.0825		-0.0379	0.985459
-0.0378	0.0825		-0.0378	0.985459
-0.0377	0.0825		-0.0377	0.985459
-0.0376	0.0825		-0.0376	0.98434
-0.0375	0.0825		-0.0375	0.985459
-0.0374	0.0825		-0.0374	0.98434
-0.0373	0.09		-0.0373	0.98434
-0.0372	0.09		-0.0372	0.98434
-0.0371	0.09		-0.0371	0.985459
-0.037	0.09		-0.037	0.98434
-0.0369	0.0825		-0.0369	0.98434
-0.0368	0.075		-0.0368	0.98434
-0.0367	0.075		-0.0367	0.98434
-0.0366	0.0825		-0.0366	0.98434
-0.0365	0.0825		-0.0365	0.98434
-0.0364	0.09		-0.0364	0.98434
-0.0363	0.0825		-0.0363	0.98434
-0.0362	0.09		-0.0362	0.98434
-0.0361	0.09		-0.0361	0.98434
-0.036	0.09		-0.036	0.98434
-0.0359	0.0825		-0.0359	0.98434
-0.0358	0.0825		-0.0358	0.98434
-0.0357	0.075		-0.0357	0.98434
-0.0356	0.075		-0.0356	0.98434
-0.0355	0.0825		-0.0355	0.985459
-0.0354	0.0825		-0.0354	0.98434
-0.0353	0.09		-0.0353	0.98434
-0.0352	0.09		-0.0352	0.98434
-0.0351	0.09		-0.0351	0.98434
-0.035	0.0825		-0.035	0.98434
-0.0349	0.0825		-0.0349	0.985459
-0.0348	0.0825		-0.0348	0.98434
-0.0347	0.075		-0.0347	0.985459
-0.0346	0.0825		-0.0346	0.98434
-0.0345	0.0825		-0.0345	0.985459
-0.0344	0.0825		-0.0344	0.98434
-0.0343	0.0825		-0.0343	0.985459
-0.0342	0.09		-0.0342	0.98434
-0.0341	0.0825		-0.0341	0.98434
-0.034	0.09		-0.034	0.98434
-0.0339	0.0825		-0.0339	0.985459
-0.0338	0.075		-0.0338	0.98434
-0.0337	0.075		-0.0337	0.98434
-0.0336	0.0825		-0.0336	0.98434
-0.0335	0.0825		-0.0335	0.985459
-0.0334	0.09		-0.0334	0.98434
-0.0333	0.09		-0.0333	0.985459
-0.0332	0.09		-0.0332	0.98434
-0.0331	0.09		-0.0331	0.985459
-0.033	0.09		-0.033	0.985459
-0.0329	0.09		-0.0329	0.985459
-0.0328	0.0825		-0.0328	0.985459
-0.0327	0.0825		-0.0327	0.985459
-0.0326	0.0825		-0.0326	0.985459
-0.0325	0.075		-0.0325	0.985459
-0.0324	0.0825		-0.0324	0.985459
-0.0323	0.09		-0.0323	0.985459
-0.0322	0.0825		-0.0322	0.985459
-0.0321	0.09		-0.0321	0.985459
-0.032	0.09		-0.032	0.985459
-0.0319	0.075		-0.0319	0.985459
-0.0318	0.0825		-0.0318	0.985459
-0.0317	0.075		-0.0317	0.985459
-0.0316	0.075		-0.0316	0.985459
-0.0315	0.0825		-0.0315	0.985459
-0.0314	0.09		-0.0314	0.985459
-0.0313	0.0825		-0.0313	0.985459
-0.0312	0.09		-0.0312	0.985459
-0.0311	0.09		-0.0311	0.98434
-0.031	0.09		-0.031	0.985459
-0.0309	0.075		-0.0309	0.985459
-0.0308	0.0825		-0.0308	0.985459
-0.0307	0.0825		-0.0307	0.985459
-0.0306	0.0825		-0.0306	0.985459
-0.0305	0.0825		-0.0305	0.985459
-0.0304	0.0825		-0.0304	0.985459
-0.0303	0.09		-0.0303	0.985459
-0.0302	0.09		-0.0302	0.985459
-0.0301	0.09		-0.0301	0.985459
-0.03	0.0825		-0.03	0.985459
-0.0299	0.0825		-0.0299	0.985459
-0.0298	0.075		-0.0298	0.985459
-0.0297	0.0825		-0.0297	0.985459
-0.0296	0.0825		-0.0296	0.985459
-0.0295	0.0825		-0.0295	0.986577
-0.0294	0.0825		-0.0294	0.986577
-0.0293	0.09		-0.0293	0.986577
-0.0292	0.09		-0.0292	0.986577
-0.0291	0.09		-0.0291	0.986577
-0.029	0.09		-0.029	0.986577
-0.0289	0.0825		-0.0289	0.986577
-0.0288	0.0825		-0.0288	0.986577
-0.0287	0.0825		-0.0287	0.986577
-0.0286	0.0825		-0.0286	0.986577
-0.0285	0.075		-0.0285	0.986577
-0.0284	0.09		-0.0284	0.987696
-0.0283	0.09		-0.0283	0.986577
-0.0282	0.09		-0.0282	0.986577
-0.0281	0.0825		-0.0281	0.987696
-0.028	0.09		-0.028	0.986577
-0.0279	0.0825		-0.0279	0.987696
-0.0278	0.075		-0.0278	0.986577
-0.0277	0.0825		-0.0277	0.987696
-0.0276	0.075		-0.0276	0.986577
-0.0275	0.0825		-0.0275	0.986577
-0.0274	0.0825		-0.0274	0.987696
-0.0273	0.09		-0.0273	0.987696
-0.0272	0.09		-0.0272	0.987696
-0.0271	0.09		-0.0271	0.987696
-0.027	0.09		-0.027	0.987696
-0.0269	0.0825		-0.0269	0.987696
-0.0268	0.0825		-0.0268	0.987696
-0.0267	0.0825		-0.0267	0.987696
-0.0266	0.075		-0.0266	0.987696
-0.0265	0.0825		-0.0265	0.987696
-0.0264	0.0825		-0.0264	0.987696
-0.0263	0.09		-0.0263	0.987696
-0.0262	0.0825		-0.0262	0.987696
-0.0261	0.09		-0.0261	0.987696
-0.026	0.09		-0.026	0.987696
-0.0259	0.0825		-0.0259	0.986577
-0.0258	0.0825		-0.0258	0.987696
-0.0257	0.075		-0.0257	0.987696
-0.0256	0.075		-0.0256	0.987696
-0.0255	0.0825		-0.0255	0.987696
-0.0254	0.0825		-0.0254	0.986577
-0.0253	0.09		-0.0253	0.986577
-0.0252	0.09		-0.0252	0.987696
-0.0251	0.0825		-0.0251	0.986577
-0.025	0.09		-0.025	0.986577
-0.0249	0.075		-0.0249	0.986577
-0.0248	0.0825		-0.0248	0.987696
-0.0247	0.0825		-0.0247	0.987696
-0.0246	0.075		-0.0246	0.987696
-0.0245	0.0825		-0.0245	0.987696
-0.0244	0.09		-0.0244	0.986577
-0.0243	0.09		-0.0243	0.986577
-0.0242	0.09		-0.0242	0.986577
-0.0241	0.09		-0.0241	0.987696
-0.024	0.0825		-0.024	0.986577
-0.0239	0.0825		-0.0239	0.986577
-0.0238	0.0825		-0.0238	0.987696
-0.0237	0.0825		-0.0237	0.986577
-0.0236	0.0825		-0.0236	0.986577
-0.0235	0.075		-0.0235	0.986577
-0.0234	0.09		-0.0234	0.986577
-0.0233	0.0825		-0.0233	0.986577
-0.0232	0.0825		-0.0232	0.986577
-0.0231	0.09		-0.0231	0.987696
-0.023	0.0825		-0.023	0.986577
-0.0229	0.075		-0.0229	0.986577
-0.0228	0.0825		-0.0228	0.986577
-0.0227	0.0825		-0.0227	0.986577
-0.0226	0.0825		-0.0226	0.986577
-0.0225	0.0825		-0.0225	0.986577
-0.0224	0.09		-0.0224	0.986577
-0.0223	0.09		-0.0223	0.986577
-0.0222	0.09		-0.0222	0.986577
-0.0221	0.09		-0.0221	0.986577
-0.022	0.09		-0.022	0.986577
-0.0219	0.0825		-0.0219	0.986577
-0.0218	0.0825		-0.0218	0.986577
-0.0217	0.0825		-0.0217	0.986577
-0.0216	0.0825		-0.0216	0.986577
-0.0215	0.0825		-0.0215	0.986577
-0.0214	0.0825		-0.0214	0.986577
-0.0213	0.0825		-0.0213	0.986577
-0.0212	0.09		-0.0212	0.986577
-0.0211	0.0825		-0.0211	0.986577
-0.021	0.09		-0.021	0.987696
-0.0209	0.0825		-0.0209	0.986577
-0.0208	0.0825		-0.0208	0.987696
-0.0207	0.075		-0.0207	0.987696
-0.0206	0.0825		-0.0206	0.987696
-0.0205	0.075		-0.0205	0.987696
-0.0204	0.0825		-0.0204	0.986577
-0.0203	0.09		-0.0203	0.987696
-0.0202	0.0825		-0.0202	0.986577
-0.0201	0.09		-0.0201	0.986577
-0.02	0.0825		-0.02	0.987696
-0.0199	0.0825		-0.0199	0.986577
-0.0198	0.075		-0.0198	0.987696
-0.0197	0.0825		-0.0197	0.987696
-0.0196	0.0825		-0.0196	0.986577
-0.0195	0.0825		-0.0195	0.986577
-0.0194	0.09		-0.0194	0.986577
-0.0193	0.09		-0.0193	0.986577
-0.0192	0.09		-0.0192	0.986577
-0.0191	0.09		-0.0191	0.986577
-0.019	0.09		-0.019	0.986577
-0.0189	0.0825		-0.0189	0.986577
-0.0188	0.0825		-0.0188	0.986577
-0.0187	0.075		-0.0187	0.986577
-0.0186	0.0825		-0.0186	0.986577
-0.0185	0.0825		-0.0185	0.986577
-0.0184	0.0825		-0.0184	0.985459
-0.0183	0.09		-0.0183	0.985459
-0.0182	0.0825		-0.0182	0.985459
-0.0181	0.0825		-0.0181	0.986577
-0.018	0.09		-0.018	0.986577
-0.0179	0.0825		-0.0179	0.986577
-0.0178	0.0825		-0.0178	0.986577
-0.0177	0.075		-0.0177	0.985459
-0.0176	0.075		-0.0176	0.985459
-0.0175	0.075		-0.0175	0.985459
-0.0174	0.09		-0.0174	0.985459
-0.0173	0.09		-0.0173	0.985459
-0.0172	0.09		-0.0172	0.985459
-0.0171	0.0825		-0.0171	0.985459
-0.017	0.0825		-0.017	0.985459
-0.0169	0.075		-0.0169	0.985459
-0.0168	0.075		-0.0168	0.985459
-0.0167	0.0825		-0.0167	0.985459
-0.0166	0.075		-0.0166	0.98434
-0.0165	0.0825		-0.0165	0.985459
-0.0164	0.09		-0.0164	0.985459
-0.0163	0.09		-0.0163	0.98434
-0.0162	0.09		-0.0162	0.98434
-0.0161	0.09		-0.0161	0.985459
-0.016	0.0825		-0.016	0.985459
-0.0159	0.0825		-0.0159	0.985459
-0.0158	0.0825		-0.0158	0.98434
-0.0157	0.0825		-0.0157	0.985459
-0.0156	0.0825		-0.0156	0.985459
-0.0155	0.0825		-0.0155	0.98434
-0.0154	0.09		-0.0154	0.985459
-0.0153	0.0825		-0.0153	0.985459
-0.0152	0.09		-0.0152	0.985459
-0.0151	0.0825		-0.0151	0.985459
-0.015	0.09		-0.015	0.985459
-0.0149	0.0825		-0.0149	0.985459
-0.0148	0.0825		-0.0148	0.985459
-0.0147	0.075		-0.0147	0.985459
-0.0146	0.0825		-0.0146	0.98434
-0.0145	0.0825		-0.0145	0.98434
-0.0144	0.0825		-0.0144	0.98434
-0.0143	0.09		-0.0143	0.985459
-0.0142	0.0825		-0.0142	0.98434
-0.0141	0.09		-0.0141	0.98434
-0.014	0.0825		-0.014	0.985459
-0.0139	0.0825		-0.0139	0.985459
-0.0138	0.075		-0.0138	0.985459
-0.0137	0.075		-0.0137	0.98434
-0.0136	0.0825		-0.0136	0.985459
-0.0135	0.0825		-0.0135	0.985459
-0.0134	0.0825		-0.0134	0.985459
-0.0133	0.09		-0.0133	0.985459
-0.0132	0.09		-0.0132	0.98434
-0.0131	0.09		-0.0131	0.985459
-0.013	0.09		-0.013	0.985459
-0.0129	0.0825		-0.0129	0.985459
-0.0128	0.0825		-0.0128	0.985459
-0.0127	0.0825		-0.0127	0.985459
-0.0126	0.075		-0.0126	0.985459
-0.0125	0.075		-0.0125	0.985459
-0.0124	0.0825		-0.0124	0.985459
-0.0123	0.09		-0.0123	0.985459
-0.0122	0.0825		-0.0122	0.985459
-0.0121	0.0825		-0.0121	0.985459
-0.012	0.09		-0.012	0.98434
-0.0119	0.0825		-0.0119	0.985459
-0.0118	0.075		-0.0118	0.985459
-0.0117	0.0825		-0.0117	0.985459
-0.0116	0.075		-0.0116	0.985459
-0.0115	0.0825		-0.0115	0.985459
-0.0114	0.0825		-0.0114	0.985459
-0.0113	0.09		-0.0113	0.985459
-0.0112	0.0825		-0.0112	0.985459
-0.0111	0.09		-0.0111	0.98434
-0.011	0.0825		-0.011	0.98434
-0.0109	0.0825		-0.0109	0.985459
-0.0108	0.0825		-0.0108	0.98434
-0.0107	0.075		-0.0107	0.98434
-0.0106	0.0825		-0.0106	0.985459
-0.0105	0.075		-0.0105	0.985459
-0.0104	0.0825		-0.0104	0.985459
-0.0103	0.09		-0.0103	0.985459
-0.0102	0.09		-0.0102	0.985459
-0.0101	0.09		-0.0101	0.985459
-0.01	0.0825		-0.01	0.985459
-0.0099	0.0825		-0.0099	0.985459
-0.0098	0.0825		-0.0098	0.985459
-0.0097	0.0825		-0.0097	0.985459
-0.0096	0.0825		-0.0096	0.985459
-0.0095	0.0825		-0.0095	0.985459
-0.0094	0.09		-0.0094	0.985459
-0.0093	0.0825		-0.0093	0.985459
-0.0092	0.09		-0.0092	0.985459
-0.0091	0.09		-0.0091	0.985459
-0.009	0.0825		-0.009	0.985459
-0.0089	0.0825		-0.0089	0.986577
-0.0088	0.0825		-0.0088	0.986577
-0.0087	0.0825		-0.0087	0.986577
-0.0086	0.0825		-0.0086	0.986577
-0.0085	0.0825		-0.0085	0.986577
-0.0084	0.0825		-0.0084	0.986577
-0.0083	0.09		-0.0083	0.986577
-0.0082	0.09		-0.0082	0.986577
-0.0081	0.0825		-0.0081	0.986577
-0.008	0.09		-0.008	0.986577
-0.0079	0.0825		-0.0079	0.987696
-0.0078	0.0825		-0.0078	0.986577
-0.0077	0.0825		-0.0077	0.986577
-0.0076	0.0825		-0.0076	0.986577
-0.0075	0.075		-0.0075	0.986577
-0.0074	0.0825		-0.0074	0.986577
-0.0073	0.0825		-0.0073	0.987696
-0.0072	0.09		-0.0072	0.986577
-0.0071	0.09		-0.0071	0.986577
-0.007	0.09		-0.007	0.986577
-0.0069	0.09		-0.0069	0.987696
-0.0068	0.0825		-0.0068	0.986577
-0.0067	0.075		-0.0067	0.986577
-0.0066	0.0825		-0.0066	0.986577
-0.0065	0.0825		-0.0065	0.986577
-0.0064	0.09		-0.0064	0.986577
-0.0063	0.09		-0.0063	0.986577
-0.0062	0.09		-0.0062	0.986577
-0.0061	0.09		-0.0061	0.986577
-0.006	0.09		-0.006	0.986577
-0.0059	0.0825		-0.0059	0.987696
-0.0058	0.0825		-0.0058	0.986577
-0.0057	0.0825		-0.0057	0.987696
-0.0056	0.0825		-0.0056	0.986577
-0.0055	0.075		-0.0055	0.986577
-0.0054	0.09		-0.0054	0.986577
-0.0053	0.09		-0.0053	0.986577
-0.0052	0.0825		-0.0052	0.986577
-0.0051	0.0825		-0.0051	0.987696
-0.005	0.09		-0.005	0.986577
-0.0049	0.0825		-0.0049	0.986577
-0.0048	0.075		-0.0048	0.986577
-0.0047	0.0825		-0.0047	0.986577
-0.0046	0.0825		-0.0046	0.986577
-0.0045	0.0825		-0.0045	0.986577
-0.0044	0.0825		-0.0044	0.986577
-0.0043	0.09		-0.0043	0.986577
-0.0042	0.0825		-0.0042	0.986577
-0.0041	0.09		-0.0041	0.986577
-0.004	0.09		-0.004	0.986577
-0.0039	0.0825		-0.0039	0.986577
-0.0038	0.075		-0.0038	0.986577
-0.0037	0.075		-0.0037	0.986577
-0.0036	0.0825		-0.0036	0.986577
-0.0035	0.0825		-0.0035	0.986577
-0.0034	0.09		-0.0034	0.986577
-0.0033	0.0825		-0.0033	0.986577
-0.0032	0.0975		-0.0032	0.986577
-0.0031	0.0825		-0.0031	0.986577
-0.003	0.0825		-0.003	0.985459
-0.0029	0.075		-0.0029	0.986577
-0.0028	0.0825		-0.0028	0.986577
-0.0027	0.0825		-0.0027	0.986577
-0.0026	0.0825		-0.0026	0.986577
-0.0025	0.0825		-0.0025	0.986577
-0.0024	0.09		-0.0024	0.986577
-0.0023	0.09		-0.0023	0.986577
-0.0022	0.0825		-0.0022	0.986577
-0.0021	0.09		-0.0021	0.986577
-0.002	0.09		-0.002	0.986577
-0.0019	0.0825		-0.0019	0.986577
-0.0018	0.0825		-0.0018	0.987696
-0.0017	0.09		-0.0017	0.986577
-0.0016	0.0825		-0.0016	0.986577
-0.0015	0.0825		-0.0015	0.986577
-0.0014	0.09		-0.0014	0.987696
-0.0013	0.09		-0.0013	0.986577
-0.0012	0.09		-0.0012	0.986577
-0.0011	0.09		-0.0011	0.986577
-0.001	0.09		-0.001	0.987696
-0.0009	0.0825		-0.0009	0.987696
-0.0008	0.0825		-0.0008	0.987696
-0.0007	0.0825		-0.0007	0.987696
-0.0006	0.075		-0.0006	0.987696
-0.0005	0.09		-0.0005	0.987696
-0.0004	0.0825		-0.0004	0.987696
-0.0003	0.0825		-0.0003	0.987696
-0.0002	0.09		-0.0002	0.987696
[truncated: 8,001 more rows]

## Sheet: Figure 2b
t [s]	<P2> NRLC	<P2> CRLC
-0.05	0.1434	0.185
-0.049	0.143	0.1858
-0.048	0.1406	0.1844
-0.047	0.1424	0.187
-0.046	0.144	0.186
-0.045	0.1408	0.185
-0.044	0.1442	0.1864
-0.043	0.1448	0.1854
-0.042	0.143	0.1854
-0.041	0.1466	0.1874
-0.04	0.144	0.183
-0.039	0.1432	0.1842
-0.038	0.143	0.185
-0.037	0.1422	0.1866
-0.036	0.1428	0.1888
-0.035	0.1444	0.187
-0.034	0.145	0.1854
-0.033	0.142	0.185
-0.032	0.1456	0.184
-0.031	0.141	0.1846
-0.03	0.145	0.1832
-0.029	0.1438	0.185
-0.028	0.1418	0.1866
-0.027	0.1416	0.182
-0.026	0.1432	0.183
-0.025	0.1436	0.186
-0.024	0.1434	0.1878
-0.023	0.1436	0.1864
-0.022	0.1424	0.1864
-0.021	0.1434	0.1864
-0.02	0.1444	0.1872
-0.019	0.142	0.1854
-0.018	0.142	0.1876
-0.017	0.143	0.187
-0.016	0.142	0.1824
-0.015	0.1436	0.1812
-0.014	0.1458	0.1826
-0.013	0.143	0.184
-0.012	0.1436	0.1844
-0.011	0.1452	0.1854
-0.01	0.1428	0.1852
-0.009	0.1436	0.1834
-0.008	0.143	0.1836
-0.007	0.1446	0.1858
-0.006	0.144	0.1864
-0.005	0.1428	0.185
-0.004	0.145	0.1846
-0.003	0.1428	0.1862
-0.002	0.1436	0.1854
-0.001	0.1446	0.1864
0	0.1314	0.184
0.001	0.1146	0.19
0.002	0.1154	0.1958
0.003	0.1058	0.1938
0.004	0.1008	0.1962
0.005	0.1014	0.1966
0.006	0.1008	0.2002
0.007	0.1014	0.2026
0.008	0.1	0.2056
0.009	0.0986	0.209
0.01	0.1012	0.2114
0.011	0.0988	0.217
0.012	0.0978	0.2156
0.013	0.0974	0.2214
0.014	0.0966	0.2216
0.015	0.0976	0.2252
0.016	0.097	0.2242
0.017	0.0972	0.2282
0.018	0.0942	0.229
0.019	0.0964	0.229
0.02	0.0946	0.233
0.021	0.0938	0.231
0.022	0.0944	0.2312
0.023	0.0936	0.2318
0.024	0.0924	0.231
0.025	0.094	0.2338
0.026	0.092	0.2336
0.027	0.0894	0.2326
0.028	0.0932	0.2326
0.029	0.0932	0.2302
0.03	0.0922	0.2272
0.031	0.1132	0.237
0.032	0.1094	0.2432
0.033	0.1096	0.2432
0.034	0.1072	0.2444
0.035	0.1106	0.2442
0.036	0.112	0.242
0.037	0.1112	0.2404
0.038	0.1122	0.2434
0.039	0.1138	0.2414
0.04	0.116	0.2384
0.041	0.1158	0.2408
0.042	0.1178	0.2396
0.043	0.12	0.2372
0.044	0.1174	0.2384
0.045	0.1178	0.2356
0.046	0.1212	0.2356
0.047	0.1224	0.2336
0.048	0.121	0.235
0.049	0.1204	0.2332
0.05	0.121	0.2368
0.051	0.1196	0.2368
0.052	0.1212	0.2374
0.053	0.1214	0.2338
0.054	0.1218	0.2334
0.055	0.124	0.2334
0.056	0.123	0.2316
0.057	0.123	0.2326
0.058	0.1254	0.2284
0.059	0.1226	0.2282
0.06	0.1254	0.2298
0.061	0.126	0.2302
0.062	0.1266	0.2302
0.063	0.1272	0.2292
0.064	0.1252	0.2286
0.065	0.1268	0.2314
0.066	0.1276	0.229
0.067	0.1264	0.2256
0.068	0.126	0.2238
0.069	0.1272	0.2254
0.07	0.1282	0.2262
0.071	0.1312	0.2256
0.072	0.1302	0.2236
0.073	0.131	0.2232
0.074	0.132	0.2216
0.075	0.131	0.222
0.076	0.13	0.2238
0.077	0.131	0.2224
0.078	0.1304	0.2208
0.079	0.1328	0.219
0.08	0.1306	0.2182
0.081	0.1336	0.2204
0.082	0.1308	0.2192
0.083	0.133	0.2184
0.084	0.1328	0.2154
0.085	0.1318	0.2178
0.086	0.1334	0.2162
0.087	0.1286	0.213
0.088	0.1328	0.2134
0.089	0.1324	0.2128
0.09	0.1326	0.2146
0.091	0.1348	0.2118
0.092	0.1358	0.2158
0.093	0.135	0.2124
0.094	0.1362	0.2116
0.095	0.1354	0.2112
0.096	0.1354	0.21
0.097	0.1324	0.212
0.098	0.1364	0.2098
0.099	0.1362	0.2108
0.1	0.1352	0.2096

## Sheet: Figure 2c
k [s-1]
NRLC				CRLC
Force	<P2>			Force	<P2>
14.7	27.7			11.5	11
12.1	21.1			14.1	16.4
11.6	22.2			11.6	16.2
12.97	17.05			12.6	14.5
11.15	16.76			9.134	13.79
9.281	18.64

## Sheet: Figure 3a
t [s]	DL0 [%]	DL0 [%]	DL0 [%]	DL0 [%]		t [s]	Normalized Force	Normalized Force	Normalized Force	Normalized Force		t [s]	<P2> NRLC	<P2> NRLC	<P2> NRLC	<P2> NRLC		<P2> CRLC	<P2> CRLC
-0.2	0.09	0.08	0.08	0.09		-0.2	1	1	1	1		-0.2	0.1408	0.1354	0.1312	0.1288		0.1658	0.169
-0.1999	0.08	0.07	0.07	0.08		-0.1999	1.00105	1	1	1		-0.199	0.139	0.136	0.1338	0.1272		0.1684	0.1696
-0.1998	0.08	0.07	0.08	0.07		-0.1998	1.00105	1	1	1		-0.198	0.138	0.1358	0.131	0.1284		0.1652	0.1654
-0.1997	0.08	0.07	0.07	0.08		-0.1997	1.00105	1	1	1.00125		-0.197	0.136	0.1356	0.1348	0.127		0.1648	0.166
-0.1996	0.08	0.07	0.07	0.07		-0.1996	1	1	1	1		-0.196	0.1358	0.136	0.1346	0.1272		0.167	0.1688
-0.1995	0.08	0.07	0.07	0.07		-0.1995	1.00105	1	1.00117	1		-0.195	0.1366	0.1368	0.1328	0.1262		0.1672	0.168
-0.1994	0.09	0.08	0.08	0.09		-0.1994	0.998946	1	1	1		-0.194	0.1354	0.1358	0.131	0.1298		0.1674	0.1666
-0.1993	0.08	0.08	0.08	0.08		-0.1993	1	1	1	1		-0.193	0.1352	0.1352	0.1336	0.1324		0.1646	0.166
-0.1992	0.09	0.08	0.08	0.09		-0.1992	1	1	1	1		-0.192	0.1358	0.136	0.1344	0.1286		0.1666	0.1672
-0.1991	0.09	0.08	0.09	0.09		-0.1991	1	1	1	1		-0.191	0.1398	0.1334	0.1336	0.1294		0.1648	0.1656
-0.199	0.09	0.08	0.08	0.09		-0.199	1	1	1	1		-0.19	0.1382	0.137	0.1326	0.1316		0.1666	0.166
-0.1989	0.08	0.08	0.08	0.08		-0.1989	1.00105	1	1	1		-0.189	0.137	0.137	0.1314	0.1276		0.1648	0.1692
-0.1988	0.08	0.08	0.08	0.08		-0.1988	1.00105	1	1	1.00125		-0.188	0.1416	0.1348	0.1314	0.1284		0.1644	0.169
-0.1987	0.08	0.07	0.07	0.08		-0.1987	1	1	1.00117	1		-0.187	0.1388	0.1376	0.1338	0.128		0.168	0.1672
-0.1986	0.08	0.07	0.07	0.08		-0.1986	1	1	1	1		-0.186	0.1384	0.137	0.1338	0.1278		0.1644	0.1688
-0.1985	0.08	0.08	0.08	0.08		-0.1985	1	1	1	1		-0.185	0.1392	0.1372	0.1322	0.1276		0.1636	0.1652
-0.1984	0.08	0.08	0.08	0.08		-0.1984	1	1	1	1		-0.184	0.1416	0.1366	0.1326	0.1286		0.1634	0.1638
-0.1983	0.09	0.08	0.08	0.09		-0.1983	1	1	1	0.998755		-0.183	0.1396	0.1374	0.1314	0.1294		0.1642	0.1676
-0.1982	0.09	0.08	0.08	0.08		-0.1982	1	1	1	0.998755		-0.182	0.1404	0.135	0.13	0.1312		0.166	0.166
-0.1981	0.09	0.08	0.08	0.09		-0.1981	1	1	1	1		-0.181	0.1422	0.1366	0.136	0.1296		0.1656	0.1674
-0.198	0.09	0.08	0.08	0.09		-0.198	1	1	1	1		-0.18	0.144	0.138	0.132	0.127		0.1648	0.1662
-0.1979	0.08	0.07	0.08	0.08		-0.1979	1	1	1	1		-0.179	0.1406	0.1368	0.131	0.1288		0.166	0.1682
-0.1978	0.08	0.07	0.08	0.07		-0.1978	1.00105	1.00108	1	1		-0.178	0.1398	0.1354	0.1358	0.1288		0.1658	0.1696
-0.1977	0.08	0.07	0.07	0.08		-0.1977	1	1	1	1		-0.177	0.138	0.1366	0.1314	0.1324		0.1638	0.1672
-0.1976	0.08	0.07	0.08	0.07		-0.1976	1	1.00108	1	1		-0.176	0.1394	0.1366	0.1298	0.1256		0.1632	0.1654
-0.1975	0.08	0.07	0.08	0.08		-0.1975	1	1.00108	1	0.998755		-0.175	0.1372	0.1354	0.1318	0.127		0.1632	0.1656
-0.1974	0.09	0.08	0.08	0.08		-0.1974	1	1	1	0.998755		-0.174	0.1368	0.1364	0.1346	0.1268		0.1632	0.1678
-0.1973	0.08	0.09	0.08	0.08		-0.1973	1.00105	1	1	1		-0.173	0.139	0.1354	0.1322	0.1288		0.1658	0.1678
-0.1972	0.09	0.08	0.09	0.08		-0.1972	1	1	1	0.998755		-0.172	0.1404	0.138	0.1346	0.1264		0.1664	0.1682
-0.1971	0.09	0.09	0.09	0.08		-0.1971	1	1	1	0.998755		-0.171	0.1418	0.1356	0.131	0.1312		0.165	0.1678
-0.197	0.09	0.08	0.08	0.08		-0.197	1	1	1	0.998755		-0.17	0.1426	0.1346	0.13	0.1276		0.1646	0.167
-0.1969	0.08	0.08	0.08	0.08		-0.1969	1.00105	1	1	0.998755		-0.169	0.1404	0.138	0.132	0.1312		0.165	0.166
-0.1968	0.08	0.08	0.07	0.07		-0.1968	1.00105	1.00108	1	0.998755		-0.168	0.139	0.1368	0.1336	0.127		0.1648	0.168
-0.1967	0.08	0.07	0.07	0.07		-0.1967	1.00105	1	1	1		-0.167	0.1364	0.1404	0.134	0.1304		0.164	0.1646
-0.1966	0.08	0.07	0.07	0.08		-0.1966	1.00105	1.00108	0.998824	1		-0.166	0.1398	0.1366	0.1304	0.1244		0.1624	0.1676
-0.1965	0.08	0.07	0.07	0.08		-0.1965	1.00105	1	1	0.998755		-0.165	0.1412	0.1346	0.1322	0.1292		0.1644	0.168
-0.1964	0.08	0.08	0.08	0.08		-0.1964	1.00105	1	0.998824	0.998755		-0.164	0.141	0.1376	0.1314	0.1288		0.165	0.166
-0.1963	0.09	0.08	0.08	0.08		-0.1963	1.00105	1.00108	0.998824	0.998755		-0.163	0.1398	0.1344	0.1316	0.131		0.165	0.1632
-0.1962	0.09	0.08	0.08	0.09		-0.1962	1.00105	1	1	1		-0.162	0.1398	0.1358	0.1346	0.1256		0.1644	0.1666
-0.1961	0.09	0.08	0.08	0.08		-0.1961	1.00105	1	0.998824	1		-0.161	0.1376	0.1358	0.1334	0.128		0.1642	0.1656
-0.196	0.09	0.08	0.08	0.09		-0.196	1.00105	1	0.998824	0.998755		-0.16	0.1412	0.1354	0.131	0.1302		0.1644	0.1644
-0.1959	0.08	0.08	0.07	0.08		-0.1959	1.00105	1	1	1		-0.159	0.142	0.1398	0.1296	0.1328		0.1666	0.1668
-0.1958	0.07	0.07	0.07	0.08		-0.1958	1.00105	1.00108	1	1		-0.158	0.1376	0.137	0.1308	0.129		0.1642	0.1664
-0.1957	0.08	0.08	0.07	0.07		-0.1957	1.00211	1	1	1		-0.157	0.1394	0.1376	0.1334	0.1292		0.1648	0.1674
-0.1956	0.08	0.07	0.07	0.07		-0.1956	1.00105	1	1	1		-0.156	0.138	0.1374	0.133	0.126		0.1646	0.164
-0.1955	0.08	0.07	0.07	0.08		-0.1955	1.00211	1.00108	0.998824	1		-0.155	0.1382	0.1374	0.1366	0.13		0.1642	0.1656
-0.1954	0.09	0.07	0.08	0.08		-0.1954	1.00211	1	0.998824	1		-0.154	0.1376	0.1358	0.1346	0.1274		0.1638	0.1672
-0.1953	0.09	0.08	0.08	0.08		-0.1953	1.00105	1.00108	0.998824	0.998755		-0.153	0.136	0.1324	0.1316	0.1266		0.1628	0.168
-0.1952	0.09	0.09	0.08	0.09		-0.1952	1.00211	1	0.998824	0.998755		-0.152	0.1394	0.137	0.131	0.1292		0.163	0.17
-0.1951	0.08	0.08	0.08	0.08		-0.1951	1.00211	1	0.998824	0.998755		-0.151	0.139	0.1302	0.1322	0.1314		0.1654	0.1696
-0.195	0.09	0.08	0.08	0.09		-0.195	1.00211	1	0.998824	0.998755		-0.15	0.1378	0.1332	0.1304	0.127		0.1652	0.1666
-0.1949	0.08	0.07	0.08	0.08		-0.1949	1.00316	1	0.998824	1		-0.149	0.1414	0.1344	0.1304	0.13		0.1668	0.1658
-0.1948	0.07	0.07	0.08	0.07		-0.1948	1.00211	1	0.998824	1		-0.148	0.1398	0.1358	0.1334	0.1278		0.168	0.1658
-0.1947	0.07	0.07	0.07	0.08		-0.1947	1.00211	1	0.998824	1		-0.147	0.1394	0.1372	0.136	0.1278		0.168	0.1672
-0.1946	0.08	0.07	0.07	0.08		-0.1946	1.00211	1	0.998824	1		-0.146	0.1368	0.133	0.1324	0.1286		0.1668	0.1664
-0.1945	0.07	0.06	0.07	0.07		-0.1945	1.00316	1	0.998824	1		-0.145	0.1382	0.1374	0.1354	0.1262		0.1672	0.1684
-0.1944	0.08	0.08	0.08	0.09		-0.1944	1.00211	1	0.998824	0.998755		-0.144	0.1372	0.1372	0.1342	0.1264		0.1644	0.1656
-0.1943	0.08	0.08	0.09	0.09		-0.1943	1.00211	1	0.998824	0.998755		-0.143	0.138	0.138	0.1356	0.1278		0.166	0.1666
-0.1942	0.08	0.09	0.08	0.08		-0.1942	1.00211	1	0.998824	0.998755		-0.142	0.14	0.1382	0.1356	0.1278		0.164	0.1678
-0.1941	0.09	0.08	0.08	0.08		-0.1941	1.00211	1	0.998824	0.998755		-0.141	0.139	0.138	0.1328	0.1296		0.1634	0.1688
-0.194	0.09	0.08	0.08	0.08		-0.194	1.00211	1	0.998824	0.998755		-0.14	0.1378	0.1352	0.1314	0.1314		0.1666	0.1674
-0.1939	0.08	0.08	0.08	0.08		-0.1939	1.00316	1.00108	0.998824	0.998755		-0.139	0.1398	0.1358	0.1298	0.129		0.1664	0.1662
-0.1938	0.07	0.07	0.07	0.07		-0.1938	1.00316	1.00108	0.998824	0.998755		-0.138	0.1392	0.1354	0.13	0.1278		0.1644	0.1662
-0.1937	0.08	0.07	0.07	0.08		-0.1937	1.00316	1	0.998824	1		-0.137	0.1372	0.1372	0.1314	0.1298		0.166	0.1668
-0.1936	0.08	0.08	0.07	0.07		-0.1936	1.00316	1.00108	0.998824	0.998755		-0.136	0.1356	0.1354	0.1348	0.1292		0.1642	0.168
-0.1935	0.08	0.08	0.07	0.08		-0.1935	1.00316	1	0.998824	1		-0.135	0.141	0.1376	0.1284	0.13		0.1656	0.1718
-0.1934	0.09	0.08	0.08	0.08		-0.1934	1.00211	1	0.998824	0.998755		-0.134	0.1382	0.1358	0.1332	0.13		0.1646	0.1694
-0.1933	0.09	0.08	0.09	0.08		-0.1933	1.00316	1.00108	0.998824	0.998755		-0.133	0.1372	0.1332	0.1338	0.1316		0.1652	0.1692
-0.1932	0.08	0.08	0.08	0.08		-0.1932	1.00316	1	0.998824	1		-0.132	0.1416	0.1348	0.1372	0.1324		0.1654	0.1682
-0.1931	0.09	0.07	0.08	0.08		-0.1931	1.00316	1	0.997649	0.998755		-0.131	0.1376	0.1326	0.1326	0.1288		0.1644	0.1682
-0.193	0.09	0.08	0.09	0.08		-0.193	1.00316	1	0.998824	1		-0.13	0.1356	0.1376	0.133	0.1282		0.1634	0.1696
-0.1929	0.08	0.07	0.08	0.08		-0.1929	1.00316	1.00108	0.998824	0.998755		-0.129	0.1396	0.137	0.131	0.124		0.1644	0.1672
-0.1928	0.08	0.07	0.07	0.08		-0.1928	1.00316	1.00108	0.998824	1		-0.128	0.1358	0.136	0.1356	0.1264		0.1652	0.1674
-0.1927	0.08	0.07	0.07	0.07		-0.1927	1.00316	1.00108	0.998824	1		-0.127	0.1358	0.137	0.1342	0.1274		0.1642	0.1666
-0.1926	0.08	0.07	0.07	0.08		-0.1926	1.00316	1.00108	0.998824	1		-0.126	0.1376	0.136	0.136	0.1276		0.1644	0.1644
-0.1925	0.08	0.07	0.07	0.08		-0.1925	1.00316	1.00108	0.998824	1		-0.125	0.1404	0.1386	0.1336	0.1292		0.1674	0.1652
-0.1924	0.09	0.08	0.08	0.08		-0.1924	1.00211	1	0.998824	1		-0.124	0.1408	0.1398	0.1346	0.1308		0.1656	0.1652
-0.1923	0.09	0.08	0.08	0.08		-0.1923	1.00316	1	0.997649	0.998755		-0.123	0.1386	0.1388	0.132	0.1278		0.1644	0.1656
-0.1922	0.09	0.08	0.09	0.09		-0.1922	1.00211	1.00108	0.997649	1		-0.122	0.137	0.1386	0.132	0.133		0.1662	0.1674
-0.1921	0.09	0.08	0.08	0.09		-0.1921	1.00316	1	0.997649	0.998755		-0.121	0.1392	0.1364	0.1338	0.1276		0.1664	0.1694
-0.192	0.09	0.08	0.08	0.09		-0.192	1.00316	1.00108	0.998824	1		-0.12	0.1378	0.1348	0.1348	0.1288		0.1684	0.1664
-0.1919	0.08	0.07	0.07	0.08		-0.1919	1.00316	1.00108	0.998824	1		-0.119	0.1364	0.1336	0.1346	0.1286		0.1664	0.1668
-0.1918	0.08	0.07	0.08	0.08		-0.1918	1.00316	1	0.998824	1		-0.118	0.1386	0.1352	0.1324	0.1302		0.164	0.1668
-0.1917	0.08	0.07	0.08	0.07		-0.1917	1.00211	1.00108	0.998824	1		-0.117	0.1398	0.1342	0.1354	0.1298		0.1658	0.1672
-0.1916	0.08	0.07	0.08	0.07		-0.1916	1.00211	1	0.997649	1		-0.116	0.14	0.137	0.1326	0.129		0.1646	0.1656
-0.1915	0.08	0.07	0.07	0.07		-0.1915	1.00316	1.00108	0.998824	1		-0.115	0.1406	0.1376	0.1296	0.1312		0.165	0.1702
-0.1914	0.09	0.08	0.08	0.08		-0.1914	1.00316	1	0.998824	0.998755		-0.114	0.141	0.1346	0.134	0.1296		0.1644	0.1662
-0.1913	0.09	0.08	0.08	0.08		-0.1913	1.00211	1	0.997649	1		-0.113	0.1386	0.1326	0.1314	0.1304		0.1644	0.1686
-0.1912	0.09	0.08	0.08	0.09		-0.1912	1.00316	1.00108	0.997649	1		-0.112	0.1388	0.1332	0.131	0.1282		0.165	0.1696
-0.1911	0.09	0.08	0.09	0.08		-0.1911	1.00316	1.00108	0.997649	1		-0.111	0.1384	0.134	0.1324	0.125		0.165	0.1658
-0.191	0.09	0.08	0.08	0.09		-0.191	1.00316	1.00108	0.997649	1		-0.11	0.1382	0.1342	0.1346	0.1274		0.1638	0.1714
-0.1909	0.08	0.06	0.08	0.08		-0.1909	1.00316	1.00108	0.998824	1		-0.109	0.1388	0.134	0.1362	0.1302		0.164	0.169
-0.1908	0.08	0.07	0.07	0.08		-0.1908	1.00316	1.00108	0.997649	1		-0.108	0.1398	0.1364	0.1334	0.1288		0.1646	0.1674
-0.1907	0.08	0.07	0.07	0.07		-0.1907	1.00316	1.00108	0.997649	1		-0.107	0.1382	0.1374	0.1332	0.1272		0.1664	0.1676
-0.1906	0.08	0.07	0.07	0.08		-0.1906	1.00316	1.00217	0.997649	1		-0.106	0.1348	0.1396	0.1362	0.1312		0.165	0.1702
-0.1905	0.08	0.07	0.08	0.08		-0.1905	1.00316	1.00108	0.998824	1		-0.105	0.1376	0.1396	0.1346	0.1278		0.1664	0.168
-0.1904	0.09	0.08	0.07	0.08		-0.1904	1.00211	1.00108	0.997649	1		-0.104	0.1402	0.1384	0.1318	0.1296		0.1652	0.1662
-0.1903	0.09	0.08	0.09	0.09		-0.1903	1.00211	1.00108	0.997649	1		-0.103	0.1388	0.1384	0.1324	0.1264		0.1624	0.169
-0.1902	0.08	0.08	0.08	0.09		-0.1902	1.00211	1.00108	0.997649	0.998755		-0.102	0.143	0.133	0.1306	0.1292		0.1666	0.1672
-0.1901	0.09	0.07	0.08	0.09		-0.1901	1.00211	1.00217	0.997649	1		-0.101	0.1366	0.1366	0.1314	0.1256		0.164	0.1674
-0.19	0.09	0.08	0.08	0.09		-0.19	1.00211	1.00108	0.997649	0.998755		-0.1	0.1358	0.1358	0.1316	0.1292		0.164	0.1678
-0.1899	0.08	0.07	0.07	0.07		-0.1899	1.00211	1.00108	0.997649	0.998755		-0.099	0.1396	0.1402	0.1318	0.1316		0.1666	0.17
-0.1898	0.08	0.07	0.07	0.08		-0.1898	1.00316	1.00108	0.998824	1		-0.098	0.1406	0.1356	0.1334	0.1286		0.167	0.168
-0.1897	0.07	0.07	0.07	0.07		-0.1897	1.00211	1.00217	0.997649	1		-0.097	0.1406	0.138	0.1362	0.1292		0.1646	0.169
-0.1896	0.07	0.06	0.07	0.08		-0.1896	1.00211	1.00108	0.998824	1		-0.096	0.1406	0.137	0.1328	0.13		0.1656	0.1658
-0.1895	0.08	0.07	0.07	0.08		-0.1895	1.00211	1.00217	0.997649	1		-0.095	0.1396	0.1338	0.1328	0.1308		0.166	0.1668
-0.1894	0.08	0.07	0.08	0.08		-0.1894	1.00211	1.00108	0.997649	1		-0.094	0.1354	0.1358	0.1312	0.13		0.164	0.1658
-0.1893	0.09	0.08	0.08	0.09		-0.1893	1.00211	1.00217	0.997649	1		-0.093	0.1366	0.1376	0.1294	0.1272		0.165	0.1662
-0.1892	0.09	0.08	0.08	0.08		-0.1892	1.00211	1.00217	0.997649	1		-0.092	0.1414	0.1356	0.1326	0.1302		0.1664	0.1652
-0.1891	0.09	0.08	0.08	0.08		-0.1891	1.00211	1.00217	0.997649	1		-0.091	0.1378	0.1338	0.1314	0.1308		0.1654	0.1678
-0.189	0.08	0.08	0.08	0.09		-0.189	1.00211	1.00217	0.997649	1		-0.09	0.1372	0.1334	0.135	0.1318		0.1638	0.1678
-0.1889	0.08	0.08	0.07	0.08		-0.1889	1.00211	1.00217	0.997649	1		-0.089	0.1394	0.137	0.1332	0.1284		0.1642	0.1668
-0.1888	0.08	0.07	0.07	0.08		-0.1888	1.00211	1.00217	0.997649	1		-0.088	0.1384	0.1422	0.1296	0.1286		0.1614	0.1666
-0.1887	0.07	0.07	0.07	0.08		-0.1887	1.00211	1.00217	0.997649	1		-0.087	0.138	0.1382	0.1346	0.1316		0.1648	0.1666
-0.1886	0.08	0.08	0.07	0.07		-0.1886	1.00211	1.00217	0.997649	1		-0.086	0.1362	0.1346	0.1326	0.1312		0.1632	0.166
-0.1885	0.07	0.06	0.07	0.08		-0.1885	1.00211	1.00217	0.997649	1		-0.085	0.1362	0.137	0.1348	0.1272		0.1624	0.1686
-0.1884	0.08	0.08	0.08	0.09		-0.1884	1.00211	1.00217	0.997649	1		-0.084	0.1424	0.1362	0.132	0.1292		0.163	0.1688
-0.1883	0.08	0.09	0.08	0.08		-0.1883	1.00105	1.00108	0.997649	1		-0.083	0.1402	0.1382	0.1346	0.127		0.1664	0.1676
-0.1882	0.09	0.08	0.08	0.09		-0.1882	1.00211	1.00108	0.997649	1		-0.082	0.1364	0.136	0.1334	0.1264		0.1688	0.1662
-0.1881	0.08	0.08	0.08	0.09		-0.1881	1.00211	1.00108	0.997649	1		-0.081	0.1368	0.1366	0.1344	0.128		0.1666	0.1682
-0.188	0.09	0.08	0.08	0.09		-0.188	1.00211	1.00217	0.997649	0.998755		-0.08	0.14	0.1388	0.1334	0.126		0.1654	0.1676
-0.1879	0.08	0.07	0.08	0.08		-0.1879	1.00211	1.00217	0.997649	1		-0.079	0.1384	0.138	0.1314	0.1278		0.1648	0.1682
-0.1878	0.08	0.07	0.07	0.08		-0.1878	1.00211	1.00217	0.997649	1		-0.078	0.1376	0.1346	0.132	0.1304		0.166	0.166
-0.1877	0.08	0.07	0.07	0.08		-0.1877	1.00211	1.00217	0.998824	1		-0.077	0.136	0.1348	0.1366	0.131		0.1652	0.167
-0.1876	0.08	0.07	0.08	0.07		-0.1876	1.00211	1.00217	0.997649	1		-0.076	0.1374	0.1388	0.1304	0.1302		0.1666	0.1678
-0.1875	0.08	0.07	0.07	0.07		-0.1875	1.00211	1.00217	0.997649	1		-0.075	0.1422	0.1406	0.1328	0.1308		0.1638	0.166
-0.1874	0.08	0.08	0.08	0.09		-0.1874	1.00211	1.00217	0.997649	0.998755		-0.074	0.1392	0.1368	0.1336	0.1336		0.1652	0.167
-0.1873	0.09	0.08	0.08	0.08		-0.1873	1.00105	1.00108	0.997649	1		-0.073	0.141	0.1362	0.1344	0.1282		0.1674	0.1664
-0.1872	0.09	0.07	0.09	0.09		-0.1872	1.00211	1.00108	0.997649	0.998755		-0.072	0.1398	0.1346	0.1324	0.1282		0.1658	0.168
-0.1871	0.09	0.08	0.08	0.09		-0.1871	1.00105	1.00217	0.997649	0.998755		-0.071	0.1384	0.1356	0.135	0.131		0.1652	0.1694
-0.187	0.09	0.07	0.08	0.09		-0.187	1.00105	1.00217	0.997649	1		-0.07	0.1384	0.1388	0.134	0.1266		0.1642	0.1692
-0.1869	0.08	0.08	0.08	0.08		-0.1869	1.00211	1.00217	0.997649	1		-0.069	0.1384	0.138	0.1304	0.1284		0.1644	0.168
-0.1868	0.08	0.07	0.07	0.08		-0.1868	1.00211	1.00217	0.997649	1		-0.068	0.1386	0.1398	0.1324	0.1292		0.1636	0.1674
-0.1867	0.08	0.07	0.08	0.08		-0.1867	1.00211	1.00217	0.997649	1		-0.067	0.1388	0.1394	0.1332	0.1284		0.164	0.1674
-0.1866	0.08	0.07	0.07	0.07		-0.1866	1.00211	1.00217	0.997649	1		-0.066	0.138	0.136	0.1348	0.1284		0.1658	0.1678
-0.1865	0.07	0.07	0.08	0.08		-0.1865	1.00105	1.00217	0.997649	1		-0.065	0.1402	0.1338	0.1354	0.127		0.1636	0.1682
-0.1864	0.08	0.08	0.08	0.08		-0.1864	1.00105	1.00217	0.997649	1		-0.064	0.1426	0.1382	0.133	0.1268		0.1648	0.1676
-0.1863	0.09	0.08	0.08	0.08		-0.1863	1.00105	1.00108	0.997649	0.998755		-0.063	0.1384	0.1354	0.1336	0.1266		0.1664	0.1674
-0.1862	0.09	0.08	0.09	0.09		-0.1862	1.00105	1.00217	0.997649	1		-0.062	0.1392	0.1348	0.1306	0.1268		0.1636	0.169
-0.1861	0.08	0.08	0.08	0.08		-0.1861	1.00211	1.00108	0.997649	0.998755		-0.061	0.1382	0.135	0.133	0.1276		0.1628	0.1692
-0.186	0.1	0.08	0.08	0.09		-0.186	1.00105	1.00217	0.997649	1		-0.06	0.1384	0.1372	0.1286	0.1314		0.164	0.1686
-0.1859	0.08	0.07	0.09	0.08		-0.1859	1.00211	1.00108	0.998824	1		-0.059	0.1362	0.1356	0.1308	0.1288		0.165	0.166
-0.1858	0.08	0.07	0.07	0.08		-0.1858	1.00211	1.00217	0.997649	1		-0.058	0.1384	0.1364	0.134	0.1306		0.1662	0.1686
-0.1857	0.08	0.07	0.07	0.07		-0.1857	1.00211	1.00217	0.997649	1		-0.057	0.1384	0.1374	0.1372	0.1316		0.167	0.1678
-0.1856	0.08	0.08	0.08	0.07		-0.1856	1.00211	1.00108	0.997649	1		-0.056	0.1406	0.1376	0.1326	0.129		0.166	0.1672
-0.1855	0.08	0.07	0.08	0.08		-0.1855	1.00105	1.00217	0.997649	1		-0.055	0.1374	0.1384	0.1314	0.1314		0.1654	0.1678
-0.1854	0.08	0.08	0.08	0.09		-0.1854	1.00105	1.00217	0.997649	1		-0.054	0.1392	0.134	0.1332	0.131		0.166	0.1672
-0.1853	0.08	0.08	0.08	0.09		-0.1853	1.00211	1.00217	0.997649	1		-0.053	0.1406	0.1352	0.133	0.1328		0.1654	0.1674
-0.1852	0.09	0.08	0.08	0.09		-0.1852	1.00211	1.00108	0.997649	1		-0.052	0.1386	0.1392	0.1316	0.128		0.1652	0.1702
-0.1851	0.08	0.08	0.09	0.09		-0.1851	1.00105	1.00108	0.997649	1		-0.051	0.1392	0.1336	0.1316	0.1316		0.1642	0.169
-0.185	0.09	0.08	0.08	0.09		-0.185	1.00105	1.00108	0.997649	1		-0.05	0.1372	0.1354	0.1314	0.1308		0.1646	0.1686
-0.1849	0.08	0.07	0.07	0.08		-0.1849	1.00211	1.00108	0.997649	1		-0.049	0.1376	0.1356	0.1326	0.131		0.166	0.1684
-0.1848	0.08	0.08	0.07	0.07		-0.1848	1.00211	1.00108	0.997649	1.00125		-0.048	0.1362	0.1344	0.1314	0.1282		0.1638	0.1668
-0.1847	0.08	0.07	0.07	0.07		-0.1847	1.00105	1.00108	0.998824	1		-0.047	0.1386	0.1342	0.1322	0.1298		0.1624	0.1662
-0.1846	0.08	0.07	0.07	0.08		-0.1846	1.00105	1.00108	0.997649	1.00125		-0.046	0.136	0.136	0.132	0.1276		0.1648	0.1672
-0.1845	0.08	0.07	0.08	0.07		-0.1845	1.00105	1.00108	0.997649	1		-0.045	0.1392	0.1342	0.1372	0.132		0.1652	0.167
-0.1844	0.09	0.08	0.08	0.08		-0.1844	1.00105	1.00108	0.997649	1		-0.044	0.1388	0.1346	0.132	0.1266		0.1676	0.166
-0.1843	0.09	0.09	0.09	0.09		-0.1843	1.00105	1.00108	0.997649	1		-0.043	0.1378	0.135	0.1326	0.1286		0.168	0.1686
-0.1842	0.09	0.08	0.08	0.09		-0.1842	1.00105	1.00108	0.997649	1		-0.042	0.1354	0.1352	0.1338	0.1262		0.1658	0.1676
-0.1841	0.09	0.08	0.08	0.08		-0.1841	1.00105	1.00108	0.998824	1.00125		-0.041	0.1388	0.1338	0.1292	0.1294		0.1624	0.169
-0.184	0.09	0.09	0.08	0.1		-0.184	1.00105	1.00108	0.998824	1		-0.04	0.1414	0.1354	0.1354	0.1308		0.1642	0.1684
-0.1839	0.08	0.07	0.07	0.08		-0.1839	1.00105	1.00108	0.998824	1.00125		-0.039	0.1388	0.1336	0.1318	0.1306		0.165	0.1706
-0.1838	0.08	0.08	0.07	0.08		-0.1838	1.00105	1.00108	0.998824	1		-0.038	0.1388	0.1346	0.1324	0.1272		0.1654	0.1668
-0.1837	0.08	0.07	0.07	0.08		-0.1837	1.00211	1.00108	0.998824	1.00125		-0.037	0.1382	0.1382	0.129	0.1282		0.1638	0.1654
-0.1836	0.07	0.07	0.08	0.08		-0.1836	1.00211	1.00108	0.998824	1.00125		-0.036	0.1364	0.1372	0.1326	0.1292		0.1668	0.167
-0.1835	0.07	0.08	0.07	0.07		-0.1835	1.00105	1.00108	0.998824	1.00125		-0.035	0.137	0.132	0.1312	0.132		0.1678	0.1662
-0.1834	0.08	0.08	0.08	0.08		-0.1834	1.00105	1.00108	0.998824	1		-0.034	0.139	0.139	0.133	0.1318		0.1656	0.1682
-0.1833	0.08	0.08	0.09	0.09		-0.1833	1.00105	1.00108	0.998824	1		-0.033	0.1394	0.14	0.1322	0.1308		0.1644	0.1698
-0.1832	0.09	0.08	0.08	0.08		-0.1832	1.00105	1.00108	0.998824	1.00125		-0.032	0.1376	0.1372	0.1298	0.1304		0.1648	0.1682
-0.1831	0.09	0.08	0.08	0.08		-0.1831	1.00105	1.00108	0.998824	1		-0.031	0.137	0.1376	0.13	0.1308		0.1634	0.1686
-0.183	0.08	0.08	0.08	0.09		-0.183	1.00105	1.00108	0.998824	1		-0.03	0.1394	0.1342	0.1326	0.127		0.1636	0.171
-0.1829	0.08	0.08	0.08	0.08		-0.1829	1.00105	1.00108	0.998824	1.00125		-0.029	0.135	0.1338	0.135	0.1288		0.1632	0.1678
-0.1828	0.08	0.07	0.07	0.07		-0.1828	1	1.00108	0.998824	1.00125		-0.028	0.1376	0.1366	0.1314	0.1286		0.1658	0.1672
-0.1827	0.07	0.07	0.07	0.08		-0.1827	1.00105	1	0.998824	1.00125		-0.027	0.1396	0.1352	0.135	0.127		0.1636	0.1662
-0.1826	0.08	0.07	0.07	0.08		-0.1826	1.00105	1.00108	0.998824	1		-0.026	0.1358	0.1354	0.1356	0.1258		0.162	0.166
-0.1825	0.07	0.07	0.07	0.08		-0.1825	1.00105	1.00108	0.998824	1.00125		-0.025	0.1358	0.1352	0.1322	0.1276		0.164	0.1672
-0.1824	0.09	0.08	0.08	0.09		-0.1824	1.00105	1	0.998824	1		-0.024	0.1352	0.1348	0.1342	0.1302		0.1632	0.168
-0.1823	0.09	0.08	0.08	0.08		-0.1823	1.00105	1.00108	1	1		-0.023	0.1376	0.1338	0.1334	0.1302		0.1634	0.1664
-0.1822	0.09	0.09	0.08	0.09		-0.1822	1.00105	1	0.998824	1		-0.022	0.1376	0.1328	0.133	0.1282		0.1624	0.17
-0.1821	0.09	0.09	0.09	0.08		-0.1821	1.00105	1.00108	1	1.00125		-0.021	0.1408	0.134	0.1314	0.1318		0.1634	0.1662
-0.182	0.09	0.08	0.09	0.09		-0.182	1.00105	1	0.998824	1		-0.02	0.1354	0.1362	0.1318	0.1318		0.1656	0.1674
-0.1819	0.08	0.07	0.07	0.08		-0.1819	1.00105	1.00108	1	1.00125		-0.019	0.137	0.1358	0.1342	0.1312		0.1642	0.1682
-0.1818	0.08	0.07	0.07	0.08		-0.1818	1.00105	1.00108	1	1.00125		-0.018	0.1358	0.1348	0.1314	0.1278		0.1676	0.1678
-0.1817	0.07	0.08	0.07	0.08		-0.1817	1.00105	1.00108	1	1		-0.017	0.1366	0.1358	0.1302	0.1298		0.1662	0.1674
-0.1816	0.08	0.07	0.07	0.08		-0.1816	1.00105	1.00108	0.998824	1		-0.016	0.136	0.134	0.1342	0.1334		0.1644	0.1662
-0.1815	0.09	0.07	0.07	0.08		-0.1815	1.00105	1	0.998824	1.00125		-0.015	0.1376	0.1336	0.1328	0.1276		0.1636	0.1688
-0.1814	0.08	0.08	0.08	0.08		-0.1814	1.00105	1.00108	1	1		-0.014	0.1396	0.1366	0.1332	0.1318		0.165	0.1658
-0.1813	0.09	0.08	0.08	0.08		-0.1813	1.00105	1	0.998824	1.00125		-0.013	0.137	0.1366	0.1324	0.1284		0.1652	0.1686
-0.1812	0.09	0.09	0.09	0.09		-0.1812	1	1.00108	0.998824	1		-0.012	0.1386	0.134	0.1326	0.1292		0.164	0.1694
-0.1811	0.09	0.08	0.08	0.08		-0.1811	1.00105	1	0.998824	1.00125		-0.011	0.1354	0.1352	0.1336	0.1266		0.165	0.167
-0.181	0.08	0.08	0.08	0.09		-0.181	1.00105	1	1	1		-0.01	0.1376	0.1368	0.132	0.1294		0.1616	0.1704
-0.1809	0.08	0.08	0.08	0.08		-0.1809	1.00105	1	1	1.00125		-0.009	0.1388	0.138	0.135	0.1312		0.1626	0.1698
-0.1808	0.08	0.07	0.07	0.08		-0.1808	1.00105	1	1	1.00125		-0.008	0.1404	0.1408	0.1328	0.134		0.1658	0.1696
-0.1807	0.08	0.07	0.07	0.07		-0.1807	1	1.00108	1	1.00125		-0.007	0.1364	0.1376	0.134	0.1268		0.1656	0.1666
-0.1806	0.08	0.07	0.07	0.08		-0.1806	1.00105	1.00108	1	1		-0.006	0.1356	0.1386	0.1348	0.1306		0.1648	0.1676
-0.1805	0.08	0.07	0.07	0.08		-0.1805	1.00105	1	1	1		-0.005	0.1356	0.1386	0.1338	0.1296		0.165	0.1658
-0.1804	0.08	0.08	0.08	0.08		-0.1804	1	1	1	1		-0.004	0.138	0.1376	0.1292	0.1288		0.1656	0.166
-0.1803	0.09	0.08	0.09	0.09		-0.1803	1	1	1	1		-0.003	0.138	0.1366	0.131	0.1286		0.1658	0.1698
-0.1802	0.09	0.08	0.08	0.09		-0.1802	1.00105	1	1	1		-0.002	0.1396	0.1364	0.1318	0.128		0.1654	0.1686
-0.1801	0.09	0.08	0.08	0.09		-0.1801	1	1	1	1.00125		-0.001	0.1412	0.135	0.135	0.1258		0.1656	0.1678
-0.18	0.08	0.08	0.08	0.08		-0.18	1	1	1	1		0	0.1268	0.1234	0.1248	0.1212		0.1636	0.1682
-0.1799	0.08	0.08	0.08	0.07		-0.1799	1.00105	1.00108	1	1.00125		0.001	0.1104	0.1042	0.096	0.087		0.1688	0.1632
-0.1798	0.08	0.08	0.07	0.08		-0.1798	1.00105	1	1	1.00125		0.002	0.1064	0.0936	0.0852	0.0692		0.1758
-0.1797	0.07	0.07	0.07	0.07		-0.1797	1.00211	1	1	1		0.003	0.109	0.0898	0.082	0.0724		0.1822
-0.1796	0.08	0.07	0.08	0.08		-0.1796	1.00105	1	1	1.00125		0.004	0.1062	0.0908	0.0826	0.072		0.1876	0.1612
-0.1795	0.08	0.07	0.07	0.08		-0.1795	1.00105	1.00108	1	1.00125		0.005	0.107	0.0906	0.0824	0.0734		0.191	0.1658
-0.1794	0.08	0.07	0.09	0.09		-0.1794	1	1.00108	1	1		0.006	0.1048	0.0918	0.0844	0.0682		0.1936	0.1732
-0.1793	0.09	0.08	0.08	0.08		-0.1793	1.00105	1	1	1.00125		0.007	0.1066	0.0904	0.0866	0.072		0.1956	0.1832
-0.1792	0.08	0.08	0.08	0.08		-0.1792	1	1.00108	1	1		0.008	0.104	0.0892	0.0784	0.073		0.1992	0.1922
-0.1791	0.09	0.08	0.09	0.09		-0.1791	1.00105	1	1	1		0.009	0.1058	0.0882	0.077	0.0708		0.2004	0.1974
-0.179	0.08	0.08	0.08	0.09		-0.179	1.00105	1.00108	1	1		0.01	0.1036	0.0888	0.0772	0.067		0.2034	0.2018
-0.1789	0.08	0.07	0.07	0.08		-0.1789	1.00105	1.00108	1	1		0.011	0.1058	0.0848	0.078	0.063		0.2058	0.2044
-0.1788	0.08	0.07	0.08	0.07		-0.1788	1.00105	1	1	1.00125		0.012	0.1036	0.0826	0.0718	0.066		0.2054	0.2074
-0.1787	0.08	0.07	0.07	0.07		-0.1787	1.00211	1	1	1		0.013	0.1054	0.085	0.073	0.0648		0.2086	0.2092
-0.1786	0.08	0.06	0.07	0.07		-0.1786	1.00105	1.00108	1	1.00125		0.014	0.1062	0.0848	0.07	0.06		0.2124	0.2086
-0.1785	0.08	0.07	0.07	0.08		-0.1785	1.00105	1	1	1.00125		0.015	0.1078	0.0822	0.0694	0.059		0.2136	0.2084
-0.1784	0.08	0.08	0.07	0.08		-0.1784	1.00105	1	1	1		0.016	0.1076	0.0822	0.0696	0.0594		0.2116	0.2138
-0.1783	0.09	0.08	0.09	0.08		-0.1783	1	1.00108	1	1		0.017	0.1054	0.0834	0.0674	0.0578		0.2122	0.2144
-0.1782	0.09	0.08	0.08	0.09		-0.1782	1	1	0.998824	1		0.018	0.1028	0.082	0.062	0.0606		0.213	0.2178
-0.1781	0.09	0.08	0.08	0.09		-0.1781	1.00105	1	1	1		0.019	0.1088	0.0808	0.0644	0.057		0.2118	0.2174
-0.178	0.08	0.08	0.08	0.08		-0.178	1.00105	1	1	1		0.02	0.106	0.0806	0.067	0.0568		0.2152	0.2184
-0.1779	0.08	0.07	0.07	0.08		-0.1779	1.00105	1.00108	1	1.00125		0.021	0.1086	0.083	0.0648	0.0542		0.217	0.22
-0.1778	0.08	0.07	0.07	0.08		-0.1778	1.00211	1.00108	1	1.00125		0.022	0.1072	0.082	0.0652	0.052		0.216	0.2212
-0.1777	0.08	0.08	0.08	0.07		-0.1777	1.00105	1.00108	1	1.00125		0.023	0.1068	0.0832	0.0638	0.0528		0.2162	0.2198
-0.1776	0.08	0.07	0.08	0.07		-0.1776	1.00105	1.00108	1	1		0.024	0.1052	0.0818	0.0602	0.0526		0.2146	0.2224
-0.1775	0.07	0.08	0.06	0.08		-0.1775	1.00211	1.00108	1	1		0.025	0.1068	0.0768	0.0598	0.053		0.2156	0.2182
-0.1774	0.09	0.08	0.08	0.08		-0.1774	1.00211	1	1	1		0.026	0.1076	0.0782	0.059	0.0524		0.217	0.2226
-0.1773	0.09	0.08	0.08	0.09		-0.1773	1.00105	1	1	1		0.027	0.1064	0.079	0.059	0.0496		0.215	0.2228
-0.1772	0.09	0.08	0.08	0.08		-0.1772	1.00105	1	1	1		0.028	0.1078	0.0808	0.0584	0.052		0.2148	0.225
-0.1771	0.09	0.1	0.08	0.09		-0.1771	1.00105	1	1	1		0.029	0.105	0.0804	0.063	0.0514		0.2178	0.2232
-0.177	0.08	0.09	0.08	0.08		-0.177	1.00211	1	1	1		0.03	0.1072	0.0774	0.0604	0.0502		0.217	0.221
-0.1769	0.08	0.07	0.08	0.08		-0.1769	1.00211	1.00108	1	1.00125		0.031	0.1078	0.0794	0.0608	0.0502		0.2176	0.2218
-0.1768	0.08	0.07	0.06	0.08		-0.1768	1.00211	1.00108	1	1		0.032	0.1062	0.079	0.0598	0.0486		0.2182	0.221
-0.1767	0.08	0.08	0.07	0.07		-0.1767	1.00211	1.00108	1	1.00125		0.033	0.1056	0.0798	0.058	0.0506		0.2166	0.223
-0.1766	0.08	0.08	0.07	0.07		-0.1766	1.00211	1.00108	1	1		0.034	0.1104	0.0828	0.0582	0.0488		0.2162	0.2226
-0.1765	0.08	0.07	0.07	0.08		-0.1765	1.00211	1	1	1		0.035	0.1098	0.082	0.059	0.0442		0.216	0.2218
-0.1764	0.08	0.08	0.08	0.08		-0.1764	1.00211	1.00108	1	1		0.036	0.107	0.0804	0.0562	0.0444		0.218	0.2246
-0.1763	0.09	0.08	0.08	0.08		-0.1763	1.00211	1.00108	0.998824	1.00125		0.037	0.1074	0.0804	0.059	0.0446		0.2188	0.2222
-0.1762	0.09	0.08	0.08	0.09		-0.1762	1.00211	1.00108	1	1		0.038	0.1072	0.0812	0.059	0.0458		0.2172	0.2212
-0.1761	0.08	0.08	0.08	0.09		-0.1761	1.00211	1.00108	0.998824	1		0.039	0.1104	0.0804	0.058	0.0416		0.2158	0.222
-0.176	0.09	0.08	0.08	0.09		-0.176	1.00211	1.00108	1	1.00125		0.04	0.1066	0.079	0.0586	0.0472		0.2154	0.2236
-0.1759	0.08	0.07	0.07	0.08		-0.1759	1.00316	1.00108	1	1.00125		0.041	0.1078	0.0822	0.0604	0.0446		0.2158	0.2228
-0.1758	0.08	0.07	0.07	0.08		-0.1758	1.00211	1.00108	1	1.00125		0.042	0.1114	0.0824	0.0598	0.0426		0.2156	0.2228
-0.1757	0.08	0.07	0.07	0.07		-0.1757	1.00316	1.00108	1	1		0.043	0.1112	0.0836	0.0622	0.0444		0.2134	0.224
-0.1756	0.08	0.07	0.06	0.07		-0.1756	1.00316	1.00108	1	1.00125		0.044	0.1126	0.084	0.0588	0.0456		0.2136	0.2236
-0.1755	0.08	0.07	0.07	0.08		-0.1755	1.00316	1.00108	1	1		0.045	0.1132	0.0794	0.0576	0.0482		0.2162	0.2218
-0.1754	0.08	0.08	0.07	0.08		-0.1754	1.00316	1.00108	1	1		0.046	0.1096	0.0796	0.059	0.0424		0.217	0.2236
-0.1753	0.09	0.08	0.09	0.09		-0.1753	1.00316	1	0.998824	1		0.047	0.11	0.0824	0.0582	0.0438		0.2142	0.2228
-0.1752	0.1	0.08	0.09	0.09		-0.1752	1.00316	1	0.998824	1		0.048	0.1124	0.085	0.0588	0.0412		0.2124	0.2222
-0.1751	0.09	0.08	0.08	0.08		-0.1751	1.00316	1.00108	1	1		0.049	0.1156	0.0816	0.058	0.044		0.2128	0.2222
-0.175	0.08	0.08	0.08	0.09		-0.175	1.00316	1	0.998824	1		0.05	0.114	0.0798	0.0602	0.0434		0.2118	0.2238
-0.1749	0.08	0.08	0.07	0.08		-0.1749	1.00316	1.00108	0.998824	1.00125		0.051	0.1106	0.079	0.0558	0.0436		0.2156	0.2216
-0.1748	0.08	0.08	0.07	0.08		-0.1748	1.00316	1.00108	1	1.00125		0.052	0.1094	0.0832	0.0574	0.046		0.2114	0.2212
-0.1747	0.07	0.07	0.07	0.08		-0.1747	1.00316	1.00108	1	1.00125		0.053	0.113	0.0822	0.057	0.0392		0.2104	0.2226
-0.1746	0.07	0.07	0.07	0.09		-0.1746	1.00316	1.00108	1	1.00125		0.054	0.112	0.0828	0.0562	0.043		0.2144	0.2216
-0.1745	0.07	0.07	0.07	0.08		-0.1745	1.00316	1.00108	0.998824	1.00125		0.055	0.1116	0.0822	0.0578	0.0438		0.2126	0.2246
-0.1744	0.08	0.08	0.08	0.08		-0.1744	1.00211	1	0.998824	1		0.056	0.1144	0.0822	0.059	0.0452		0.2122	0.2232
-0.1743	0.08	0.08	0.08	0.09		-0.1743	1.00211	1.00108	0.998824	1		0.057	0.1158	0.0838	0.0606	0.042		0.2132	0.222
-0.1742	0.09	0.08	0.08	0.09		-0.1742	1.00316	1	0.998824	1		0.058	0.1146	0.0806	0.0566	0.0436		0.2132	0.221
-0.1741	0.09	0.09	0.08	0.08		-0.1741	1.00316	1	1	1		0.059	0.113	0.0808	0.06	0.0418		0.2136	0.2212
-0.174	0.09	0.08	0.08	0.08		-0.174	1.00316	1	1	1		0.06	0.1122	0.0816	0.0564	0.0394		0.214	0.2226
-0.1739	0.08	0.07	0.07	0.08		-0.1739	1.00316	1.00108	0.998824	1.00125		0.061	0.113	0.0868	0.0542	0.041		0.2122	0.2212
-0.1738	0.08	0.07	0.08	0.07		-0.1738	1.00316	1.00108	1	1		0.062	0.1122	0.0838	0.0596	0.0414		0.2118	0.2208
-0.1737	0.08	0.07	0.07	0.08		-0.1737	1.00316	1.00108	1	1		0.063	0.1122	0.0836	0.059	0.0424		0.2088	0.2222
-0.1736	0.08	0.07	0.07	0.08		-0.1736	1.00316	1.00108	0.998824	1		0.064	0.1122	0.0836	0.0612	0.0436		0.2116	0.2214
-0.1735	0.08	0.07	0.07	0.07		-0.1735	1.00316	1.00108	0.998824	1		0.065	0.1116	0.0844	0.0612	0.0424		0.211	0.2226
-0.1734	0.08	0.08	0.08	0.08		-0.1734	1.00316	1	0.998824	1		0.066	0.1142	0.084	0.0618	0.0418		0.207	0.2236
-0.1733	0.09	0.08	0.08	0.08		-0.1733	1.00316	1.00108	0.998824	1.00125		0.067	0.1148	0.0812	0.0562	0.0412		0.2098	0.2224
-0.1732	0.09	0.08	0.09	0.08		-0.1732	1.00316	1.00108	0.998824	1		0.068	0.1154	0.0824	0.056	0.038		0.2094	0.2196
-0.1731	0.1	0.08	0.08	0.08		-0.1731	1.00211	1.00108	0.998824	1.00125		0.069	0.112	0.0848	0.0572	0.0436		0.209	0.22
-0.173	0.09	0.08	0.08	0.08		-0.173	1.00211	1.00108	0.998824	1		0.07	0.1128	0.0866	0.059	0.0418		0.2082	0.2206
-0.1729	0.08	0.07	0.07	0.08		-0.1729	1.00316	1	0.998824	1.00125		0.071	0.1146	0.0872	0.0608	0.0402		0.2098	0.2186
-0.1728	0.08	0.07	0.07	0.08		-0.1728	1.00316	1.00108	0.998824	1.00125		0.072	0.1158	0.0858	0.0598	0.0404		0.21	0.222
-0.1727	0.08	0.07	0.07	0.07		-0.1727	1.00316	1.00108	0.998824	1.00125		0.073	0.1134	0.0832	0.0598	0.0418		0.2076	0.221
-0.1726	0.08	0.07	0.08	0.08		-0.1726	1.00316	1.00108	0.998824	1.00125		0.074	0.111	0.0868	0.0554	0.043		0.2052	0.221
-0.1725	0.08	0.07	0.06	0.08		-0.1725	1.00316	1.00108	0.998824	1.00125		0.075	0.1132	0.0846	0.0556	0.039		0.2084	0.2214
-0.1724	0.08	0.08	0.08	0.08		-0.1724	1.00316	1.00108	0.998824	1.00125		0.076	0.113	0.0842	0.0612	0.0412		0.2078	0.2222
-0.1723	0.09	0.08	0.08	0.09		-0.1723	1.00316	1	0.998824	1		0.077	0.1146	0.0824	0.0588	0.0394		0.2086	0.2178
-0.1722	0.09	0.08	0.08	0.09		-0.1722	1.00316	1	0.997649	1		0.078	0.114	0.0836	0.0612	0.0386		0.2066	0.2184
-0.1721	0.09	0.08	0.08	0.08		-0.1721	1.00316	1.00108	0.997649	1		0.079	0.1154	0.0862	0.0572	0.0414		0.2072	0.2188
-0.172	0.09	0.08	0.08	0.09		-0.172	1.00316	1.00108	0.998824	1.00125		0.08	0.115	0.0864	0.06	0.0414		0.2078	0.219
-0.1719	0.08	0.08	0.08	0.08		-0.1719	1.00316	1.00108	0.998824	1.00125		0.081	0.1184	0.0894	0.0594	0.0408		0.205	0.2214
-0.1718	0.08	0.07	0.07	0.08		-0.1718	1.00316	1.00108	0.998824	1.00125		0.082	0.1152	0.0876	0.0604	0.0422		0.2062	0.222
-0.1717	0.07	0.07	0.08	0.07		-0.1717	1.00316	1.00108	0.998824	1		0.083	0.1158	0.0864	0.057	0.0404		0.2062	0.2198
-0.1716	0.07	0.08	0.07	0.08		-0.1716	1.00316	1.00108	0.998824	1		0.084	0.1156	0.086	0.0564	0.0432		0.2052	0.218
-0.1715	0.07	0.07	0.07	0.07		-0.1715	1.00316	1.00108	0.998824	1.00125		0.085	0.1142	0.0878	0.0556	0.0418		0.2048	0.2202
-0.1714	0.09	0.07	0.09	0.08		-0.1714	1.00316	1	0.997649	1		0.086	0.1152	0.0834	0.0552	0.0406		0.2034	0.2184
-0.1713	0.09	0.08	0.08	0.09		-0.1713	1.00316	1.00108	0.997649	1		0.087	0.1172	0.0854	0.0594	0.0392		0.2052	0.218
-0.1712	0.09	0.08	0.08	0.08		-0.1712	1.00316	1	0.997649	1.00125		0.088	0.118	0.0854	0.0574	0.0406		0.2034	0.2172
-0.1711	0.08	0.08	0.08	0.09		-0.1711	1.00316	1	0.997649	1		0.089	0.1156	0.0858	0.057	0.0388		0.2042	0.2174
-0.171	0.09	0.08	0.08	0.08		-0.171	1.00422	1.00108	0.998824	1		0.09	0.1166	0.085	0.06	0.0418		0.2046	0.218
-0.1709	0.08	0.07	0.08	0.07		-0.1709	1.00316	1.00108	0.997649	1		0.091	0.1166	0.0848	0.0614	0.037		0.2024	0.2174
-0.1708	0.08	0.07	0.07	0.08		-0.1708	1.00316	1.00108	0.997649	1		0.092	0.1154	0.0894	0.0602	0.041		0.2036	0.2176
-0.1707	0.07	0.07	0.06	0.08		-0.1707	1.00316	1.00108	0.998824	1.00125		0.093	0.114	0.0858	0.0638	0.0398		0.201	0.2182
-0.1706	0.07	0.08	0.07	0.08		-0.1706	1.00316	1.00108	0.998824	1.00125		0.094	0.1138	0.0878	0.06	0.0404		0.2012	0.2174
-0.1705	0.08	0.07	0.07	0.08		-0.1705	1.00316	1.00108	0.997649	1.00125		0.095	0.1174	0.09	0.0588	0.0402		0.2032	0.2192
-0.1704	0.09	0.08	0.08	0.09		-0.1704	1.00211	1.00108	0.997649	1		0.096	0.1168	0.0868	0.0614	0.0398		0.2022	0.2198
-0.1703	0.09	0.08	0.08	0.09		-0.1703	1.00211	1.00108	0.998824	1		0.097	0.1154	0.084	0.0604	0.0394		0.2004	0.2172
-0.1702	0.08	0.08	0.08	0.08		-0.1702	1.00316	1.00108	0.998824	1		0.098	0.118	0.0874	0.0582	0.0396		0.2032	0.216
-0.1701	0.09	0.08	0.08	0.08		-0.1701	1.00211	1.00108	0.998824	1.00125		0.099	0.1168	0.0842	0.061	0.041		0.2046	0.219
-0.17	0.09	0.08	0.09	0.09		-0.17	1.00316	1.00108	0.997649	1		0.1	0.1182	0.0866	0.0618	0.0388		0.2042	0.2178
-0.1699	0.08	0.08	0.07	0.08		-0.1699	1.00316	1.00108	0.997649	1		0.101	0.1178	0.0872	0.0616	0.0386		0.2046	0.2158
-0.1698	0.08	0.07	0.07	0.08		-0.1698	1.00316	1.00108	0.997649	1.00125		0.102	0.1168	0.0854	0.0596	0.039		0.2002	0.217
-0.1697	0.07	0.07	0.08	0.07		-0.1697	1.00211	1.00108	0.998824	1.00125		0.103	0.1168	0.0856	0.0576	0.0386		0.1996	0.2172
-0.1696	0.08	0.07	0.08	0.08		-0.1696	1.00211	1.00108	0.997649	1		0.104	0.1154	0.0868	0.058	0.0388		0.2016	0.216
-0.1695	0.08	0.07	0.07	0.08		-0.1695	1.00316	1.00108	0.998824	1.00125		0.105	0.1166	0.0886	0.0552	0.0392		0.2002	0.218
-0.1694	0.08	0.08	0.08	0.08		-0.1694	1.00316	1.00108	0.997649	1		0.106	0.118	0.0864	0.0628	0.0392		0.2016	0.218
-0.1693	0.08	0.08	0.08	0.09		-0.1693	1.00316	1.00108	0.997649	1		0.107	0.1154	0.0852	0.0596	0.0386		0.1986	0.2168
-0.1692	0.09	0.08	0.08	0.09		-0.1692	1.00211	1.00108	0.997649	1		0.108	0.1204	0.0844	0.061	0.0398		0.2	0.2152
-0.1691	0.09	0.08	0.08	0.09		-0.1691	1.00316	1.00108	0.997649	1		0.109	0.1154	0.0888	0.0598	0.0432		0.2	0.2142
-0.169	0.08	0.08	0.08	0.09		-0.169	1.00211	1.00108	0.997649	1.00125		0.11	0.1164	0.0886	0.0592	0.0404		0.2002	0.214
-0.1689	0.08	0.07	0.07	0.08		-0.1689	1.00211	1.00108	0.998824	1.00125		0.111	0.1174	0.0874	0.0604	0.0408		0.201	0.2138
-0.1688	0.08	0.08	0.07	0.08		-0.1688	1.00211	1.00108	0.998824	1		0.112	0.119	0.0894	0.0608	0.0418		0.1998	0.2134
-0.1687	0.07	0.07	0.07	0.08		-0.1687	1.00211	1.00108	0.997649	1		0.113	0.1174	0.0878	0.064	0.0394		0.1978	0.2146
-0.1686	0.08	0.07	0.08	0.07		-0.1686	1.00211	1.00108	0.998824	1		0.114	0.1146	0.0866	0.0634	0.0426		0.1988	0.2136
-0.1685	0.08	0.07	0.07	0.08		-0.1685	1.00211	1.00108	0.997649	1.00125		0.115	0.1164	0.0876	0.0604	0.0434		0.1976	0.2148
-0.1684	0.08	0.08	0.08	0.09		-0.1684	1.00211	1.00108	0.997649	1		0.116	0.1168	0.091	0.0622	0.0402		0.1962	0.2136
-0.1683	0.08	0.09	0.08	0.08		-0.1683	1.00211	1.00108	0.997649	1		0.117	0.1154	0.091	0.0602	0.0394		0.1992	0.2138
-0.1682	0.09	0.09	0.08	0.09		-0.1682	1.00211	1.00108	0.997649	1		0.118	0.1156	0.0876	0.0596	0.0392		0.1942	0.2112
-0.1681	0.08	0.09	0.08	0.08		-0.1681	1.00211	1	0.997649	1		0.119	0.1154	0.0886	0.0594	0.0408		0.1976	0.2116
-0.168	0.08	0.08	0.08	0.09		-0.168	1.00211	1.00108	0.997649	1		0.12	0.1162	0.0878	0.0596	0.039		0.1972	0.2122
-0.1679	0.08	0.08	0.07	0.08		-0.1679	1.00211	1.00108	0.997649	1		0.121	0.118	0.088	0.0592	0.0408		0.1968	0.2126
-0.1678	0.08	0.07	0.07	0.08		-0.1678	1.00211	1.00108	0.997649	1		0.122	0.118	0.086	0.0582	0.0406		0.1974	0.2126
-0.1677	0.07	0.07	0.07	0.08		-0.1677	1.00211	1.00108	0.997649	1		0.123	0.1178	0.0864	0.057	0.0412		0.1964	0.2156
-0.1676	0.08	0.07	0.07	0.07		-0.1676	1.00211	1.00108	0.997649	1.00125		0.124	0.121	0.0896	0.0604	0.0404		0.197	0.2156
-0.1675	0.08	0.07	0.07	0.08		-0.1675	1.00211	1.00108	0.998824	1		0.125	0.1178	0.0914	0.0608	0.041		0.1954	0.2148
-0.1674	0.08	0.08	0.08	0.08		-0.1674	1.00211	1.00108	0.997649	1		0.126	0.1172	0.0892	0.058	0.0386		0.1936	0.2138
-0.1673	0.08	0.08	0.08	0.08		-0.1673	1.00211	1.00108	0.997649	1		0.127	0.12	0.0868	0.0586	0.038		0.1948	0.2124
-0.1672	0.08	0.09	0.08	0.09		-0.1672	1.00211	1.00108	0.997649	1		0.128	0.118	0.0896	0.0616	0.038		0.194	0.2116
-0.1671	0.09	0.08	0.08	0.09		-0.1671	1.00105	1.00108	0.997649	1		0.129	0.1162	0.0896	0.0604	0.038		0.1942	0.2112
-0.167	0.09	0.08	0.08	0.08		-0.167	1.00211	1.00108	0.997649	1		0.13	0.1174	0.0902	0.062	0.0396		0.1946	0.2144
-0.1669	0.08	0.07	0.08	0.08		-0.1669	1.00211	1.00108	0.997649	1.00125		0.131	0.118	0.089	0.062	0.0398		0.193	0.2124
-0.1668	0.08	0.07	0.08	0.08		-0.1668	1.00211	1.00217	0.998824	1		0.132	0.1148	0.0884	0.0622	0.0404		0.1932	0.2124
-0.1667	0.08	0.07	0.08	0.08		-0.1667	1.00211	1.00108	0.998824	1		0.133	0.117	0.0892	0.0624	0.0402		0.1966	0.2134
-0.1666	0.08	0.07	0.07	0.07		-0.1666	1.00105	1.00108	0.997649	1		0.134	0.119	0.0874	0.0586	0.041		0.1956	0.2114
-0.1665	0.08	0.07	0.07	0.08		-0.1665	1.00211	1.00108	0.997649	1		0.135	0.117	0.0872	0.058	0.0412		0.1946	0.2144
-0.1664	0.08	0.08	0.08	0.09		-0.1664	1.00105	1.00108	0.997649	1		0.136	0.1198	0.0906	0.0594	0.0412		0.1946	0.2134
-0.1663	0.08	0.08	0.08	0.09		-0.1663	1.00105	1.00108	0.997649	1		0.137	0.1152	0.088	0.0586	0.0382		0.194	0.2134
-0.1662	0.09	0.09	0.08	0.08		-0.1662	1.00211	1.00108	0.997649	1		0.138	0.1172	0.087	0.0586	0.0398		0.1944	0.214
-0.1661	0.08	0.08	0.08	0.09		-0.1661	1.00105	1.00108	0.997649	1		0.139	0.117	0.0926	0.0572	0.0396		0.1922	0.2124
-0.166	0.09	0.08	0.08	0.09		-0.166	1.00105	1.00108	0.997649	1		0.14	0.1138	0.0912	0.0612	0.0394		0.1912	0.2136
-0.1659	0.08	0.08	0.07	0.08		-0.1659	1.00105	1.00108	0.997649	1		0.141	0.118	0.091	0.0628	0.0382		0.1936	0.2114
-0.1658	0.08	0.06	0.08	0.08		-0.1658	1.00211	1.00108	0.997649	1		0.142	0.1202	0.0882	0.0616	0.0376		0.1914	0.2108
-0.1657	0.08	0.07	0.07	0.07		-0.1657	1.00105	1.00108	0.997649	1		0.143	0.116	0.088	0.06	0.0404		0.1932	0.2142
-0.1656	0.07	0.07	0.08	0.08		-0.1656	1.00211	1.00108	0.997649	1		0.144	0.1148	0.0886	0.061	0.0408		0.193	0.2126
-0.1655	0.08	0.07	0.07	0.08		-0.1655	1.00211	1.00108	0.997649	1		0.145	0.1166	0.0892	0.0608	0.0414		0.1896	0.2116
-0.1654	0.08	0.08	0.08	0.08		-0.1654	1.00105	1.00108	0.997649	1		0.146	0.118	0.0892	0.0608	0.0422		0.194	0.2102
-0.1653	0.09	0.08	0.08	0.09		-0.1653	1.00105	1.00108	0.997649	1		0.147	0.1194	0.0884	0.061	0.0396		0.1938	0.2124
-0.1652	0.09	0.09	0.09	0.09		-0.1652	1.00105	1.00108	0.997649	1		0.148	0.1166	0.087	0.0584	0.04		0.1936	0.2128
-0.1651	0.09	0.08	0.08	0.08		-0.1651	1.00105	1.00108	0.997649	1		0.149	0.1172	0.0876	0.066	0.0388		0.1954	0.2116
-0.165	0.09	0.08	0.08	0.08		-0.165	1.00105	1.00108	0.997649	1		0.15	0.1202	0.0888	0.0644	0.0384		0.193	0.2108
-0.1649	0.08	0.07	0.08	0.07		-0.1649	1.00211	1.00108	0.997649	1		0.151	0.119	0.0902	0.0588	0.0432		0.1892	0.2116
-0.1648	0.08	0.08	0.07	0.08		-0.1648	1.00105	1.00108	0.997649	1		0.152	0.117	0.09	0.06	0.0394		0.1896	0.2134
-0.1647	0.08	0.07	0.07	0.07		-0.1647	1.00105	1.00108	0.997649	1		0.153	0.1172	0.087	0.0576	0.0402		0.1928	0.212
-0.1646	0.08	0.07	0.07	0.07		-0.1646	1.00105	1.00108	0.998824	1		0.154	0.1164	0.0906	0.0598	0.0376		0.1914	0.2108
-0.1645	0.08	0.07	0.07	0.08		-0.1645	1.00105	1.00108	0.997649	1		0.155	0.1194	0.091	0.0602	0.0382		0.1922	0.2112
-0.1644	0.08	0.08	0.07	0.09		-0.1644	1.00105	1	0.997649	1		0.156	0.118	0.0874	0.057	0.0388		0.1924	0.2136
-0.1643	0.09	0.08	0.08	0.08		-0.1643	1.00105	1	0.997649	1		0.157	0.1176	0.0904	0.0592	0.0396		0.193	0.213
-0.1642	0.09	0.08	0.08	0.09		-0.1642	1.00105	1	0.998824	1		0.158	0.1178	0.0868	0.0634	0.0398		0.1904	0.2118
-0.1641	0.08	0.08	0.08	0.09		-0.1641	1.00105	1	0.997649	1		0.159	0.12	0.0906	0.062	0.0386		0.1902	0.212
-0.164	0.09	0.08	0.08	0.09		-0.164	1.00105	1.00108	0.998824	1		0.16	0.1166	0.0912	0.0614	0.04		0.1914	0.2096
-0.1639	0.08	0.07	0.07	0.08		-0.1639	1.00105	1	0.998824	1.00125		0.161	0.1184	0.087	0.0624	0.039		0.1918	0.21
-0.1638	0.08	0.07	0.07	0.08		-0.1638	1.00105	1.00108	0.997649	1		0.162	0.121	0.0888	0.0618	0.041		0.1906	0.2124
-0.1637	0.08	0.07	0.07	0.08		-0.1637	1.00105	1.00108	0.997649	1		0.163	0.119	0.0894	0.0614	0.0402		0.1942	0.2112
-0.1636	0.08	0.07	0.07	0.08		-0.1636	1.00105	1	0.998824	1		0.164	0.1176	0.0896	0.065	0.0388		0.1914	0.2094
-0.1635	0.08	0.07	0.07	0.08		-0.1635	1.00105	1	0.997649	1		0.165	0.1176	0.0912	0.0628	0.0408		0.1912	0.2104
-0.1634	0.09	0.08	0.09	0.08		-0.1634	1.00105	1	0.997649	1		0.166	0.1168	0.0896	0.0614	0.0416		0.1928	0.2098
-0.1633	0.08	0.09	0.08	0.09		-0.1633	1.00105	1	0.998824	1		0.167	0.121	0.0892	0.0578	0.0412		0.1942	0.2108
-0.1632	0.09	0.08	0.08	0.08		-0.1632	1.00105	1	0.997649	1		0.168	0.1184	0.092	0.0596	0.0434		0.1904	0.2102
-0.1631	0.09	0.08	0.08	0.09		-0.1631	1.00105	1.00108	0.997649	1		0.169	0.116	0.0902	0.0618	0.0436		0.1906	0.2118
-0.163	0.09	0.09	0.08	0.09		-0.163	1.00105	1	0.998824	1		0.17	0.1196	0.0862	0.0596	0.0414		0.1896	0.2094
-0.1629	0.08	0.08	0.08	0.08		-0.1629	1	1.00108	0.998824	1		0.171	0.1182	0.0888	0.0584	0.0398		0.1884	0.2068
-0.1628	0.07	0.07	0.07	0.07		-0.1628	1.00105	1.00108	0.998824	1		0.172	0.1182	0.0874	0.0634	0.039		0.1878	0.21
-0.1627	0.08	0.07	0.07	0.08		-0.1627	1.00105	1	0.998824	1		0.173	0.1172	0.0886	0.0632	0.039		0.1878	0.2104
-0.1626	0.08	0.08	0.07	0.08		-0.1626	1.00105	1	0.998824	1.00125		0.174	0.1148	0.0912	0.0596	0.0394		0.1894	0.2092
-0.1625	0.07	0.07	0.06	0.07		-0.1625	1.00105	1	0.997649	1		0.175	0.1148	0.0896	0.0608	0.0408		0.189	0.211
-0.1624	0.08	0.08	0.08	0.09		-0.1624	1.00105	1	0.998824	1		0.176	0.1162	0.0878	0.0616	0.0434		0.1912	0.2122
-0.1623	0.08	0.08	0.08	0.09		-0.1623	1.00105	1	0.997649	1		0.177	0.1226	0.0892	0.0616	0.0388		0.1906	0.2098
-0.1622	0.09	0.08	0.08	0.08		-0.1622	1	1	0.998824	1		0.178	0.1224	0.0888	0.0598	0.0414		0.1896	0.21
-0.1621	0.09	0.08	0.08	0.09		-0.1621	1	1	0.998824	1		0.179	0.1172	0.0874	0.0602	0.0386		0.19	0.2074
-0.162	0.09	0.08	0.08	0.09		-0.162	1	1	0.998824	1		0.18	0.1184	0.0856	0.0616	0.039		0.191	0.208
-0.1619	0.08	0.07	0.08	0.07		-0.1619	1.00105	1	1	1		0.181	0.1168	0.0874	0.059	0.0432		0.1908	0.2092
-0.1618	0.08	0.08	0.07	0.08		-0.1618	1.00105	1.00108	0.998824	1		0.182	0.1212	0.0888	0.0628	0.041		0.1896	0.2082
-0.1617	0.08	0.08	0.07	0.08		-0.1617	1	1	0.998824	1		0.183	0.1202	0.0912	0.0616	0.042		0.1886	0.2066
-0.1616	0.08	0.07	0.07	0.08		-0.1616	1.00105	1	1	1		0.184	0.1182	0.0898	0.0598	0.0406		0.1914	0.2072
-0.1615	0.08	0.07	0.07	0.08		-0.1615	1.00105	1	0.998824	1		0.185	0.1186	0.09	0.0594	0.0408		0.1914	0.2098
-0.1614	0.08	0.08	0.08	0.09		-0.1614	1	1	1	1		0.186	0.1178	0.0888	0.06	0.0416		0.1906	0.2094
-0.1613	0.08	0.09	0.07	0.09		-0.1613	1	0.998917	0.998824	1		0.187	0.1198	0.0912	0.0612	0.0394		0.1898	0.2112
-0.1612	0.08	0.08	0.08	0.08		-0.1612	1	1	0.998824	1		0.188	0.1154	0.0886	0.06	0.0436		0.1866	0.207
-0.1611	0.09	0.08	0.08	0.09		-0.1611	1	1	0.998824	1		0.189	0.1158	0.089	0.061	0.042		0.1886	0.2062
-0.161	0.09	0.08	0.08	0.09		-0.161	1	1	1	1		0.19	0.1196	0.0882	0.0634	0.0438		0.1896	0.207
-0.1609	0.08	0.07	0.08	0.08		-0.1609	1.00105	1.00108	1	1		0.191	0.1174	0.0888	0.0644	0.0432		0.1928	0.209
-0.1608	0.07	0.08	0.07	0.08		-0.1608	1	1	1	1		0.192	0.1186	0.0888	0.0616	0.0426		0.1888	0.209
-0.1607	0.08	0.07	0.08	0.08		-0.1607	1	1	1	1		0.193	0.1188	0.0882	0.0608	0.0418		0.1886	0.2098
-0.1606	0.08	0.08	0.08	0.07		-0.1606	1	1	1	1		0.194	0.1186	0.0888	0.062	0.0404		0.1882	0.2084
-0.1605	0.08	0.07	0.07	0.07		-0.1605	1.00105	1	1	1		0.195	0.1174	0.0924	0.0638	0.039		0.191	0.2054
-0.1604	0.08	0.08	0.08	0.08		-0.1604	1.00105	1	1	1		0.196	0.1172	0.0908	0.062	0.043		0.1884	0.2084
-0.1603	0.08	0.08	0.08	0.09		-0.1603	1	1	1	1		0.197	0.1186	0.09	0.0614	0.0414		0.1878	0.2096
-0.1602	0.09	0.08	0.08	0.09		-0.1602	1	1	0.998824	1		0.198	0.118	0.0928	0.0632	0.039		0.1894	0.2098
-0.1601	0.08	0.08	0.08	0.09		-0.1601	1	1	1	1		0.199	0.1184	0.091	0.0636	0.0412		0.1888	0.2098
-0.16	0.09	0.08	0.09	0.09		-0.16	1.00105	1	1	1		0.2	0.1182	0.0908	0.064	0.038		0.189	0.211
-0.1599	0.08	0.07	0.08	0.07		-0.1599	1	1.00108	1	1		0.201	0.117	0.0906	0.0626	0.0404		0.1876	0.211
-0.1598	0.08	0.07	0.08	0.08		-0.1598	1	1	1.00117	1		0.202	0.1174	0.0894	0.0614	0.0404		0.1878	0.2088
-0.1597	0.08	0.07	0.07	0.06		-0.1597	1	1	1	1		0.203	0.1156	0.0894	0.06	0.0412		0.1888	0.208
-0.1596	0.08	0.07	0.08	0.07		-0.1596	1.00105	1	1	1		0.204	0.1176	0.0918	0.0596	0.0406		0.1906	0.206
-0.1595	0.08	0.07	0.07	0.07		-0.1595	1	1	1	1		0.205	0.1188	0.0884	0.0618	0.0398		0.189	0.2068
-0.1594	0.09	0.08	0.08	0.08		-0.1594	1	1	1	1		0.206	0.1188	0.0898	0.0614	0.0402		0.1884	0.2082
-0.1593	0.09	0.07	0.08	0.08		-0.1593	1	1	1	1		0.207	0.116	0.0928	0.0602	0.0406		0.1884	0.2076
-0.1592	0.09	0.09	0.08	0.08		-0.1592	1	1	1	1		0.208	0.1182	0.0946	0.0618	0.0424		0.1856	0.2056
-0.1591	0.09	0.09	0.09	0.08		-0.1591	1	1.00108	1	1		0.209	0.1198	0.089	0.0608	0.0428		0.1844	0.208
-0.159	0.09	0.08	0.08	0.08		-0.159	1.00105	1	1	1		0.21	0.121	0.0898	0.0632	0.0384		0.1888	0.2068
-0.1589	0.07	0.08	0.08	0.08		-0.1589	1.00105	1.00108	1	1		0.211	0.12	0.091	0.0616	0.0376		0.188	0.2098
-0.1588	0.08	0.07	0.07	0.07		-0.1588	1.00105	1	1	1		0.212	0.1176	0.092	0.061	0.0368		0.1884	0.2092
-0.1587	0.07	0.07	0.07	0.07		-0.1587	1.00105	1.00108	1	0.998755		0.213	0.1206	0.0912	0.0626	0.0422		0.1876	0.2078
-0.1586	0.08	0.07	0.07	0.08		-0.1586	1.00105	1	1	1		0.214	0.1188	0.089	0.0608	0.042		0.186	0.207
-0.1585	0.07	0.07	0.07	0.07		-0.1585	1.00105	1	1	0.998755		0.215	0.1178	0.0898	0.0592	0.0444		0.187	0.206
-0.1584	0.08	0.08	0.08	0.08		-0.1584	1.00105	1	1	1		0.216	0.1166	0.0906	0.0606	0.0418		0.1882	0.2082
-0.1583	0.09	0.08	0.08	0.09		-0.1583	1.00105	1	1	0.998755		0.217	0.116	0.0902	0.0604	0.0406		0.1856	0.2074
-0.1582	0.1	0.08	0.08	0.09		-0.1582	1.00105	1.00108	1	0.998755		0.218	0.1154	0.09	0.0616	0.0394		0.1878	0.2084
-0.1581	0.09	0.08	0.08	0.08		-0.1581	1.00105	1	1	0.998755		0.219	0.1172	0.0928	0.0598	0.0402		0.1886	0.2076
-0.158	0.09	0.08	0.09	0.08		-0.158	1	1.00108	1	0.998755		0.22	0.1176	0.0916	0.0594	0.0394		0.1862	0.2092
-0.1579	0.08	0.07	0.08	0.08		-0.1579	1.00105	1.00108	1	0.998755		0.221	0.119	0.089	0.0638	0.0428		0.1862	0.2082
-0.1578	0.08	0.07	0.07	0.07		-0.1578	1.00105	1	1	0.998755		0.222	0.1192	0.091	0.0636	0.041		0.1886	0.2068
-0.1577	0.08	0.07	0.08	0.07		-0.1577	1.00211	1.00108	1	1		0.223	0.118	0.0916	0.0632	0.039		0.1888	0.2064
-0.1576	0.08	0.06	0.07	0.07		-0.1576	1.00105	1.00108	1.00117	1		0.224	0.1158	0.0906	0.061	0.043		0.187	0.2064
-0.1575	0.07	0.08	0.07	0.08		-0.1575	1.00211	1.00108	1	0.998755		0.225	0.1144	0.0918	0.0582	0.0392		0.1866	0.207
-0.1574	0.08	0.08	0.08	0.08		-0.1574	1.00105	1	1	0.998755		0.226	0.116	0.0902	0.0606	0.0422		0.1882	0.207
-0.1573	0.09	0.08	0.08	0.08		-0.1573	1.00105	1	1	0.998755		0.227	0.118	0.0892	0.0624	0.0418		0.1892	0.2068
-0.1572	0.09	0.08	0.08	0.09		-0.1572	1.00105	1.00108	1	0.998755		0.228	0.1172	0.0942	0.0576	0.04		0.1884	0.2084
-0.1571	0.09	0.08	0.08	0.08		-0.1571	1.00105	1	1	0.998755		0.229	0.1158	0.0918	0.0598	0.0408		0.1868	0.2072
-0.157	0.09	0.08	0.08	0.08		-0.157	1.00211	1	1	1		0.23	0.1168	0.0908	0.0628	0.0394		0.1874	0.206
-0.1569	0.08	0.08	0.08	0.08		-0.1569	1.00211	1.00108	1	0.998755		0.231	0.1178	0.091	0.063	0.0392		0.1886	0.2086
-0.1568	0.08	0.07	0.07	0.07		-0.1568	1.00211	1.00108	1	1		0.232	0.1174	0.0902	0.064	0.0388		0.187	0.2082
-0.1567	0.08	0.07	0.06	0.07		-0.1567	1.00211	1.00108	1	0.998755		0.233	0.1188	0.0922	0.0642	0.0424		0.1856	0.2076
-0.1566	0.08	0.07	0.07	0.07		-0.1566	1.00211	1.00108	1	1		0.234	0.119	0.0928	0.0628	0.0412		0.1866	0.2082
-0.1565	0.08	0.07	0.07	0.08		-0.1565	1.00211	1	1	1		0.235	0.1172	0.0906	0.059	0.0414		0.1862	0.2088
-0.1564	0.09	0.08	0.08	0.07		-0.1564	1.00211	1	1	1		0.236	0.1182	0.0886	0.0608	0.0398		0.1856	0.2052
-0.1563	0.08	0.09	0.08	0.08		-0.1563	1.00211	1	0.998824	1		0.237	0.1206	0.0866	0.0608	0.0398		0.1856	0.209
-0.1562	0.1	0.08	0.08	0.09		-0.1562	1.00211	1.00108	1	1		0.238	0.1182	0.0898	0.06	0.0408		0.1884	0.2062
-0.1561	0.09	0.08	0.08	0.08		-0.1561	1.00211	1	1	1		0.239	0.12	0.0908	0.0608	0.0422		0.1886	0.2064
-0.156	0.1	0.09	0.08	0.09		-0.156	1.00211	1	0.998824	0.998755		0.24	0.1184	0.0904	0.0612	0.0396		0.1886	0.2064
-0.1559	0.07	0.07	0.07	0.08		-0.1559	1.00211	1.00108	1	1		0.241	0.1192	0.09	0.0602	0.0416		0.1886	0.2084
-0.1558	0.08	0.07	0.07	0.08		-0.1558	1.00211	1	1	1		0.242	0.1172	0.09	0.061	0.0442		0.1842	0.205
-0.1557	0.07	0.08	0.06	0.08		-0.1557	1.00211	1	1	1		0.243	0.1152	0.0914	0.0602	0.0414		0.1848	0.2036
-0.1556	0.08	0.07	0.08	0.07		-0.1556	1.00211	1.00108	0.998824	1		0.244	0.1152	0.0908	0.061	0.0384		0.1886	0.2056
-0.1555	0.08	0.08	0.07	0.07		-0.1555	1.00316	1.00108	0.998824	0.998755		0.245	0.1124	0.0918	0.0642	0.0412		0.1882	0.206
-0.1554	0.09	0.08	0.07	0.08		-0.1554	1.00316	1.00108	0.998824	0.998755		0.246	0.1186	0.093	0.062	0.0404		0.188	0.2056
-0.1553	0.09	0.08	0.08	0.09		-0.1553	1.00211	1.00108	0.998824	0.998755		0.247	0.119	0.0918	0.061	0.0402		0.1868	0.2064
-0.1552	0.09	0.08	0.08	0.09		-0.1552	1.00211	1.00108	0.998824	0.998755		0.248	0.1144	0.09	0.0594	0.0396		0.1876	0.2084
-0.1551	0.09	0.08	0.08	0.09		-0.1551	1.00211	1	0.998824	1		0.249	0.114	0.0886	0.0624	0.041		0.1872	0.2082
-0.155	0.09	0.08	0.08	0.09		-0.155	1.00316	1.00108	1	1		0.25	0.1194	0.0898	0.0602	0.0394		0.1862	0.2058
-0.1549	0.08	0.07	0.08	0.08		-0.1549	1.00316	1.00108	0.998824	1		0.251	0.1204	0.0888	0.0632	0.0362		0.1868	0.2054
-0.1548	0.08	0.07	0.08	0.08		-0.1548	1.00316	1.00108	0.998824	0.998755		0.252	0.122	0.088	0.0618	0.0398		0.1884	0.2052
-0.1547	0.07	0.07	0.07	0.08		-0.1547	1.00316	1	1	1		0.253	0.118	0.0914	0.0604	0.041		0.189	0.2104
-0.1546	0.07	0.07	0.07	0.08		-0.1546	1.00316	1.00108	0.998824	1		0.254	0.1158	0.092	0.0628	0.0356		0.185	0.2074
-0.1545	0.07	0.08	0.07	0.08		-0.1545	1.00316	1.00108	1	1		0.255	0.1186	0.0916	0.0632	0.0384		0.1864	0.2078
-0.1544	0.08	0.08	0.08	0.09		-0.1544	1.00316	1.00108	0.998824	0.998755		0.256	0.1192	0.094	0.0626	0.0418		0.1866	0.2048
-0.1543	0.09	0.08	0.08	0.09		-0.1543	1.00316	1.00108	0.998824	1		0.257	0.1166	0.0946	0.0612	0.0396		0.184	0.2038
-0.1542	0.08	0.09	0.08	0.08		-0.1542	1.00316	1.00108	0.998824	0.998755		0.258	0.1202	0.0904	0.0622	0.0384		0.1846	0.2068
-0.1541	0.09	0.08	0.08	0.09		-0.1541	1.00316	1.00108	1	1		0.259	0.12	0.0896	0.0604	0.0388		0.1848	0.2066
-0.154	0.09	0.08	0.08	0.08		-0.154	1.00316	1.00108	1	1		0.26	0.1202	0.0922	0.0604	0.037		0.1866	0.2062
-0.1539	0.08	0.07	0.07	0.08		-0.1539	1.00316	1.00108	1	1		0.261	0.1208	0.0892	0.0604	0.0386		0.1866	0.204
-0.1538	0.08	0.07	0.07	0.08		-0.1538	1.00316	1.00108	0.998824	1		0.262	0.121	0.0926	0.0624	0.039		0.1874	0.2066
-0.1537	0.08	0.07	0.07	0.08		-0.1537	1.00316	1.00108	0.998824	1		0.263	0.1194	0.0946	0.0616	0.0394		0.1858	0.2064
-0.1536	0.08	0.07	0.07	0.08		-0.1536	1.00316	1	1	1		0.264	0.1174	0.0922	0.0612	0.038		0.1844	0.2082
-0.1535	0.08	0.07	0.07	0.08		-0.1535	1.00316	1.00108	1	1		0.265	0.1168	0.0906	0.0624	0.0432		0.1854	0.2056
-0.1534	0.08	0.08	0.09	0.09		-0.1534	1.00316	1	0.998824	1		0.266	0.1188	0.0888	0.0624	0.0412		0.1838	0.2064
-0.1533	0.1	0.08	0.08	0.09		-0.1533	1.00316	1.00108	0.998824	0.998755		0.267	0.1184	0.093	0.0604	0.0408		0.1874	0.206
-0.1532	0.09	0.08	0.08	0.09		-0.1532	1.00316	1.00108	1	1		0.268	0.1154	0.0892	0.0596	0.0418		0.1886	0.2068
-0.1531	0.09	0.08	0.08	0.09		-0.1531	1.00316	1.00108	0.998824	0.998755		0.269	0.119	0.0906	0.0602	0.0414		0.1852	0.2068
-0.153	0.09	0.08	0.09	0.09		-0.153	1.00211	1.00108	0.998824	1		0.27	0.1196	0.09	0.06	0.0408		0.1854	0.206
-0.1529	0.08	0.07	0.08	0.08		-0.1529	1.00316	1.00108	0.998824	1		0.271	0.1188	0.09	0.0652	0.0386		0.1876	0.2082
-0.1528	0.08	0.07	0.07	0.08		-0.1528	1.00316	1.00108	1	1		0.272	0.1192	0.0902	0.0632	0.0392		0.1844	0.2046
-0.1527	0.08	0.07	0.07	0.07		-0.1527	1.00316	1.00108	1	1		0.273	0.1184	0.0904	0.0586	0.0384		0.1868	0.2046
-0.1526	0.08	0.07	0.08	0.07		-0.1526	1.00316	1.00108	1	1		0.274	0.1194	0.0906	0.059	0.0384		0.187	0.2054
-0.1525	0.08	0.07	0.07	0.08		-0.1525	1.00316	1.00108	0.998824	1		0.275	0.1172	0.0886	0.0624	0.0406		0.1852	0.2052
-0.1524	0.08	0.08	0.08	0.09		-0.1524	1.00316	1.00108	0.998824	1		0.276	0.1166	0.092	0.062	0.0386		0.188	0.2056
-0.1523	0.09	0.08	0.08	0.09		-0.1523	1.00316	1.00108	0.998824	1		0.277	0.1186	0.09	0.0608	0.0394		0.186	0.2044
-0.1522	0.09	0.08	0.08	0.09		-0.1522	1.00316	1.00108	0.998824	1		0.278	0.118	0.0884	0.0628	0.0412		0.1846	0.202
-0.1521	0.09	0.08	0.09	0.09		-0.1521	1.00316	1.00108	0.998824	1		0.279	0.1186	0.089	0.0636	0.0402		0.185	0.2036
-0.152	0.09	0.09	0.08	0.09		-0.152	1.00422	1.00108	0.998824	1		0.28	0.116	0.0914	0.0642	0.0386		0.1854	0.2064
-0.1519	0.08	0.06	0.08	0.08		-0.1519	1.00422	1.00108	1	1.00125		0.281	0.1154	0.0902	0.0626	0.0412		0.1842	0.2048
-0.1518	0.08	0.07	0.08	0.08		-0.1518	1.00316	1.00108	1	1		0.282	0.1182	0.0904	0.0606	0.039		0.1858	0.2066
-0.1517	0.08	0.07	0.08	0.08		-0.1517	1.00316	1.00108	0.998824	1		0.283	0.1206	0.0912	0.0614	0.0398		0.1866	0.2056
-0.1516	0.07	0.07	0.07	0.07		-0.1516	1.00422	1.00108	0.998824	1		0.284	0.119	0.0894	0.063	0.041		0.185	0.2046
-0.1515	0.08	0.07	0.08	0.07		-0.1515	1.00316	1.00108	0.998824	1		0.285	0.1154	0.089	0.061	0.0378		0.1868	0.2054
-0.1514	0.08	0.08	0.08	0.09		-0.1514	1.00316	1.00108	0.998824	1		0.286	0.118	0.094	0.0606	0.0398		0.1864	0.2034
-0.1513	0.09	0.08	0.09	0.09		-0.1513	1.00316	1.00108	0.998824	1		0.287	0.1166	0.0894	0.0608	0.0406		0.185	0.205
-0.1512	0.1	0.08	0.08	0.09		-0.1512	1.00316	1.00108	1	1		0.288	0.1154	0.0906	0.0614	0.0422		0.189	0.204
-0.1511	0.09	0.08	0.08	0.09		-0.1511	1.00316	1.00108	0.998824	1		0.289	0.1158	0.0892	0.0628	0.0418		0.187	0.2028
-0.151	0.09	0.08	0.08	0.09		-0.151	1.00316	1.00108	0.998824	1		0.29	0.1164	0.091	0.06	0.0378		0.1852	0.2042
-0.1509	0.09	0.08	0.07	0.08		-0.1509	1.00316	1.00108	0.998824	1		0.291	0.116	0.0914	0.0616	0.0396		0.1868	0.2018
-0.1508	0.08	0.07	0.08	0.08		-0.1508	1.00316	1.00108	0.998824	1		0.292	0.1168	0.0904	0.061	0.0416		0.1842	0.2052
-0.1507	0.08	0.07	0.07	0.07		-0.1507	1.00316	1.00217	1	1		0.293	0.1186	0.0916	0.0616	0.0398		0.1864	0.207
-0.1506	0.08	0.07	0.07	0.08		-0.1506	1.00422	1.00217	0.998824	1.00125		0.294	0.1174	0.0916	0.0608	0.0382		0.1858	0.2052
-0.1505	0.07	0.06	0.08	0.08		-0.1505	1.00316	1.00108	0.998824	1		0.295	0.1174	0.0908	0.0614	0.0366		0.1834	0.2058
-0.1504	0.08	0.08	0.08	0.09		-0.1504	1.00316	1.00217	0.998824	1.00125		0.296	0.1202	0.0872	0.0628	0.0422		0.1834	0.2018
-0.1503	0.08	0.09	0.08	0.09		-0.1503	1.00316	1.00108	0.998824	1		0.297	0.118	0.0882	0.064	0.0404		0.1852	0.2028
-0.1502	0.09	0.08	0.08	0.09		-0.1502	1.00316	1.00217	0.998824	1		0.298	0.118	0.0936	0.06	0.0418		0.1822	0.2048
-0.1501	0.08	0.08	0.08	0.09		-0.1501	1.00316	1.00108	0.998824	1.00125		0.299	0.1198	0.0892	0.0618	0.0404		0.1832	0.203
-0.15	0.09	0.08	0.08	0.08		-0.15	1.00316	1.00108	0.998824	1		0.3	0.1196	0.0888	0.0636	0.0428		0.1854	0.2024
-0.1499	0.08	0.07	0.08	0.08		-0.1499	1.00316	1.00217	0.998824	1.00125		0.301	0.12	0.0942	0.06	0.0416		0.1856	0.2066
-0.1498	0.08	0.07	0.07	0.07		-0.1498	1.00316	1.00217	0.998824	1		0.302	0.1236	0.0936	0.0614	0.0384		0.1852	0.2044
-0.1497	0.07	0.07	0.07	0.08		-0.1497	1.00316	1.00217	0.998824	1		0.303	0.1192	0.091	0.0594	0.041		0.1874	0.2062
-0.1496	0.08	0.07	0.08	0.08		-0.1496	1.00316	1.00217	0.998824	1.00125		0.304	0.118	0.089	0.0626	0.0406		0.1854	0.2042
-0.1495	0.07	0.07	0.06	0.08		-0.1495	1.00316	1.00108	0.998824	1		0.305	0.117	0.093	0.0638	0.0386		0.1862	0.2032
-0.1494	0.08	0.08	0.08	0.09		-0.1494	1.00316	1.00108	0.998824	1		0.306	0.1176	0.092	0.0604	0.0418		0.1856	0.2054
-0.1493	0.09	0.08	0.08	0.09		-0.1493	1.00316	1.00217	0.998824	1		0.307	0.1174	0.0926	0.0604	0.0392		0.1854	0.205
-0.1492	0.09	0.08	0.08	0.09		-0.1492	1.00316	1.00108	0.998824	1.00125		0.308	0.1192	0.0918	0.06	0.039		0.1832	0.205
-0.1491	0.08	0.08	0.08	0.08		-0.1491	1.00316	1.00108	0.998824	1		0.309	0.1202	0.092	0.0592	0.0396		0.1822	0.2044
-0.149	0.08	0.08	0.08	0.09		-0.149	1.00316	1.00217	0.997649	1.00125		0.31	0.1182	0.0918	0.059	0.0418		0.185	0.2044
-0.1489	0.08	0.07	0.08	0.08		-0.1489	1.00316	1.00217	0.998824	1.00125		0.311	0.1188	0.0918	0.0608	0.0398		0.1838	0.2036
-0.1488	0.08	0.07	0.07	0.07		-0.1488	1.00316	1.00217	0.998824	1.00125		0.312	0.117	0.092	0.0604	0.0394		0.183	0.2054
-0.1487	0.08	0.07	0.07	0.07		-0.1487	1.00316	1.00217	0.998824	1.00125		0.313	0.118	0.0896	0.0588	0.0406		0.1838	0.2052
-0.1486	0.08	0.07	0.08	0.08		-0.1486	1.00316	1.00217	0.998824	1.00125		0.314	0.1194	0.093	0.0632	0.046		0.1832	0.204
-0.1485	0.07	0.07	0.07	0.08		-0.1485	1.00316	1.00217	0.998824	1.00125		0.315	0.1176	0.094	0.0616	0.042		0.1816	0.205
-0.1484	0.08	0.08	0.08	0.09		-0.1484	1.00211	1.00217	0.998824	1		0.316	0.1168	0.091	0.0604	0.0394		0.1806	0.2062
-0.1483	0.08	0.08	0.08	0.09		-0.1483	1.00316	1.00217	0.997649	1		0.317	0.1186	0.0912	0.0628	0.0398		0.1824	0.2048
-0.1482	0.09	0.09	0.08	0.09		-0.1482	1.00316	1.00217	0.997649	1		0.318	0.1226	0.0908	0.0648	0.0402		0.1844	0.207
-0.1481	0.09	0.09	0.08	0.09		-0.1481	1.00316	1.00217	0.998824	1.00125		0.319	0.121	0.0912	0.0616	0.0396		0.1838	0.2068
-0.148	0.09	0.08	0.09	0.09		-0.148	1.00316	1.00217	0.997649	1.00125		0.32	0.1192	0.0916	0.062	0.0406		0.1864	0.203
-0.1479	0.08	0.07	0.08	0.08		-0.1479	1.00316	1.00217	0.998824	1.00125		0.321	0.118	0.0908	0.0618	0.0398		0.1854	0.2046
-0.1478	0.08	0.08	0.07	0.08		-0.1478	1.00316	1.00217	0.998824	1		0.322	0.117	0.0888	0.0632	0.0392		0.1836	0.205
-0.1477	0.08	0.07	0.07	0.08		-0.1477	1.00316	1.00217	0.997649	1		0.323	0.1174	0.0944	0.0618	0.0398		0.186	0.2038
-0.1476	0.07	0.07	0.06	0.07		-0.1476	1.00316	1.00217	0.998824	1.00125		0.324	0.12	0.092	0.0634	0.041		0.1848	0.2052
-0.1475	0.08	0.07	0.07	0.08		-0.1475	1.00316	1.00217	0.998824	1.00125		0.325	0.1194	0.0918	0.061	0.0428		0.1832	0.2066
-0.1474	0.08	0.08	0.08	0.08		-0.1474	1.00211	1.00217	0.997649	1		0.326	0.115	0.0932	0.0616	0.0416		0.1852	0.205
-0.1473	0.09	0.08	0.09	0.09		-0.1473	1.00316	1.00217	0.997649	1		0.327	0.1166	0.0902	0.059	0.0406		0.181	0.2032
-0.1472	0.08	0.08	0.08	0.09		-0.1472	1.00211	1.00217	0.997649	1		0.328	0.1184	0.0872	0.0586	0.0368		0.1848	0.2036
-0.1471	0.08	0.08	0.09	0.09		-0.1471	1.00211	1.00217	0.998824	1		0.329	0.1168	0.089	0.0604	0.0382		0.1842	0.2036
-0.147	0.09	0.08	0.08	0.09		-0.147	1.00211	1.00217	0.998824	1.00125		0.33	0.1168	0.0864	0.0596	0.0396		0.1848	0.2054
-0.1469	0.08	0.07	0.08	0.08		-0.1469	1.00316	1.00325	0.998824	1.00125		0.331	0.1208	0.0888	0.0604	0.04		0.1846	0.2042
-0.1468	0.08	0.08	0.07	0.08		-0.1468	1.00211	1.00217	0.997649	1.00125		0.332	0.12	0.091	0.0598	0.0396		0.187	0.2042
-0.1467	0.08	0.07	0.07	0.08		-0.1467	1.00211	1.00217	0.998824	1		0.333	0.12	0.093	0.063	0.0402		0.1844	0.2034
-0.1466	0.08	0.07	0.08	0.08		-0.1466	1.00211	1.00217	0.998824	1.00125		0.334	0.1162	0.0902	0.0602	0.0406		0.182	0.2044
-0.1465	0.08	0.07	0.07	0.07		-0.1465	1.00211	1.00217	0.998824	1		0.335	0.1178	0.0922	0.0604	0.0414		0.1832	0.2048
-0.1464	0.09	0.08	0.08	0.08		-0.1464	1.00211	1.00217	0.997649	1		0.336	0.1186	0.0938	0.0632	0.0422		0.1854	0.2048
-0.1463	0.09	0.08	0.09	0.09		-0.1463	1.00211	1.00217	0.997649	1		0.337	0.1198	0.0904	0.0616	0.0398		0.186	0.2024
-0.1462	0.09	0.09	0.09	0.09		-0.1462	1.00211	1.00217	0.997649	1.00125		0.338	0.1194	0.0906	0.059	0.04		0.1862	0.2016
-0.1461	0.09	0.08	0.08	0.08		-0.1461	1.00211	1.00217	0.997649	1		0.339	0.1158	0.093	0.0634	0.042		0.1834	0.2024
-0.146	0.09	0.08	0.08	0.09		-0.146	1.00211	1.00217	0.998824	1.00125		0.34	0.1194	0.0918	0.0596	0.0402		0.1826	0.2046
-0.1459	0.08	0.08	0.08	0.08		-0.1459	1.00105	1.00217	0.998824	1		0.341	0.12	0.0934	0.061	0.0368		0.1842	0.2034
-0.1458	0.08	0.07	0.07	0.08		-0.1458	1.00211	1.00217	0.998824	1.00125		0.342	0.1194	0.0938	0.0616	0.0394		0.1866	0.2044
-0.1457	0.08	0.07	0.07	0.08		-0.1457	1.00211	1.00217	0.998824	1		0.343	0.1204	0.093	0.0608	0.0422		0.181	0.206
-0.1456	0.08	0.07	0.08	0.08		-0.1456	1.00211	1.00217	0.997649	1.00125		0.344	0.1192	0.0916	0.0622	0.0398		0.1852	0.2056
-0.1455	0.07	0.07	0.08	0.07		-0.1455	1.00211	1.00217	0.998824	1.00125		0.345	0.1168	0.0922	0.0626	0.0408		0.1836	0.203
-0.1454	0.08	0.08	0.08	0.08		-0.1454	1.00105	1.00217	0.997649	1		0.346	0.1162	0.0932	0.063	0.0424		0.1828	0.203
-0.1453	0.09	0.08	0.08	0.08		-0.1453	1.00105	1.00217	0.997649	1		0.347	0.1198	0.0934	0.061	0.0418		0.1836	0.2048
-0.1452	0.08	0.08	0.08	0.09		-0.1452	1.00211	1.00108	0.997649	1.00125		0.348	0.115	0.0932	0.0594	0.0416		0.1864	0.2026
-0.1451	0.09	0.08	0.08	0.08		-0.1451	1.00105	1.00217	0.997649	1		0.349	0.1144	0.0896	0.0626	0.041		0.1838	0.2034
-0.145	0.09	0.08	0.08	0.08		-0.145	1.00105	1.00217	0.997649	1		0.35	0.1178	0.0944	0.061	0.0414		0.182	0.2016
-0.1449	0.08	0.07	0.08	0.08		-0.1449	1.00105	1.00217	0.998824	1.00125		0.351	0.1204	0.0926	0.0604	0.0414		0.185	0.2024
-0.1448	0.08	0.07	0.07	0.08		-0.1448	1.00105	1.00217	0.998824	1.00125		0.352	0.1178	0.0932	0.0612	0.041		0.1854	0.204
-0.1447	0.08	0.07	0.08	0.07		-0.1447	1.00105	1.00217	0.997649	1.00125		0.353	0.1172	0.091	0.0624	0.042		0.1838	0.2024
-0.1446	0.08	0.07	0.07	0.08		-0.1446	1.00105	1.00217	0.998824	1.00125		0.354	0.1184	0.093	0.061	0.0398		0.184	0.2038
-0.1445	0.08	0.07	0.07	0.08		-0.1445	1.00105	1.00217	0.998824	1.00125		0.355	0.1208	0.0924	0.0618	0.0406		0.1836	0.2044
-0.1444	0.1	0.08	0.08	0.08		-0.1444	1.00105	1.00217	0.998824	1.00125		0.356	0.1178	0.0922	0.0612	0.0408		0.1852	0.204
-0.1443	0.09	0.08	0.08	0.08		-0.1443	1	1.00217	0.998824	1.00125		0.357	0.1166	0.092	0.0616	0.0382		0.1828	0.2062
-0.1442	0.09	0.08	0.08	0.09		-0.1442	1.00105	1.00217	0.997649	1.00125		0.358	0.1196	0.0918	0.0618	0.0398		0.184	0.2048
-0.1441	0.08	0.09	0.08	0.09		-0.1441	1.00105	1.00217	0.997649	1.00125		0.359	0.1172	0.0918	0.0624	0.0396		0.184	0.2042
-0.144	0.09	0.08	0.08	0.09		-0.144	1.00105	1.00108	0.998824	1		0.36	0.1178	0.0926	0.061	0.0382		0.1848	0.2064
-0.1439	0.08	0.08	0.08	0.08		-0.1439	1.00105	1.00217	0.998824	1.00125		0.361	0.1164	0.0898	0.0576	0.039		0.1842	0.2022
-0.1438	0.07	0.07	0.07	0.08		-0.1438	1.00105	1.00217	0.997649	1.00125		0.362	0.12	0.0936	0.0604	0.0382		0.1846	0.203
-0.1437	0.08	0.07	0.08	0.08		-0.1437	1.00105	1.00217	0.998824	1.00125		0.363	0.1196	0.0946	0.0616	0.04		0.183	0.2012
-0.1436	0.07	0.08	0.07	0.08		-0.1436	1	1.00217	0.998824	1.00125		0.364	0.1194	0.0922	0.0604	0.0398		0.1832	0.2028
-0.1435	0.08	0.07	0.07	0.08		-0.1435	1.00105	1.00217	0.998824	1.00125		0.365	0.1192	0.0918	0.0614	0.0382		0.1836	0.202
-0.1434	0.08	0.08	0.07	0.09		-0.1434	1	1.00108	0.998824	1.00125		0.366	0.1182	0.0924	0.059	0.038		0.182	0.2004
-0.1433	0.08	0.08	0.08	0.08		-0.1433	1.00105	1.00108	0.997649	1.00125		0.367	0.1202	0.0914	0.06	0.037		0.1832	0.2028
-0.1432	0.09	0.08	0.08	0.09		-0.1432	1.00105	1.00108	0.998824	1.00125		0.368	0.1192	0.0924	0.0596	0.039		0.1818	0.2018
-0.1431	0.09	0.08	0.08	0.09		-0.1431	1.00105	1.00217	0.997649	1.00125		0.369	0.1214	0.0888	0.0608	0.0378		0.186	0.2016
-0.143	0.09	0.08	0.08	0.09		-0.143	1	1.00108	0.997649	1.00125		0.37	0.121	0.092	0.06	0.0366		0.1834	0.2024
-0.1429	0.08	0.08	0.07	0.08		-0.1429	1.00105	1.00217	0.998824	1.00125		0.371	0.1206	0.095	0.0604	0.042		0.185	0.2032
-0.1428	0.08	0.07	0.07	0.08		-0.1428	1	1.00217	0.998824	1.00125		0.372	0.1232	0.095	0.0612	0.0396		0.1854	0.2026
-0.1427	0.08	0.07	0.07	0.08		-0.1427	1.00105	1.00108	0.998824	1.00125		0.373	0.1204	0.091	0.0598	0.0384		0.1826	0.2032
-0.1426	0.08	0.07	0.08	0.08		-0.1426	1.00105	1.00108	0.998824	1		0.374	0.1186	0.0932	0.063	0.0424		0.1826	0.2034
-0.1425	0.07	0.07	0.08	0.08		-0.1425	1.00105	1.00217	0.998824	1.00125		0.375	0.1212	0.0918	0.0602	0.0438		0.1846	0.203
-0.1424	0.08	0.08	0.07	0.08		-0.1424	1	1.00108	0.998824	1		0.376	0.1166	0.0934	0.062	0.0398		0.1842	0.2042
-0.1423	0.09	0.08	0.08	0.08		-0.1423	1	1.00108	0.998824	1.00125		0.377	0.1152	0.0938	0.0632	0.041		0.1832	0.203
-0.1422	0.08	0.08	0.09	0.1		-0.1422	1	1.00108	0.997649	1		0.378	0.1188	0.0936	0.0596	0.0394		0.1854	0.205
-0.1421	0.08	0.08	0.08	0.09		-0.1421	1	1.00108	0.998824	1.00125		0.379	0.1202	0.093	0.0606	0.0404		0.1828	0.2036
-0.142	0.08	0.08	0.08	0.08		-0.142	1	1.00108	0.998824	1.00125		0.38	0.122	0.0918	0.0594	0.0408		0.184	0.2018
-0.1419	0.08	0.07	0.07	0.08		-0.1419	1.00105	1.00108	0.998824	1		0.381	0.118	0.0912	0.0616	0.04		0.1856	0.205
-0.1418	0.08	0.07	0.07	0.07		-0.1418	1.00105	1.00108	0.998824	1.00125		0.382	0.1144	0.0956	0.062	0.0416		0.184	0.2018
-0.1417	0.08	0.08	0.08	0.08		-0.1417	1	1.00108	0.998824	1.00125		0.383	0.1192	0.0932	0.0628	0.042		0.1862	0.201
-0.1416	0.08	0.07	0.07	0.07		-0.1416	1.00105	1.00108	0.998824	1.00125		0.384	0.1244	0.0942	0.0646	0.04		0.185	0.203
-0.1415	0.07	0.07	0.08	0.08		-0.1415	1.00105	1.00108	0.998824	1		0.385	0.1208	0.0904	0.0624	0.0412		0.184	0.2032
-0.1414	0.09	0.08	0.08	0.08		-0.1414	1	1.00108	0.998824	1		0.386	0.1218	0.0946	0.0594	0.04		0.185	0.205
-0.1413	0.09	0.08	0.08	0.09		-0.1413	1.00105	1.00108	0.998824	1.00125		0.387	0.1214	0.0936	0.0614	0.041		0.1852	0.2044
-0.1412	0.08	0.08	0.09	0.09		-0.1412	1	1	0.998824	1		0.388	0.1204	0.09	0.064	0.0448		0.185	0.2028
-0.1411	0.08	0.08	0.08	0.09		-0.1411	1	1	0.998824	1		0.389	0.1178	0.091	0.0626	0.0402		0.1846	0.2046
-0.141	0.08	0.08	0.08	0.08		-0.141	1	1	0.998824	1.00125		0.39	0.1186	0.092	0.0622	0.0396		0.1862	0.2044
-0.1409	0.08	0.08	0.07	0.08		-0.1409	1.00105	1.00108	0.998824	1.00125		0.391	0.1176	0.0966	0.059	0.0426		0.184	0.2052
-0.1408	0.08	0.07	0.08	0.08		-0.1408	1.00105	1	0.998824	1.00125		0.392	0.116	0.095	0.0594	0.0412		0.1856	0.2046
-0.1407	0.07	0.07	0.08	0.08		-0.1407	1.00105	1	0.998824	1.00125		0.393	0.1184	0.0932	0.0604	0.042		0.185	0.2028
-0.1406	0.08	0.07	0.07	0.07		-0.1406	1	1.00108	1	1.00125		0.394	0.1206	0.0914	0.0598	0.0412		0.185	0.203
-0.1405	0.08	0.07	0.08	0.07		-0.1405	1.00105	1.00108	1	1		0.395	0.1228	0.0926	0.0606	0.0404		0.1834	0.2032
-0.1404	0.08	0.08	0.09	0.08		-0.1404	1	1.00108	0.998824	1		0.396	0.12	0.0912	0.0634	0.0418		0.1818	0.2046
-0.1403	0.09	0.09	0.08	0.08		-0.1403	1	1	0.998824	1.00125		0.397	0.1202	0.0908	0.0632	0.0414		0.1808	0.203
-0.1402	0.09	0.08	0.09	0.08		-0.1402	1	1	0.998824	1		0.398	0.1198	0.088	0.0654	0.037		0.1824	0.2058
-0.1401	0.09	0.08	0.08	0.09		-0.1401	1	1	0.998824	1		0.399	0.1222	0.09	0.0618	0.0404		0.1818	0.204
-0.14	0.09	0.08	0.08	0.08		-0.14	1	1	0.998824	1		0.4	0.1216	0.0948	0.0636	0.0374		0.1834	0.2016
-0.1399	0.08	0.07	0.08	0.07		-0.1399	1.00105	1.00108	1	1		0.401	0.1216	0.0938	0.0618	0.0414		0.1836	0.2054
-0.1398	0.08	0.08	0.08	0.08		-0.1398	1.00105	1.00108	1	1		0.402	0.119	0.0922	0.06	0.0408		0.1842	0.2036
-0.1397	0.09	0.07	0.07	0.07		-0.1397	1.00105	1	1	1		0.403	0.1182	0.0932	0.0636	0.0388		0.1856	0.1998
-0.1396	0.08	0.08	0.07	0.07		-0.1396	1.00105	1	1	1		0.404	0.1218	0.0902	0.0638	0.0416		0.1834	0.2018
-0.1395	0.08	0.08	0.07	0.07		-0.1395	1.00105	1.00108	1	1.00125		0.405	0.1208	0.0902	0.0606	0.0416		0.184	0.2022
-0.1394	0.09	0.08	0.08	0.08		-0.1394	1	1.00108	1	1.00125		0.406	0.121	0.0908	0.0604	0.0398		0.1796	0.2024
-0.1393	0.09	0.08	0.08	0.08		-0.1393	1	1	0.998824	1.00125		0.407	0.1186	0.0896	0.0592	0.0372		0.1836	0.2058
-0.1392	0.09	0.08	0.09	0.08		-0.1392	1.00105	1	0.998824	1		0.408	0.1188	0.0912	0.0602	0.0378		0.1832	0.203
-0.1391	0.09	0.08	0.08	0.08		-0.1391	1	1.00108	0.998824	1		0.409	0.1166	0.0914	0.0632	0.0392		0.1806	0.2048
-0.139	0.09	0.09	0.09	0.09		-0.139	1	1	0.998824	1		0.41	0.1208	0.0906	0.0596	0.0426		0.1828	0.2036
-0.1389	0.08	0.08	0.08	0.07		-0.1389	1.00105	1	1	1		0.411	0.1206	0.0912	0.0618	0.042		0.1834	0.2032
-0.1388	0.08	0.08	0.07	0.08		-0.1388	1	1.00108	1	1		0.412	0.1174	0.0932	0.062	0.0422		0.1806	0.202
-0.1387	0.08	0.08	0.07	0.07		-0.1387	1.00105	1	0.998824	1		0.413	0.115	0.0948	0.0596	0.0434		0.1822	0.2054
-0.1386	0.08	0.08	0.07	0.07		-0.1386	1.00105	1.00108	1	1		0.414	0.1172	0.0936	0.061	0.0432		0.1814	0.206
-0.1385	0.07	0.07	0.08	0.08		-0.1385	1.00105	1.00108	1	1		0.415	0.1202	0.0952	0.0582	0.0418		0.181	0.2032
-0.1384	0.08	0.08	0.08	0.09		-0.1384	1	1	0.998824	1		0.416	0.1198	0.0952	0.0596	0.0426		0.183	0.2044
-0.1383	0.09	0.08	0.08	0.09		-0.1383	1	1	1	1		0.417	0.121	0.0924	0.0608	0.0406		0.1842	0.204
-0.1382	0.09	0.08	0.09	0.09		-0.1382	1	1	0.998824	1		0.418	0.1196	0.0916	0.062	0.041		0.1818	0.201
-0.1381	0.08	0.08	0.09	0.08		-0.1381	1	1.00108	1	1		0.419	0.118	0.0938	0.0622	0.0406		0.183	0.2016
-0.138	0.09	0.08	0.09	0.09		-0.138	1	1.00108	0.998824	1		0.42	0.118	0.094	0.0616	0.0408		0.184	0.204
-0.1379	0.08	0.07	0.07	0.08		-0.1379	1	1.00108	1	1		0.421	0.117	0.0956	0.0644	0.039		0.1826	0.2026
-0.1378	0.08	0.08	0.07	0.07		-0.1378	1	1.00108	1	1		0.422	0.1192	0.0932	0.0638	0.0384		0.1822	0.2026
-0.1377	0.08	0.07	0.08	0.07		-0.1377	1.00105	1	0.998824	1		0.423	0.121	0.0938	0.062	0.0392		0.1826	0.2046
-0.1376	0.08	0.07	0.08	0.07		-0.1376	1	1	1	1		0.424	0.1224	0.0954	0.0612	0.0392		0.1838	0.2054
-0.1375	0.08	0.07	0.07	0.08		-0.1375	1.00105	1.00108	0.998824	1		0.425	0.121	0.0898	0.0624	0.0428		0.1842	0.2004
-0.1374	0.09	0.08	0.08	0.09		-0.1374	1	1.00108	0.998824	1		0.426	0.121	0.0914	0.061	0.0404		0.1822	0.2038
-0.1373	0.09	0.09	0.08	0.08		-0.1373	1.00105	1	1	1		0.427	0.1198	0.0936	0.0612	0.0424		0.1816	0.2026
-0.1372	0.09	0.08	0.08	0.08		-0.1372	1.00105	1	1	1		0.428	0.1186	0.0986	0.0622	0.042		0.1822	0.2034
-0.1371	0.09	0.09	0.08	0.09		-0.1371	1	1	0.998824	1		0.429	0.1188	0.0944	0.0606	0.0406		0.1844	0.204
-0.137	0.08	0.09	0.08	0.09		-0.137	1.00105	1	0.998824	1		0.43	0.119	0.094	0.0628	0.0422		0.1852	0.2056
-0.1369	0.08	0.08	0.07	0.08		-0.1369	1.00105	1.00108	0.998824	1		0.431	0.1206	0.094	0.0596	0.0414		0.1848	0.2022
-0.1368	0.08	0.07	0.07	0.08		-0.1368	1.00105	1	0.998824	1		0.432	0.1194	0.095	0.06	0.0414		0.1828	0.2004
-0.1367	0.09	0.07	0.07	0.08		-0.1367	1.00105	1	0.998824	1		0.433	0.1204	0.0936	0.0604	0.0416		0.1838	0.2022
-0.1366	0.08	0.07	0.07	0.08		-0.1366	1.00105	1	0.998824	1		0.434	0.1182	0.09	0.0608	0.0406		0.1846	0.2034
-0.1365	0.08	0.07	0.07	0.07		-0.1365	1.00211	1	0.998824	1		0.435	0.1226	0.0914	0.0606	0.039		0.1844	0.2036
-0.1364	0.08	0.08	0.08	0.08		-0.1364	1	1	0.998824	1		0.436	0.1208	0.0918	0.0614	0.0382		0.184	0.203
-0.1363	0.08	0.08	0.08	0.08		-0.1363	1.00105	1	0.998824	1		0.437	0.1212	0.0918	0.0608	0.0388		0.1802	0.2008
-0.1362	0.09	0.08	0.08	0.09		-0.1362	1.00105	1	0.998824	1		0.438	0.1192	0.093	0.0596	0.0406		0.1804	0.2038
-0.1361	0.09	0.09	0.08	0.09		-0.1361	1.00105	1	0.998824	1		0.439	0.1176	0.0948	0.0592	0.0402		0.1836	0.2046
-0.136	0.09	0.08	0.08	0.08		-0.136	1.00105	1	0.998824	0.998755		0.44	0.1182	0.0896	0.0618	0.0384		0.181	0.2014
-0.1359	0.08	0.08	0.08	0.08		-0.1359	1.00105	1.00108	0.998824	1		0.441	0.1212	0.09	0.061	0.0412		0.1832	0.2026
-0.1358	0.08	0.07	0.07	0.07		-0.1358	1.00211	1	0.998824	1		0.442	0.1186	0.0924	0.061	0.0408		0.1816	0.2024
-0.1357	0.08	0.07	0.08	0.07		-0.1357	1.00105	1	0.998824	1		0.443	0.118	0.0942	0.06	0.0354		0.184	0.203
-0.1356	0.08	0.07	0.08	0.07		-0.1356	1.00211	1	0.998824	1		0.444	0.1178	0.0944	0.0608	0.0392		0.1852	0.2046
-0.1355	0.08	0.07	0.07	0.07		-0.1355	1.00105	1	0.998824	1		0.445	0.118	0.0938	0.062	0.04		0.1836	0.2056
-0.1354	0.09	0.08	0.08	0.08		-0.1354	1.00211	1	0.997649	1		0.446	0.1176	0.0918	0.0628	0.0386		0.1814	0.2008
-0.1353	0.08	0.08	0.08	0.08		-0.1353	1.00105	1	0.998824	1		0.447	0.119	0.0946	0.0616	0.042		0.1848	0.203
-0.1352	0.09	0.08	0.09	0.09		-0.1352	1.00211	1	0.998824	1		0.448	0.117	0.0906	0.0636	0.0408		0.182	0.202
-0.1351	0.09	0.08	0.08	0.09		-0.1351	1.00211	1	0.997649	1		0.449	0.1194	0.09	0.0622	0.0414		0.1836	0.2016
-0.135	0.09	0.08	0.08	0.09		-0.135	1.00211	1	0.998824	1		0.45	0.1188	0.0962	0.0626	0.0418		0.1824	0.2014
-0.1349	0.08	0.08	0.08	0.08		-0.1349	1.00211	1	0.998824	1		0.451	0.1186	0.0948	0.063	0.0408		0.1818	0.2034
-0.1348	0.08	0.07	0.07	0.08		-0.1348	1.00211	1.00108	0.997649	1		0.452	0.1186	0.0944	0.066	0.0376		0.1844	0.2014
-0.1347	0.07	0.07	0.07	0.08		-0.1347	1.00211	1.00108	0.997649	1		0.453	0.1188	0.0948	0.0626	0.0406		0.1806	0.2004
-0.1346	0.08	0.07	0.08	0.08		-0.1346	1.00211	1	0.998824	1		0.454	0.1226	0.092	0.0632	0.04		0.18	0.2008
-0.1345	0.07	0.08	0.07	0.08		-0.1345	1.00316	1	0.997649	1		0.455	0.1202	0.0926	0.0618	0.038		0.1814	0.2012
-0.1344	0.08	0.08	0.08	0.08		-0.1344	1.00211	1	0.998824	1		0.456	0.1186	0.0938	0.0614	0.0378		0.1836	0.2024
-0.1343	0.08	0.08	0.08	0.08		-0.1343	1.00211	1	0.997649	1		0.457	0.12	0.0936	0.0638	0.04		0.1828	0.2008
-0.1342	0.09	0.09	0.09	0.09		-0.1342	1.00211	1	0.997649	0.998755		0.458	0.1202	0.0942	0.0628	0.0412		0.1806	0.201
-0.1341	0.09	0.08	0.08	0.08		-0.1341	1.00211	0.998917	0.998824	1		0.459	0.122	0.092	0.0638	0.0418		0.1836	0.2
-0.134	0.09	0.08	0.08	0.08		-0.134	1.00211	1	0.997649	1		0.46	0.1214	0.0948	0.0626	0.0434		0.1836	0.2012
-0.1339	0.08	0.08	0.07	0.08		-0.1339	1.00316	1	0.998824	1		0.461	0.1176	0.0928	0.0594	0.0402		0.184	0.2004
-0.1338	0.08	0.07	0.08	0.07		-0.1338	1.00316	1	0.998824	1		0.462	0.116	0.092	0.063	0.0416		0.1814	0.2032
-0.1337	0.07	0.07	0.08	0.08		-0.1337	1.00316	1	0.998824	1		0.463	0.1182	0.0944	0.0628	0.0366		0.18	0.2024
-0.1336	0.08	0.07	0.07	0.07		-0.1336	1.00316	1	0.998824	1		0.464	0.1196	0.0916	0.0624	0.036		0.185	0.202
-0.1335	0.08	0.07	0.07	0.08		-0.1335	1.00422	1	0.998824	0.998755		0.465	0.121	0.0922	0.0606	0.037		0.1838	0.201
-0.1334	0.08	0.08	0.08	0.08		-0.1334	1.00316	1	0.997649	0.998755		0.466	0.1216	0.0936	0.0608	0.0434		0.1844	0.2022
-0.1333	0.09	0.08	0.09	0.08		-0.1333	1.00316	1	0.997649	1		0.467	0.1218	0.0952	0.0602	0.0404		0.1828	0.202
-0.1332	0.08	0.08	0.08	0.09		-0.1332	1.00316	1	0.997649	1		0.468	0.1206	0.0938	0.0602	0.0408		0.181	0.2008
-0.1331	0.09	0.08	0.08	0.09		-0.1331	1.00316	1	0.998824	1		0.469	0.1214	0.0946	0.061	0.0406		0.1818	0.2012
-0.133	0.09	0.08	0.08	0.09		-0.133	1.00316	1	0.998824	1		0.47	0.12	0.0916	0.0608	0.0424		0.1854	0.2012
-0.1329	0.08	0.08	0.08	0.08		-0.1329	1.00316	1	0.998824	1		0.471	0.1198	0.0932	0.0594	0.0414		0.1824	0.2024
-0.1328	0.08	0.07	0.07	0.08		-0.1328	1.00316	1	0.998824	1		0.472	0.121	0.0928	0.0622	0.0386		0.1808	0.2026
-0.1327	0.07	0.07	0.07	0.08		-0.1327	1.00422	1	0.998824	1		0.473	0.1166	0.0942	0.0634	0.0404		0.1802	0.2002
-0.1326	0.07	0.07	0.08	0.08		-0.1326	1.00316	1	0.998824	1		0.474	0.1166	0.094	0.064	0.04		0.182	0.2012
-0.1325	0.08	0.07	0.07	0.08		-0.1325	1.00316	1	0.997649	1		0.475	0.118	0.0942	0.062	0.04		0.18	0.1996
-0.1324	0.09	0.08	0.07	0.08		-0.1324	1.00316	1	0.997649	1		0.476	0.1188	0.0938	0.0594	0.0404		0.1814	0.2022
-0.1323	0.09	0.08	0.08	0.08		-0.1323	1.00316	1	0.997649	1		0.477	0.118	0.092	0.062	0.0396		0.1818	0.2026
-0.1322	0.09	0.08	0.08	0.09		-0.1322	1.00316	1	0.998824	1		0.478	0.119	0.0938	0.063	0.0358		0.1846	0.2032
-0.1321	0.09	0.08	0.08	0.08		-0.1321	1.00316	1	0.998824	0.998755		0.479	0.1186	0.0956	0.0606	0.0398		0.183	0.2038
-0.132	0.09	0.08	0.08	0.08		-0.132	1.00316	0.998917	0.997649	1		0.48	0.1218	0.0936	0.0612	0.0402		0.1836	0.201
-0.1319	0.08	0.08	0.07	0.08		-0.1319	1.00422	1	0.998824	1		0.481	0.1204	0.0932	0.0594	0.042		0.1824	0.202
-0.1318	0.07	0.08	0.08	0.08		-0.1318	1.00422	1	0.998824	1		0.482	0.1208	0.0928	0.0612	0.041		0.1836	0.2018
-0.1317	0.08	0.07	0.07	0.08		-0.1317	1.00422	1	0.998824	1		0.483	0.1226	0.0914	0.0618	0.0406		0.181	0.2004
-0.1316	0.07	0.07	0.08	0.07		-0.1316	1.00422	1	0.997649	1		0.484	0.1202	0.0932	0.0602	0.0392		0.182	0.202
-0.1315	0.08	0.07	0.08	0.08		-0.1315	1.00422	1	0.998824	1		0.485	0.1208	0.0934	0.062	0.0424		0.1836	0.2034
-0.1314	0.09	0.08	0.08	0.08		-0.1314	1.00316	1	0.998824	1		0.486	0.12	0.0922	0.0622	0.0402		0.1816	0.2028
-0.1313	0.09	0.08	0.09	0.08		-0.1313	1.00316	1	0.998824	1		0.487	0.117	0.0918	0.0598	0.0396		0.1822	0.2016
-0.1312	0.08	0.08	0.08	0.09		-0.1312	1.00422	1	0.998824	1		0.488	0.1186	0.0904	0.0582	0.039		0.1844	0.203
-0.1311	0.09	0.09	0.08	0.09		-0.1311	1.00422	1	0.998824	1		0.489	0.1188	0.0904	0.0618	0.0396		0.1822	0.2012
-0.131	0.08	0.08	0.08	0.09		-0.131	1.00422	1.00108	0.998824	1		0.49	0.118	0.092	0.0618	0.0382		0.183	0.2024
-0.1309	0.08	0.08	0.08	0.08		-0.1309	1.00422	1.00108	0.998824	1		0.491	0.119	0.0916	0.0612	0.0426		0.1852	0.2038
-0.1308	0.08	0.07	0.06	0.07		-0.1308	1.00422	1.00108	0.998824	1.00125		0.492	0.1176	0.0938	0.0606	0.042		0.1826	0.2006
-0.1307	0.08	0.07	0.07	0.08		-0.1307	1.00422	1.00108	0.997649	1		0.493	0.1204	0.0934	0.062	0.04		0.1818	0.2026
-0.1306	0.07	0.07	0.07	0.07		-0.1306	1.00316	1	0.998824	1		0.494	0.1212	0.0928	0.0618	0.041		0.1854	0.2012
-0.1305	0.08	0.08	0.07	0.08		-0.1305	1.00422	1.00108	0.997649	1		0.495	0.122	0.0934	0.0624	0.0398		0.1838	0.2022
-0.1304	0.09	0.08	0.08	0.08		-0.1304	1.00422	1.00108	0.998824	1		0.496	0.1216	0.0948	0.0612	0.0412		0.1814	0.2022
-0.1303	0.08	0.09	0.08	0.09		-0.1303	1.00316	1.00108	0.997649	0.998755		0.497	0.1206	0.092	0.0614	0.0394		0.184	0.1988
-0.1302	0.09	0.09	0.08	0.09		-0.1302	1.00422	1.00108	0.998824	1		0.498	0.12	0.092	0.0622	0.0412		0.1812	0.2
-0.1301	0.09	0.09	0.08	0.09		-0.1301	1.00422	1.00108	0.998824	1		0.499	0.1168	0.0912	0.06	0.0432		0.1834	0.2012
-0.13	0.09	0.08	0.09	0.09		-0.13	1.00316	1.00108	0.997649	1		0.5	0.1156	0.0918	0.0624	0.0406		0.1834	0.2006
-0.1299	0.08	0.08	0.08	0.07		-0.1299	1.00422	1.00108	1	1		0.501	0.1188	0.0908	0.0624	0.039		0.182	0.1998
-0.1298	0.07	0.08	0.07	0.07		-0.1298	1.00422	1.00108	0.998824	1		0.502	0.1224	0.0938	0.0608	0.036		0.1818	0.2014
-0.1297	0.08	0.07	0.07	0.08		-0.1297	1.00422	1.00108	0.998824	1		0.503	0.1184	0.0912	0.0666	0.0402		0.1838	0.2028
-0.1296	0.08	0.07	0.08	0.08		-0.1296	1.00422	1.00108	0.998824	1		0.504	0.118	0.0932	0.065	0.0388		0.1818	0.2002
-0.1295	0.07	0.07	0.07	0.08		-0.1295	1.00316	1.00108	0.998824	1		0.505	0.1226	0.0926	0.0632	0.04		0.1824	0.2006
-0.1294	0.08	0.08	0.08	0.08		-0.1294	1.00316	1.00217	0.998824	0.998755		0.506	0.1222	0.0914	0.0588	0.04		0.1814	0.2032
-0.1293	0.08	0.08	0.09	0.09		-0.1293	1.00316	1.00108	0.998824	1		0.507	0.1206	0.0922	0.06	0.0412		0.1798	0.201
-0.1292	0.09	0.08	0.08	0.09		-0.1292	1.00316	1.00108	0.998824	1		0.508	0.119	0.0918	0.0608	0.0418		0.1838	0.2014
-0.1291	0.09	0.08	0.08	0.09		-0.1291	1.00316	1.00108	0.998824	1		0.509	0.121	0.0944	0.0654	0.038		0.184	0.201
-0.129	0.09	0.08	0.08	0.09		-0.129	1.00422	1.00217	0.998824	1		0.51	0.1236	0.0914	0.0632	0.0418		0.1826	0.2008
-0.1289	0.07	0.07	0.08	0.08		-0.1289	1.00316	1.00217	0.998824	1		0.511	0.1182	0.0956	0.0622	0.0386		0.185	0.2012
-0.1288	0.07	0.07	0.08	0.07		-0.1288	1.00316	1.00217	0.998824	1		0.512	0.1172	0.0962	0.062	0.04		0.1844	0.1994
-0.1287	0.07	0.07	0.07	0.08		-0.1287	1.00316	1.00217	0.998824	1		0.513	0.1194	0.094	0.0612	0.0396		0.1836	0.2016
-0.1286	0.08	0.07	0.07	0.07		-0.1286	1.00316	1.00217	0.998824	1		0.514	0.121	0.0932	0.0612	0.0354		0.183	0.2022
-0.1285	0.08	0.07	0.07	0.08		-0.1285	1.00316	1.00217	0.998824	1		0.515	0.1228	0.0952	0.0628	0.0398		0.1824	0.2016
-0.1284	0.08	0.08	0.08	0.08		-0.1284	1.00316	1.00108	0.998824	1		0.516	0.1218	0.0912	0.062	0.0378		0.1802	0.2014
-0.1283	0.08	0.08	0.08	0.09		-0.1283	1.00316	1.00108	0.998824	1		0.517	0.122	0.0924	0.063	0.0402		0.1826	0.2
-0.1282	0.08	0.09	0.08	0.08		-0.1282	1.00316	1.00108	0.998824	1		0.518	0.1218	0.0926	0.0644	0.04		0.1842	0.2016
-0.1281	0.08	0.08	0.09	0.08		-0.1281	1.00316	1.00217	0.998824	1		0.519	0.1222	0.0966	0.063	0.0418		0.1832	0.1986
-0.128	0.09	0.08	0.08	0.09		-0.128	1.00316	1.00108	0.998824	1		0.52	0.12	0.093	0.062	0.0394		0.1822	0.1992
-0.1279	0.08	0.08	0.08	0.08		-0.1279	1.00316	1.00217	0.998824	1		0.521	0.1204	0.0946	0.0626	0.0382		0.1802	0.2034
-0.1278	0.07	0.07	0.08	0.08		-0.1278	1.00316	1.00217	1	1.00125		0.522	0.1196	0.0916	0.061	0.0394		0.1814	0.2024
-0.1277	0.08	0.07	0.07	0.07		-0.1277	1.00316	1.00217	0.998824	1		0.523	0.1242	0.0916	0.0618	0.0394		0.184	0.2006
-0.1276	0.08	0.07	0.07	0.08		-0.1276	1.00316	1.00217	0.998824	1.00125		0.524	0.1212	0.094	0.0616	0.0412		0.183	0.2018
-0.1275	0.07	0.07	0.08	0.08		-0.1275	1.00316	1.00217	0.998824	1		0.525	0.12	0.0944	0.0642	0.04		0.185	0.2006
-0.1274	0.08	0.08	0.08	0.09		-0.1274	1.00316	1.00217	0.998824	1		0.526	0.1194	0.0918	0.0608	0.04		0.1838	0.1998
-0.1273	0.08	0.08	0.09	0.08		-0.1273	1.00316	1.00217	0.998824	1		0.527	0.119	0.0918	0.064	0.0412		0.185	0.2008
-0.1272	0.08	0.08	0.09	0.09		-0.1272	1.00316	1.00217	0.998824	1		0.528	0.1182	0.0946	0.0624	0.0404		0.184	0.2034
-0.1271	0.08	0.08	0.08	0.09		-0.1271	1.00211	1.00217	0.998824	1		0.529	0.1204	0.0958	0.0614	0.0406		0.1826	0.198
-0.127	0.09	0.08	0.09	0.09		-0.127	1.00211	1.00217	0.998824	1.00125		0.53	0.1208	0.0942	0.062	0.0428		0.1808	0.1994
-0.1269	0.09	0.07	0.08	0.08		-0.1269	1.00316	1.00217	0.998824	1		0.531	0.1192	0.0922	0.0602	0.0408		0.1828	0.2006
-0.1268	0.07	0.07	0.07	0.08		-0.1268	1.00316	1.00217	0.998824	1		0.532	0.1216	0.0924	0.0566	0.0408		0.1816	0.2022
-0.1267	0.08	0.06	0.07	0.07		-0.1267	1.00316	1.00217	0.998824	1		0.533	0.1182	0.0904	0.0612	0.0424		0.1838	0.1996
-0.1266	0.08	0.07	0.07	0.08		-0.1266	1.00316	1.00217	0.998824	1		0.534	0.1186	0.0908	0.0606	0.0376		0.1828	0.2026
-0.1265	0.08	0.07	0.08	0.08		-0.1265	1.00316	1.00217	0.998824	1		0.535	0.1196	0.0934	0.0592	0.0394		0.1816	0.2002
-0.1264	0.08	0.08	0.08	0.08		-0.1264	1.00211	1.00217	0.998824	1		0.536	0.1182	0.092	0.0616	0.0408		0.1806	0.1982
-0.1263	0.09	0.08	0.08	0.08		-0.1263	1.00211	1.00217	0.997649	1.00125		0.537	0.1214	0.0906	0.0612	0.0386		0.1832	0.2002
-0.1262	0.09	0.08	0.08	0.09		-0.1262	1.00211	1.00325	0.998824	1		0.538	0.1198	0.0924	0.0658	0.0406		0.1814	0.2012
-0.1261	0.08	0.08	0.08	0.08		-0.1261	1.00211	1.00217	0.998824	1		0.539	0.1212	0.0952	0.0648	0.0402		0.1824	0.2004
-0.126	0.1	0.08	0.08	0.09		-0.126	1.00316	1.00217	0.998824	1.00125		0.54	0.12	0.0904	0.062	0.0402		0.1826	0.2008
-0.1259	0.08	0.08	0.08	0.07		-0.1259	1.00316	1.00325	1	1		0.541	0.1172	0.0918	0.06	0.041		0.182	0.1998
-0.1258	0.08	0.07	0.08	0.07		-0.1258	1.00211	1.00325	0.998824	1.00125		0.542	0.1208	0.094	0.0608	0.0386		0.1808	0.2012
-0.1257	0.08	0.07	0.08	0.08		-0.1257	1.00316	1.00217	0.998824	1.00125		0.543	0.1222	0.0932	0.065	0.038		0.1804	0.2008
-0.1256	0.07	0.07	0.07	0.08		-0.1256	1.00316	1.00217	0.998824	1		0.544	0.1192	0.0946	0.0634	0.0408		0.1808	0.2002
-0.1255	0.07	0.07	0.07	0.08		-0.1255	1.00316	1.00217	0.998824	1		0.545	0.1166	0.0912	0.0658	0.0376		0.1846	0.2014
-0.1254	0.08	0.07	0.08	0.09		-0.1254	1.00211	1.00217	0.998824	1		0.546	0.1212	0.0942	0.0644	0.04		0.1832	0.2026
-0.1253	0.09	0.08	0.08	0.09		-0.1253	1.00316	1.00217	0.998824	1		0.547	0.1192	0.0916	0.0618	0.0412		0.181	0.203
-0.1252	0.09	0.08	0.09	0.08		-0.1252	1.00211	1.00217	0.998824	1		0.548	0.1238	0.0906	0.0616	0.041		0.1814	0.202
-0.1251	0.09	0.08	0.08	0.08		-0.1251	1.00211	1.00217	0.998824	1.00125		0.549	0.1182	0.0908	0.0614	0.0394		0.181	0.2012
-0.125	0.09	0.08	0.08	0.09		-0.125	1.00211	1.00217	0.998824	1		0.55	0.1186	0.0892	0.0628	0.0402		0.1822	0.2028
-0.1249	0.08	0.07	0.07	0.08		-0.1249	1.00211	1.00217	0.998824	1.00125		0.551	0.1214	0.0908	0.0636	0.0376		0.1816	0.201
-0.1248	0.08	0.07	0.08	0.07		-0.1248	1.00211	1.00325	0.998824	1.00125		0.552	0.1194	0.0932	0.0642	0.0374		0.1802	0.201
-0.1247	0.08	0.07	0.08	0.07		-0.1247	1.00316	1.00217	0.998824	1.00125		0.553	0.1218	0.0918	0.0624	0.0408		0.1816	0.2008
-0.1246	0.08	0.06	0.07	0.08		-0.1246	1.00211	1.00325	1	1.00125		0.554	0.1194	0.0918	0.065	0.0412		0.1798	0.1988
-0.1245	0.08	0.07	0.07	0.07		-0.1245	1.00211	1.00217	0.998824	1.00125		0.555	0.1192	0.0922	0.0624	0.0432		0.1818	0.2024
-0.1244	0.09	0.08	0.08	0.08		-0.1244	1.00211	1.00217	0.998824	1.00125		0.556	0.1196	0.0956	0.0602	0.0406		0.1832	0.2012
-0.1243	0.08	0.08	0.09	0.09		-0.1243	1.00211	1.00325	0.998824	1.00125		0.557	0.1212	0.0944	0.0604	0.0406		0.1826	0.1992
-0.1242	0.09	0.08	0.08	0.09		-0.1242	1.00211	1.00217	0.998824	1.00125		0.558	0.1198	0.0926	0.0626	0.0378		0.182	0.201
-0.1241	0.09	0.08	0.08	0.08		-0.1241	1.00211	1.00217	0.998824	1.00125		0.559	0.1196	0.092	0.0636	0.0402		0.183	0.2
-0.124	0.09	0.09	0.08	0.08		-0.124	1.00211	1.00217	0.998824	1.00125		0.56	0.1178	0.095	0.06	0.0406		0.1828	0.2014
-0.1239	0.08	0.07	0.08	0.07		-0.1239	1.00211	1.00325	1	1.00125		0.561	0.1186	0.0942	0.0588	0.0412		0.1816	0.2018
-0.1238	0.07	0.07	0.07	0.08		-0.1238	1.00211	1.00217	0.998824	1.00125		0.562	0.1226	0.093	0.0634	0.0442		0.1816	0.2018
-0.1237	0.07	0.07	0.07	0.08		-0.1237	1.00211	1.00217	0.998824	1.00125		0.563	0.118	0.0954	0.0628	0.0402		0.1816	0.2018
-0.1236	0.07	0.07	0.07	0.07		-0.1236	1.00211	1.00217	0.998824	1.00125		0.564	0.1206	0.0952	0.0606	0.0402		0.181	0.2032
-0.1235	0.08	0.07	0.07	0.08		-0.1235	1.00211	1.00217	0.998824	1.00125		0.565	0.12	0.0934	0.0592	0.0416		0.1794	0.202
-0.1234	0.08	0.08	0.08	0.08		-0.1234	1.00105	1.00217	0.998824	1.00125		0.566	0.1192	0.0962	0.0622	0.0426		0.1814	0.202
-0.1233	0.09	0.08	0.08	0.08		-0.1233	1.00211	1.00217	0.998824	1.00125		0.567	0.1216	0.0928	0.0656	0.0426		0.181	0.2026
-0.1232	0.09	0.09	0.08	0.09		-0.1232	1.00105	1.00217	0.998824	1.00125		0.568	0.1236	0.0932	0.0604	0.0376		0.1828	0.2014
-0.1231	0.09	0.09	0.08	0.09		-0.1231	1.00211	1.00217	0.998824	1.00125		0.569	0.1256	0.0946	0.0614	0.042		0.1846	0.205
-0.123	0.09	0.08	0.08	0.09		-0.123	1.00105	1.00217	0.998824	1.00125		0.57	0.1226	0.0944	0.0632	0.0416		0.1812	0.2012
-0.1229	0.08	0.07	0.08	0.08		-0.1229	1.00105	1.00217	0.998824	1.00249		0.571	0.1182	0.0894	0.0614	0.0404		0.1824	0.2012
-0.1228	0.08	0.07	0.07	0.08		-0.1228	1.00211	1.00217	0.998824	1.00125		0.572	0.1206	0.0892	0.061	0.0408		0.1838	0.2012
-0.1227	0.08	0.07	0.07	0.08		-0.1227	1.00105	1.00325	0.998824	1.00125		0.573	0.1212	0.0946	0.063	0.0414		0.1818	0.2026
-0.1226	0.07	0.07	0.07	0.08		-0.1226	1.00105	1.00217	0.998824	1.00125		0.574	0.118	0.0928	0.063	0.0386		0.1846	0.2022
-0.1225	0.08	0.08	0.07	0.08		-0.1225	1.00105	1.00217	1	1.00125		0.575	0.1206	0.0922	0.0606	0.0418		0.1834	0.2016
-0.1224	0.08	0.08	0.08	0.08		-0.1224	1.00105	1.00217	0.998824	1.00125		0.576	0.122	0.0886	0.0668	0.0404		0.1822	0.2014
-0.1223	0.09	0.08	0.08	0.08		-0.1223	1.00105	1.00217	1	1.00125		0.577	0.1204	0.092	0.064	0.0412		0.1834	0.2022
-0.1222	0.09	0.09	0.09	0.08		-0.1222	1.00105	1.00108	1	1.00125		0.578	0.1202	0.0912	0.061	0.0396		0.1814	0.1998
-0.1221	0.08	0.08	0.08	0.09		-0.1221	1	1.00217	0.998824	1.00125		0.579	0.1202	0.091	0.0646	0.0384		0.1834	0.2016
-0.122	0.09	0.08	0.07	0.09		-0.122	1.00105	1.00217	0.998824	1.00125		0.58	0.1186	0.0916	0.0642	0.04		0.1834	0.2028
-0.1219	0.08	0.08	0.08	0.07		-0.1219	1	1.00217	0.998824	1.00125		0.581	0.1192	0.0914	0.0588	0.0442		0.1826	0.2022
-0.1218	0.07	0.07	0.08	0.08		-0.1218	1.00105	1.00217	1	1.00125		0.582	0.1206	0.0916	0.061	0.0424		0.1828	0.2016
-0.1217	0.08	0.08	0.07	0.08		-0.1217	1	1.00217	0.998824	1.00125		0.583	0.1228	0.0932	0.0594	0.0398		0.1794	0.2022
-0.1216	0.07	0.08	0.07	0.07		-0.1216	1.00105	1.00217	1	1.00125		0.584	0.123	0.0926	0.063	0.0408		0.1814	0.2018
-0.1215	0.07	0.08	0.07	0.07		-0.1215	1	1.00217	1	1.00125		0.585	0.1206	0.093	0.0616	0.0394		0.1836	0.2024
-0.1214	0.08	0.08	0.08	0.08		-0.1214	1.00105	1.00108	1	1.00125		0.586	0.12	0.0904	0.0616	0.0434		0.1824	0.2032
-0.1213	0.09	0.09	0.09	0.09		-0.1213	1.00105	1.00217	0.998824	1.00125		0.587	0.1186	0.091	0.059	0.0406		0.184	0.2024
-0.1212	0.08	0.08	0.08	0.09		-0.1212	1	1.00108	1	1.00125		0.588	0.12	0.0922	0.0598	0.0402		0.1814	0.2
-0.1211	0.09	0.08	0.09	0.09		-0.1211	1	1.00108	0.998824	1.00125		0.589	0.1196	0.0934	0.0598	0.042		0.181	0.2022
-0.121	0.09	0.08	0.08	0.09		-0.121	1	1.00108	1	1.00125		0.59	0.122	0.0932	0.0618	0.042		0.183	0.2
-0.1209	0.08	0.08	0.08	0.08		-0.1209	1	1.00108	1	1.00125		0.591	0.1216	0.0934	0.0648	0.0392		0.182	0.2014
-0.1208	0.08	0.07	0.08	0.08		-0.1208	1	1.00108	1	1.00125		0.592	0.1176	0.0942	0.0646	0.0394		0.1796	0.2014
-0.1207	0.08	0.07	0.07	0.08		-0.1207	1	1.00108	1	1.00125		0.593	0.1188	0.0954	0.0614	0.0392		0.1816	0.2024
-0.1206	0.08	0.07	0.07	0.08		-0.1206	1	1.00108	1	1.00125		0.594	0.1204	0.0926	0.0614	0.0402		0.1836	0.204
-0.1205	0.08	0.07	0.07	0.08		-0.1205	1	1.00108	1	1.00125		0.595	0.1158	0.0932	0.0634	0.038		0.1834	0.199
-0.1204	0.09	0.08	0.09	0.08		-0.1204	1	1.00108	1	1.00125		0.596	0.119	0.0922	0.0636	0.0418		0.1796	0.1996
-0.1203	0.09	0.08	0.08	0.09		-0.1203	1	1.00108	1	1.00125		0.597	0.12	0.0928	0.064	0.0404		0.1818	0.2006
-0.1202	0.08	0.08	0.08	0.09		-0.1202	1	1.00108	1	1.00125		0.598	0.1198	0.0924	0.0618	0.0408		0.186	0.2012
-0.1201	0.09	0.08	0.08	0.08		-0.1201	1	1	1	1.00125		0.599	0.1204	0.0928	0.0608	0.041		0.1816	0.2012
-0.12	0.09	0.08	0.08	0.08		-0.12	1	1.00108	1	1.00125		0.6	0.1198	0.095	0.0622	0.0384		0.1782	0.1992
-0.1199	0.08	0.07	0.08	0.07		-0.1199	1	1.00108	1	1.00125		0.601	0.1194	0.0954	0.0616	0.043		0.178	0.2006
-0.1198	0.08	0.07	0.08	0.07		-0.1198	1	1.00108	1	1.00249		0.602	0.119	0.0918	0.0606	0.0408		0.1808	0.2016
-0.1197	0.07	0.07	0.07	0.07		-0.1197	1	1.00108	1	1.00125		0.603	0.12	0.0908	0.0614	0.041		0.1816	0.1994
-0.1196	0.08	0.07	0.07	0.07		-0.1196	1	1.00108	1	1.00125		0.604	0.1222	0.0944	0.065	0.0406		0.18	0.2
-0.1195	0.08	0.07	0.07	0.07		-0.1195	1.00105	1.00108	1	1.00125		0.605	0.119	0.0924	0.0622	0.0376		0.1798	0.2012
-0.1194	0.08	0.08	0.08	0.08		-0.1194	1	1.00108	1	1.00125		0.606	0.1226	0.0936	0.0594	0.0374		0.1788	0.2
-0.1193	0.09	0.08	0.08	0.09		-0.1193	1	1.00108	1	1.00125		0.607	0.1196	0.0948	0.0624	0.0382		0.1802	0.1996
-0.1192	0.09	0.08	0.09	0.09		-0.1192	1	1.00108	1	1.00125		0.608	0.1254	0.0948	0.0622	0.0404		0.1806	0.1996
-0.1191	0.09	0.08	0.08	0.09		-0.1191	1	1.00108	1	1.00125		0.609	0.1222	0.0968	0.0628	0.0382		0.1824	0.1992
-0.119	0.09	0.08	0.08	0.08		-0.119	1	1	0.998824	1.00125		0.61	0.1214	0.0918	0.061	0.04		0.179	0.2008
-0.1189	0.08	0.08	0.07	0.08		-0.1189	1	1.00108	1	1.00125		0.611	0.1208	0.092	0.0598	0.0414		0.1798	0.1998
-0.1188	0.08	0.07	0.07	0.08		-0.1188	1.00105	1.00108	1	1.00125		0.612	0.1206	0.0922	0.064	0.0432		0.178	0.199
-0.1187	0.08	0.06	0.08	0.08		-0.1187	1	1.00108	1	1.00125		0.613	0.1224	0.089	0.0636	0.0412		0.1798	0.2012
-0.1186	0.08	0.07	0.07	0.07		-0.1186	1	1.00108	1	1.00125		0.614	0.1218	0.0946	0.061	0.0418		0.18	0.2
-0.1185	0.08	0.07	0.07	0.07		-0.1185	1.00105	1.00108	1	1.00125		0.615	0.1234	0.0984	0.0632	0.04		0.1808	0.1992
-0.1184	0.09	0.08	0.08	0.08		-0.1184	1	1.00108	0.998824	1		0.616	0.1212	0.0922	0.0666	0.0396		0.1814	0.2
-0.1183	0.09	0.08	0.08	0.08		-0.1183	1	1	1	1		0.617	0.1188	0.0922	0.0632	0.042		0.1826	0.1984
-0.1182	0.09	0.09	0.08	0.09		-0.1182	1	1.00108	1	1.00125		0.618	0.122	0.0942	0.0638	0.0418		0.1812	0.1964
-0.1181	0.09	0.07	0.08	0.08		-0.1181	1	1.00108	1	1		0.619	0.1196	0.0946	0.0624	0.0404		0.181	0.2014
-0.118	0.08	0.08	0.09	0.09		-0.118	1	1	0.998824	1		0.62	0.1236	0.091	0.0634	0.0418		0.1794	0.2008
-0.1179	0.08	0.07	0.07	0.08		-0.1179	1	1.00108	1	1.00125		0.621	0.1246	0.091	0.062	0.0374		0.183	0.2004
-0.1178	0.08	0.08	0.08	0.07		-0.1178	1	1.00108	1	1.00125		0.622	0.1216	0.0912	0.0614	0.0404		0.1812	0.199
-0.1177	0.08	0.07	0.07	0.07		-0.1177	1.00105	1.00108	1	1.00125		0.623	0.1216	0.0922	0.063	0.0414		0.18	0.1972
-0.1176	0.08	0.07	0.07	0.07		-0.1176	1	1.00108	1	1		0.624	0.1214	0.0932	0.0604	0.0408		0.1794	0.1984
-0.1175	0.07	0.07	0.07	0.07		-0.1175	1	1.00108	1	1.00125		0.625	0.1198	0.0958	0.0586	0.0372		0.1812	0.1998
-0.1174	0.09	0.08	0.08	0.08		-0.1174	1	1	1	1		0.626	0.1194	0.0924	0.0616	0.0408		0.1824	0.1996
-0.1173	0.08	0.08	0.08	0.09		-0.1173	1.00105	1.00108	0.998824	1.00125		0.627	0.1208	0.0922	0.0634	0.0398		0.1844	0.2016
-0.1172	0.09	0.08	0.08	0.09		-0.1172	1.00105	1	0.998824	1		0.628	0.1224	0.091	0.0624	0.0372		0.1806	0.2
-0.1171	0.09	0.08	0.08	0.09		-0.1171	1.00105	1.00108	1	1.00125		0.629	0.1208	0.0926	0.0604	0.0388		0.183	0.1996
-0.117	0.09	0.08	0.08	0.09		-0.117	1.00105	1	0.998824	1		0.63	0.1186	0.0926	0.0632	0.0414		0.1832	0.1982
-0.1169	0.08	0.08	0.08	0.07		-0.1169	1.00105	1.00108	1	1.00125		0.631	0.1198	0.0972	0.0656	0.0406		0.1824	0.1994
-0.1168	0.09	0.08	0.07	0.08		-0.1168	1.00105	1.00108	1	1.00125		0.632	0.12	0.0938	0.0616	0.0384		0.1856	0.1976
-0.1167	0.08	0.08	0.07	0.07		-0.1167	1.00105	1	1	1.00125		0.633	0.1178	0.0952	0.0588	0.0418		0.1842	0.1984
-0.1166	0.07	0.07	0.07	0.07		-0.1166	1.00105	1.00108	1	1.00125		0.634	0.1196	0.0946	0.0606	0.037		0.1812	0.2034
-0.1165	0.07	0.07	0.07	0.08		-0.1165	1.00105	1	0.998824	1.00125		0.635	0.1194	0.0932	0.0618	0.0408		0.1792	0.1982
-0.1164	0.08	0.08	0.08	0.08		-0.1164	1.00105	1	1	1		0.636	0.1228	0.0918	0.0618	0.0408		0.1786	0.2
-0.1163	0.08	0.08	0.08	0.09		-0.1163	1	1	0.998824	1		0.637	0.118	0.0882	0.0618	0.0388		0.1814	0.2002
-0.1162	0.09	0.08	0.08	0.09		-0.1162	1.00105	1	0.998824	1.00125		0.638	0.12	0.0888	0.0612	0.0384		0.1812	0.1996
-0.1161	0.08	0.08	0.08	0.08		-0.1161	1.00105	1	0.998824	1		0.639	0.1232	0.092	0.0654	0.0374		0.1812	0.1992
-0.116	0.09	0.08	0.08	0.09		-0.116	1.00105	1	0.998824	1		0.64	0.1186	0.0908	0.0596	0.038		0.1814	0.2
-0.1159	0.09	0.08	0.08	0.09		-0.1159	1.00105	1	1	1		0.641	0.1184	0.094	0.0616	0.0436		0.1832	0.2008
-0.1158	0.08	0.07	0.07	0.07		-0.1158	1.00105	1.00108	0.998824	1.00125		0.642	0.123	0.0942	0.0602	0.0428		0.1804	0.2006
-0.1157	0.08	0.07	0.07	0.07		-0.1157	1.00105	1	0.998824	1.00125		0.643	0.1224	0.0946	0.062	0.0424		0.181	0.2028
-0.1156	0.07	0.07	0.07	0.07		-0.1156	1.00105	1	0.998824	1.00125		0.644	0.121	0.0934	0.058	0.0418		0.1842	0.2042
-0.1155	0.08	0.07	0.07	0.07		-0.1155	1.00105	1	1	1.00125		0.645	0.1202	0.0928	0.0598	0.0398		0.182	0.2022
-0.1154	0.08	0.08	0.08	0.09		-0.1154	1.00105	1	0.998824	1		0.646	0.1204	0.0926	0.063	0.0404		0.1818	0.1994
-0.1153	0.09	0.08	0.08	0.08		-0.1153	1.00105	1	0.998824	1		0.647	0.1196	0.0932	0.0612	0.04		0.1836	0.1996
-0.1152	0.09	0.09	0.08	0.08		-0.1152	1.00105	1	0.998824	1		0.648	0.118	0.0938	0.0606	0.0408		0.1838	0.2
-0.1151	0.08	0.08	0.08	0.08		-0.1151	1.00105	1	0.998824	1		0.649	0.1198	0.093	0.064	0.0392		0.182	0.1996
-0.115	0.09	0.08	0.07	0.09		-0.115	1.00105	1.00108	0.998824	1		0.65	0.119	0.095	0.0626	0.0372		0.1836	0.2008
-0.1149	0.08	0.08	0.07	0.08		-0.1149	1.00211	1.00108	1	1		0.651	0.1204	0.095	0.0634	0.0402		0.1812	0.1994
-0.1148	0.08	0.08	0.07	0.08		-0.1148	1.00105	1	1	1.00125		0.652	0.1208	0.0936	0.0586	0.0404		0.183	0.1976
-0.1147	0.08	0.07	0.07	0.08		-0.1147	1.00105	1	0.998824	1.00125		0.653	0.1204	0.092	0.0624	0.0422		0.1828	0.1984
-0.1146	0.07	0.07	0.08	0.08		-0.1146	1.00211	1	1	1		0.654	0.1184	0.0906	0.0646	0.04		0.1822	0.1994
-0.1145	0.07	0.07	0.07	0.09		-0.1145	1.00105	1	0.998824	1		0.655	0.1188	0.0938	0.059	0.0376		0.1806	0.2008
-0.1144	0.09	0.08	0.08	0.08		-0.1144	1.00105	1	0.998824	1		0.656	0.1174	0.0942	0.062	0.0396		0.1824	0.2002
-0.1143	0.08	0.08	0.08	0.09		-0.1143	1.00105	1	0.998824	1		0.657	0.118	0.0912	0.0606	0.0414		0.1822	0.2006
-0.1142	0.09	0.08	0.09	0.09		-0.1142	1.00105	1	0.998824	0.998755		0.658	0.117	0.0894	0.0628	0.0422		0.1832	0.2014
-0.1141	0.09	0.08	0.08	0.09		-0.1141	1.00105	1	0.998824	1		0.659	0.117	0.0944	0.0632	0.0416		0.1798	0.1994
-0.114	0.08	0.08	0.08	0.08		-0.114	1.00211	1	0.998824	1		0.66	0.1214	0.094	0.064	0.0386		0.1822	0.1996
-0.1139	0.08	0.08	0.08	0.08		-0.1139	1.00211	1	0.998824	1		0.661	0.1212	0.0932	0.0626	0.0418		0.1806	0.2004
-0.1138	0.08	0.07	0.07	0.08		-0.1138	1.00211	1	0.998824	1.00125		0.662	0.1208	0.093	0.0652	0.0396		0.1828	0.1984
-0.1137	0.08	0.07	0.07	0.07		-0.1137	1.00105	1.00108	0.998824	1		0.663	0.1192	0.0912	0.061	0.0408		0.1818	0.2
-0.1136	0.08	0.07	0.08	0.08		-0.1136	1.00211	1	0.998824	1		0.664	0.12	0.0938	0.065	0.041		0.1804	0.2026
-0.1135	0.08	0.07	0.07	0.07		-0.1135	1.00211	1.00108	0.998824	1.00125		0.665	0.1186	0.0906	0.0602	0.0374		0.1808	0.2026
-0.1134	0.08	0.08	0.07	0.09		-0.1134	1.00211	1.00108	0.997649	1		0.666	0.1202	0.0944	0.062	0.0392		0.18	0.2012
-0.1133	0.09	0.08	0.09	0.09		-0.1133	1.00211	1	0.997649	1		0.667	0.1184	0.0904	0.0614	0.0402		0.1806	0.2006
-0.1132	0.09	0.08	0.08	0.09		-0.1132	1.00211	1	0.998824	1		0.668	0.1166	0.0928	0.0612	0.038		0.179	0.1994
-0.1131	0.09	0.08	0.08	0.08		-0.1131	1.00211	1	0.998824	1		0.669	0.1164	0.0908	0.062	0.0402		0.1788	0.202
-0.113	0.09	0.08	0.08	0.09		-0.113	1.00105	1	0.997649	1		0.67	0.118	0.092	0.0594	0.0416		0.1784	0.2022
-0.1129	0.08	0.07	0.08	0.09		-0.1129	1.00211	1	0.998824	1.00125		0.671	0.1212	0.0932	0.0614	0.042		0.182	0.2018
-0.1128	0.08	0.07	0.07	0.08		-0.1128	1.00211	1	0.998824	1		0.672	0.119	0.0904	0.0616	0.0448		0.1812	0.2002
-0.1127	0.08	0.07	0.07	0.08		-0.1127	1.00211	1	0.998824	1		0.673	0.119	0.0954	0.062	0.0432		0.1804	0.2004
-0.1126	0.08	0.07	0.07	0.08		-0.1126	1.00211	1	0.998824	1		0.674	0.1204	0.0938	0.0614	0.0396		0.1796	0.2
-0.1125	0.08	0.07	0.07	0.08		-0.1125	1.00211	1	0.998824	1		0.675	0.1164	0.0904	0.063	0.0406		0.1808	0.2022
-0.1124	0.08	0.08	0.08	0.08		-0.1124	1.00211	1	0.998824	1		0.676	0.12	0.0932	0.0644	0.0418		0.1804	0.2014
-0.1123	0.08	0.08	0.08	0.09		-0.1123	1.00211	1	0.998824	1		0.677	0.1202	0.0944	0.0634	0.038		0.182	0.2002
-0.1122	0.08	0.08	0.08	0.09		-0.1122	1.00211	1	0.998824	1		0.678	0.1224	0.0908	0.0602	0.0384		0.1844	0.1968
-0.1121	0.08	0.08	0.09	0.09		-0.1121	1.00211	1	0.997649	1		0.679	0.119	0.0926	0.062	0.0426		0.1832	0.1996
-0.112	0.09	0.08	0.08	0.08		-0.112	1.00211	1	0.997649	1		0.68	0.1214	0.0938	0.0672	0.041		0.1804	0.1996
-0.1119	0.09	0.08	0.08	0.08		-0.1119	1.00316	1	0.997649	1		0.681	0.1194	0.094	0.0648	0.0386		0.1802	0.1988
-0.1118	0.08	0.07	0.07	0.08		-0.1118	1.00211	1.00108	0.998824	1.00125		0.682	0.1186	0.0938	0.065	0.0404		0.1806	0.1994
-0.1117	0.08	0.07	0.08	0.08		-0.1117	1.00211	1	0.998824	1		0.683	0.1196	0.093	0.0644	0.0404		0.1792	0.1988
-0.1116	0.08	0.07	0.07	0.07		-0.1116	1.00211	1	0.998824	1		0.684	0.1242	0.0976	0.0622	0.0414		0.1794	0.1978
-0.1115	0.08	0.07	0.08	0.08		-0.1115	1.00316	1	0.998824	1		0.685	0.123	0.0964	0.0642	0.0424		0.179	0.1984
-0.1114	0.09	0.07	0.08	0.08		-0.1114	1.00211	1	0.997649	1		0.686	0.1206	0.0932	0.0622	0.0408		0.1816	0.1992
-0.1113	0.08	0.08	0.09	0.08		-0.1113	1.00211	1	0.997649	1		0.687	0.1172	0.0908	0.0624	0.0408		0.1824	0.201
-0.1112	0.09	0.08	0.08	0.09		-0.1112	1.00211	1	0.998824	1		0.688	0.1212	0.092	0.0608	0.0388		0.1806	0.2004
-0.1111	0.09	0.08	0.08	0.08		-0.1111	1.00316	1	0.997649	1		0.689	0.1218	0.0906	0.0642	0.04		0.1812	0.199
-0.111	0.09	0.08	0.09	0.09		-0.111	1.00211	1.00108	0.997649	1		0.69	0.1224	0.0938	0.0614	0.0384		0.1814	0.2014
-0.1109	0.08	0.07	0.07	0.08		-0.1109	1.00316	1.00108	0.997649	1		0.691	0.1216	0.094	0.0598	0.0392		0.1822	0.1992
-0.1108	0.08	0.07	0.07	0.08		-0.1108	1.00316	1.00108	0.998824	1		0.692	0.1196	0.0936	0.0626	0.0402		0.1808	0.2008
-0.1107	0.07	0.07	0.07	0.08		-0.1107	1.00316	1.00108	0.998824	1		0.693	0.1162	0.0932	0.0598	0.0398		0.1828	0.2
-0.1106	0.08	0.07	0.07	0.08		-0.1106	1.00316	1.00108	0.998824	1		0.694	0.1182	0.0946	0.0612	0.0398		0.1806	0.1992
-0.1105	0.08	0.07	0.07	0.07		-0.1105	1.00316	1.00108	0.997649	1		0.695	0.121	0.0926	0.0608	0.0432		0.1798	0.2012
-0.1104	0.08	0.08	0.08	0.08		-0.1104	1.00211	1	0.997649	1		0.696	0.1168	0.0948	0.06	0.0424		0.1824	0.1996
-0.1103	0.08	0.08	0.08	0.09		-0.1103	1.00316	1.00108	0.998824	1		0.697	0.1212	0.0934	0.0646	0.0422		0.1814	0.2016
-0.1102	0.09	0.08	0.08	0.09		-0.1102	1.00211	1.00108	0.997649	1		0.698	0.12	0.0906	0.0626	0.0444		0.1816	0.1984
-0.1101	0.09	0.08	0.08	0.09		-0.1101	1.00316	1.00108	0.997649	1		0.699	0.1182	0.0946	0.0594	0.0424		0.1812	0.1998
-0.11	0.08	0.08	0.08	0.09		-0.11	1.00211	1.00108	0.997649	1		0.7	0.1198	0.0926	0.0612	0.0402		0.1798	0.1996
-0.1099	0.08	0.07	0.08	0.08		-0.1099	1.00316	1.00108	0.998824	1		0.701	0.1186	0.0918	0.0636	0.04		0.183	0.1986
-0.1098	0.07	0.07	0.08	0.07		-0.1098	1.00316	1.00108	0.997649	1		0.702	0.1182	0.092	0.0616	0.0394		0.1838	0.1994
-0.1097	0.07	0.07	0.07	0.07		-0.1097	1.00316	1.00108	0.998824	1.00125		0.703	0.1194	0.0948	0.0638	0.04		0.1802	0.1986
-0.1096	0.08	0.08	0.07	0.08		-0.1096	1.00316	1.00108	0.998824	1		0.704	0.1222	0.0942	0.0632	0.0394		0.182	0.1998
-0.1095	0.08	0.07	0.07	0.08		-0.1095	1.00316	1.00108	0.998824	1		0.705	0.1188	0.0918	0.0622	0.0408		0.1822	0.1982
-0.1094	0.08	0.08	0.08	0.09		-0.1094	1.00316	1.00108	0.998824	1		0.706	0.1234	0.0918	0.0616	0.0424		0.1782	0.1978
-0.1093	0.09	0.08	0.08	0.09		-0.1093	1.00316	1.00108	0.997649	1		0.707	0.1212	0.0932	0.064	0.038		0.1818	0.198
-0.1092	0.09	0.08	0.08	0.09		-0.1092	1.00316	1.00108	0.998824	1		0.708	0.1206	0.0928	0.0626	0.0368		0.1824	0.1972
-0.1091	0.08	0.09	0.08	0.09		-0.1091	1.00316	1.00108	0.997649	1		0.709	0.1194	0.0914	0.0612	0.0382		0.1806	0.2002
-0.109	0.09	0.08	0.08	0.09		-0.109	1.00316	1.00108	0.997649	1		0.71	0.1198	0.0924	0.0602	0.0402		0.1808	0.2004
-0.1089	0.08	0.08	0.07	0.08		-0.1089	1.00316	1.00217	0.998824	1		0.711	0.12	0.0928	0.0606	0.0392		0.1818	0.2008
-0.1088	0.08	0.08	0.07	0.07		-0.1088	1.00316	1.00217	0.998824	1		0.712	0.1194	0.0944	0.0642	0.0406		0.1826	0.1994
-0.1087	0.08	0.07	0.07	0.07		-0.1087	1.00211	1.00108	0.998824	1		0.713	0.1176	0.0948	0.062	0.0412		0.18	0.1998
-0.1086	0.08	0.07	0.07	0.08		-0.1086	1.00316	1.00217	0.998824	1		0.714	0.1226	0.0918	0.0644	0.0436		0.182	0.2014
-0.1085	0.08	0.07	0.07	0.08		-0.1085	1.00316	1.00217	0.998824	1		0.715	0.121	0.091	0.0614	0.0414		0.1822	0.2004
-0.1084	0.08	0.08	0.08	0.08		-0.1084	1.00211	1.00108	0.997649	1		0.716	0.1186	0.0914	0.062	0.0426		0.181	0.1998
-0.1083	0.09	0.08	0.08	0.08		-0.1083	1.00211	1.00108	0.997649	1		0.717	0.1204	0.0938	0.059	0.0434		0.1796	0.199
-0.1082	0.08	0.09	0.08	0.09		-0.1082	1.00211	1.00108	0.997649	1		0.718	0.1208	0.0956	0.0602	0.041		0.1806	0.1996
-0.1081	0.08	0.08	0.08	0.09		-0.1081	1.00211	1.00108	0.997649	1		0.719	0.12	0.095	0.0616	0.0424		0.1814	0.2006
-0.108	0.09	0.08	0.09	0.09		-0.108	1.00316	1.00217	0.998824	1		0.72	0.1222	0.093	0.0618	0.0424		0.1796	0.2006
-0.1079	0.08	0.08	0.07	0.08		-0.1079	1.00316	1.00108	0.998824	1		0.721	0.1194	0.0934	0.061	0.0428		0.1794	0.201
-0.1078	0.07	0.07	0.08	0.08		-0.1078	1.00316	1.00217	0.998824	1		0.722	0.1236	0.0936	0.0618	0.043		0.1804	0.2002
-0.1077	0.07	0.07	0.07	0.07		-0.1077	1.00316	1.00217	0.998824	1		0.723	0.1208	0.0918	0.0612	0.0428		0.1796	0.198
-0.1076	0.08	0.07	0.07	0.08		-0.1076	1.00316	1.00217	0.998824	1		0.724	0.1214	0.094	0.0598	0.04		0.1814	0.1998
-0.1075	0.08	0.07	0.07	0.07		-0.1075	1.00316	1.00108	0.997649	1		0.725	0.121	0.0966	0.0648	0.0382		0.1826	0.2024
-0.1074	0.08	0.08	0.08	0.08		-0.1074	1.00211	1.00217	0.998824	1		0.726	0.1236	0.0914	0.0636	0.0416		0.1852	0.201
-0.1073	0.08	0.08	0.08	0.08		-0.1073	1.00211	1.00217	0.997649	1		0.727	0.119	0.0944	0.063	0.0446		0.1826	0.2024
-0.1072	0.09	0.08	0.08	0.09		-0.1072	1.00211	1.00217	0.997649	1		0.728	0.119	0.0914	0.0666	0.0434		0.1802	0.1994
-0.1071	0.08	0.08	0.09	0.09		-0.1071	1.00316	1.00108	0.997649	0.998755		0.729	0.1192	0.0958	0.062	0.041		0.1806	0.1996
-0.107	0.09	0.08	0.08	0.08		-0.107	1.00211	1.00217	0.998824	1		0.73	0.117	0.092	0.064	0.042		0.1836	0.1998
-0.1069	0.07	0.08	0.08	0.08		-0.1069	1.00211	1.00217	0.997649	1		0.731	0.1226	0.0934	0.0626	0.043		0.1812	0.1994
-0.1068	0.08	0.07	0.07	0.08		-0.1068	1.00211	1.00217	0.998824	1		0.732	0.1194	0.0926	0.0608	0.0392		0.1816	0.1986
-0.1067	0.08	0.07	0.08	0.08		-0.1067	1.00316	1.00217	0.997649	1		0.733	0.1204	0.0938	0.0634	0.039		0.1792	0.2006
-0.1066	0.08	0.07	0.07	0.08		-0.1066	1.00316	1.00217	0.997649	1		0.734	0.1208	0.0938	0.0614	0.0378		0.1812	0.201
-0.1065	0.08	0.07	0.08	0.07		-0.1065	1.00211	1.00217	0.997649	1		0.735	0.1208	0.0948	0.0634	0.041		0.1832	0.202
-0.1064	0.09	0.08	0.08	0.08		-0.1064	1.00211	1.00108	0.997649	1		0.736	0.1198	0.0936	0.0616	0.0412		0.1814	0.1998
-0.1063	0.1	0.08	0.08	0.08		-0.1063	1.00211	1.00217	0.997649	1		0.737	0.1208	0.096	0.064	0.041		0.1822	0.201
-0.1062	0.09	0.09	0.08	0.09		-0.1062	1.00211	1.00217	0.998824	1		0.738	0.118	0.0952	0.0612	0.0426		0.1804	0.2014
-0.1061	0.09	0.08	0.08	0.09		-0.1061	1.00211	1.00217	0.997649	1		0.739	0.1194	0.0922	0.0644	0.0434		0.1816	0.2018
-0.106	0.09	0.08	0.09	0.08		-0.106	1.00211	1.00217	0.998824	1		0.74	0.1202	0.0936	0.0644	0.0434		0.1826	0.2004
-0.1059	0.08	0.07	0.08	0.08		-0.1059	1.00316	1.00217	0.997649	1		0.741	0.1214	0.096	0.065	0.0422		0.1812	0.2006
-0.1058	0.08	0.08	0.07	0.08		-0.1058	1.00211	1.00217	0.997649	1		0.742	0.1178	0.0958	0.0658	0.04		0.1826	0.2014
-0.1057	0.07	0.07	0.07	0.08		-0.1057	1.00316	1.00217	0.997649	1		0.743	0.119	0.0946	0.0654	0.041		0.1796	0.2014
-0.1056	0.07	0.07	0.07	0.08		-0.1056	1.00211	1.00217	0.997649	1		0.744	0.1206	0.0922	0.0626	0.041		0.1824	0.1982
-0.1055	0.08	0.08	0.07	0.08		-0.1055	1.00316	1.00217	0.997649	1		0.745	0.1184	0.0924	0.0634	0.042		0.1828	0.2002
-0.1054	0.08	0.08	0.08	0.08		-0.1054	1.00211	1.00217	0.997649	1		0.746	0.1198	0.0918	0.062	0.0432		0.1808	0.2008
-0.1053	0.09	0.08	0.09	0.09		-0.1053	1.00211	1.00217	0.997649	1		0.747	0.1206	0.0924	0.0608	0.0426		0.1802	0.2022
-0.1052	0.09	0.08	0.08	0.08		-0.1052	1.00211	1.00217	0.997649	1		0.748	0.1206	0.092	0.0624	0.0454		0.1802	0.2026
-0.1051	0.08	0.08	0.08	0.08		-0.1051	1.00211	1.00217	0.997649	1		0.749	0.1184	0.093	0.0642	0.0374		0.1802	0.2004
-0.105	0.09	0.08	0.09	0.08		-0.105	1.00211	1.00217	0.997649	1		0.75	0.1228	0.0932	0.0662	0.0428		0.1802	0.198
-0.1049	0.08	0.07	0.08	0.08		-0.1049	1.00211	1.00325	0.997649	1.00125		0.751	0.1192	0.0936	0.0628	0.0402		0.1804	0.2008
-0.1048	0.08	0.06	0.07	0.07		-0.1048	1.00211	1.00217	0.997649	1.00125		0.752	0.12	0.095	0.061	0.0382		0.183	0.1978
-0.1047	0.08	0.07	0.08	0.07		-0.1047	1.00211	1.00217	0.997649	1.00125		0.753	0.1186	0.0916	0.0588	0.0384		0.1828	0.1988
-0.1046	0.08	0.08	0.07	0.07		-0.1046	1.00211	1.00217	0.997649	1		0.754	0.1198	0.0926	0.0604	0.0408		0.18	0.2004
-0.1045	0.08	0.07	0.07	0.08		-0.1045	1.00211	1.00217	0.997649	1.00125		0.755	0.1218	0.0942	0.0624	0.0402		0.179	0.1992
-0.1044	0.09	0.08	0.08	0.08		-0.1044	1.00211	1.00217	0.997649	1.00125		0.756	0.1232	0.0948	0.0646	0.0432		0.1806	0.1982
-0.1043	0.09	0.08	0.08	0.09		-0.1043	1.00211	1.00217	0.997649	1		0.757	0.1182	0.0926	0.063	0.0428		0.1802	0.1988
-0.1042	0.09	0.08	0.08	0.09		-0.1042	1.00211	1.00217	0.997649	1.00125		0.758	0.1198	0.0902	0.0608	0.042		0.1798	0.1992
-0.1041	0.09	0.08	0.09	0.09		-0.1041	1.00211	1.00217	0.997649	1		0.759	0.1194	0.0916	0.0614	0.0432		0.1802	0.199
-0.104	0.09	0.08	0.08	0.09		-0.104	1.00211	1.00217	0.997649	1.00125		0.76	0.1202	0.0926	0.0642	0.0398		0.1788	0.1988
-0.1039	0.08	0.07	0.08	0.09		-0.1039	1.00211	1.00108	0.997649	1.00125		0.761	0.1192	0.0968	0.0626	0.0418		0.181	0.1996
-0.1038	0.08	0.07	0.07	0.08		-0.1038	1.00211	1.00217	0.997649	1		0.762	0.119	0.0916	0.0606	0.0406		0.1816	0.2
-0.1037	0.08	0.07	0.07	0.08		-0.1037	1.00211	1.00217	0.997649	1.00125		0.763	0.121	0.0922	0.0596	0.0428		0.1818	0.201
-0.1036	0.07	0.07	0.08	0.08		-0.1036	1.00211	1.00108	0.997649	1.00125		0.764	0.1208	0.091	0.0616	0.0432		0.1794	0.2022
-0.1035	0.08	0.07	0.08	0.08		-0.1035	1.00211	1.00217	0.997649	1		0.765	0.1204	0.0948	0.0612	0.041		0.1784	0.2
-0.1034	0.08	0.08	0.08	0.09		-0.1034	1.00211	1.00217	0.997649	1.00125		0.766	0.119	0.096	0.0614	0.0412		0.1804	0.2016
-0.1033	0.09	0.08	0.08	0.08		-0.1033	1.00211	1.00108	0.997649	1.00125		0.767	0.1172	0.093	0.0634	0.0422		0.184	0.198
-0.1032	0.09	0.08	0.08	0.09		-0.1032	1.00211	1.00108	0.997649	1.00125		0.768	0.1192	0.0988	0.0614	0.0422		0.184	0.2002
-0.1031	0.08	0.08	0.09	0.09		-0.1031	1.00211	1.00108	0.997649	1.00125		0.769	0.1196	0.099	0.0624	0.0434		0.1818	0.2016
-0.103	0.08	0.08	0.08	0.09		-0.103	1.00211	1.00108	0.997649	1		0.77	0.12	0.095	0.0608	0.0434		0.182	0.202
-0.1029	0.08	0.07	0.07	0.08		-0.1029	1.00211	1.00217	0.997649	1		0.771	0.1212	0.0918	0.0602	0.0434		0.1798	0.2032
-0.1028	0.08	0.07	0.07	0.07		-0.1028	1.00211	1.00217	0.997649	1		0.772	0.1218	0.094	0.0604	0.0394		0.1794	0.1994
-0.1027	0.08	0.08	0.07	0.08		-0.1027	1.00211	1.00108	0.997649	1.00125		0.773	0.116	0.0916	0.062	0.0374		0.18	0.1992
-0.1026	0.08	0.08	0.07	0.07		-0.1026	1.00211	1.00217	0.997649	1.00125		0.774	0.1186	0.0932	0.0648	0.04		0.18	0.2022
-0.1025	0.07	0.08	0.07	0.08		-0.1025	1.00211	1.00108	0.998824	1.00125		0.775	0.1222	0.0932	0.0626	0.0398		0.1792	0.2022
-0.1024	0.09	0.08	0.08	0.08		-0.1024	1.00105	1.00108	0.997649	1		0.776	0.122	0.0912	0.0624	0.0428		0.1808	0.2
-0.1023	0.09	0.08	0.09	0.09		-0.1023	1.00211	1.00108	0.997649	1.00125		0.777	0.116	0.0916	0.0626	0.0432		0.18	0.1994
-0.1022	0.09	0.09	0.08	0.09		-0.1022	1.00211	1.00108	0.997649	1		0.778	0.1196	0.0926	0.06	0.0404		0.1812	0.202
-0.1021	0.08	0.08	0.08	0.09		-0.1021	1.00211	1.00108	0.998824	1.00125		0.779	0.1204	0.0914	0.0638	0.0434		0.1804	0.2006
-0.102	0.09	0.09	0.08	0.08		-0.102	1.00105	1	0.997649	1.00125		0.78	0.1206	0.0954	0.0628	0.0424		0.1804	0.1986
-0.1019	0.08	0.08	0.07	0.08		-0.1019	1.00211	1.00108	0.998824	1.00125		0.781	0.1224	0.0936	0.0598	0.0396		0.182	0.1982
-0.1018	0.08	0.07	0.08	0.07		-0.1018	1.00211	1.00108	0.998824	1.00125		0.782	0.123	0.0898	0.064	0.0442		0.1806	0.1982
-0.1017	0.08	0.07	0.08	0.08		-0.1017	1.00105	1.00108	0.998824	1		0.783	0.1224	0.0946	0.0646	0.0436		0.1796	0.2012
-0.1016	0.08	0.07	0.07	0.07		-0.1016	1.00211	1.00108	0.998824	1.00125		0.784	0.1194	0.0904	0.0622	0.043		0.182	0.1978
-0.1015	0.07	0.08	0.07	0.07		-0.1015	1.00105	1.00108	0.998824	1.00125		0.785	0.1208	0.0906	0.066	0.043		0.182	0.1994
-0.1014	0.08	0.08	0.07	0.09		-0.1014	1.00105	1.00108	0.997649	1.00125		0.786	0.1186	0.0934	0.0628	0.041		0.1796	0.1996
-0.1013	0.09	0.08	0.07	0.08		-0.1013	1.00105	1.00108	0.998824	1		0.787	0.1206	0.0926	0.0602	0.0434		0.1804	0.2
-0.1012	0.09	0.08	0.09	0.08		-0.1012	1.00105	1	0.998824	1.00125		0.788	0.1184	0.094	0.0642	0.0438		0.1828	0.2008
-0.1011	0.09	0.08	0.08	0.08		-0.1011	1.00105	1.00108	0.998824	1.00125		0.789	0.1198	0.0906	0.0612	0.0438		0.18	0.2004
-0.101	0.09	0.09	0.08	0.09		-0.101	1.00105	1.00108	0.998824	1.00125		0.79	0.1194	0.0894	0.0634	0.0446		0.1824	0.1976
-0.1009	0.08	0.08	0.07	0.08		-0.1009	1.00105	1.00108	0.998824	1.00125		0.791	0.1192	0.0944	0.064	0.0432		0.1812	0.1988
-0.1008	0.07	0.07	0.08	0.08		-0.1008	1.00105	1.00108	1	1.00125		0.792	0.1196	0.0938	0.0626	0.0414		0.182	0.1984
-0.1007	0.08	0.07	0.07	0.08		-0.1007	1.00105	1.00108	0.998824	1.00125		0.793	0.1202	0.0936	0.0614	0.0394		0.1798	0.1984
-0.1006	0.08	0.07	0.08	0.08		-0.1006	1.00105	1.00108	1	1.00125		0.794	0.1208	0.0924	0.062	0.0414		0.1826	0.1982
-0.1005	0.08	0.07	0.07	0.07		-0.1005	1.00105	1.00108	0.998824	1.00125		0.795	0.1186	0.0922	0.0622	0.0454		0.1828	0.2008
-0.1004	0.09	0.08	0.08	0.08		-0.1004	1.00105	1.00108	1	1.00125		0.796	0.1198	0.0926	0.0642	0.0434		0.1796	0.1998
-0.1003	0.08	0.09	0.08	0.08		-0.1003	1.00105	1.00108	1	1.00125		0.797	0.1204	0.0926	0.061	0.042		0.1782	0.1992
-0.1002	0.09	0.08	0.09	0.08		-0.1002	1.00105	1.00108	0.998824	1.00125		0.798	0.121	0.093	0.0618	0.044		0.1812	0.2016
-0.1001	0.09	0.08	0.08	0.08		-0.1001	1.00105	1.00108	1	1.00125		0.799	0.1194	0.091	0.0596	0.0416		0.182	0.1984
-0.1	0.09	0.08	0.08	0.09		-0.1	1.00105	1	0.998824	1.00125		0.8
-0.0999	0.08	0.07	0.07	0.08		-0.0999	1.00105	1.00108	1	1.00125		1.002
-0.0998	0.08	0.07	0.07	0.08		-0.0998	1.00105	1.00108	1	1.00125		1.003
-0.0997	0.07	0.06	0.07	0.08		-0.0997	1.00105	1	1	1.00125		1.004
-0.0996	0.08	0.08	0.07	0.08		-0.0996	1.00105	1.00108	1	1.00125		1.005
-0.0995	0.08	0.07	0.07	0.08		-0.0995	1.00105	1.00108	1	1.00125		1.006
-0.0994	0.09	0.08	0.08	0.08		-0.0994	1.00105	1	0.998824	1.00125		1.007
-0.0993	0.09	0.08	0.08	0.09		-0.0993	1	1.00108	0.998824	1		1.008
-0.0992	0.08	0.08	0.08	0.08		-0.0992	1.00105	1.00108	0.998824	1.00125		1.009
-0.0991	0.08	0.09	0.08	0.08		-0.0991	1.00105	1.00108	0.998824	1.00125		1.01
-0.099	0.09	0.08	0.08	0.09		-0.099	1.00105	1.00108	1	1.00125		1.011
-0.0989	0.08	0.07	0.07	0.08		-0.0989	1.00105	1	0.998824	1.00125		1.012
-0.0988	0.07	0.07	0.07	0.08		-0.0988	1.00105	1.00108	1	1.00125		1.013
-0.0987	0.07	0.07	0.07	0.07		-0.0987	1.00105	1.00108	1	1.00125		1.014
-0.0986	0.07	0.07	0.07	0.07		-0.0986	1.00105	1.00217	1	1.00125		1.015
-0.0985	0.08	0.07	0.07	0.08		-0.0985	1.00105	1.00108	0.998824	1.00125		1.016
-0.0984	0.09	0.07	0.08	0.08		-0.0984	1.00105	1	1	1.00125		1.017
-0.0983	0.09	0.08	0.09	0.08		-0.0983	1.00105	1.00108	1	1		1.018
-0.0982	0.08	0.08	0.08	0.08		-0.0982	1.00105	1	1	1.00125		1.019
-0.0981	0.09	0.08	0.08	0.09		-0.0981	1.00105	1.00108	1	1.00125		1.02
-0.098	0.09	0.08	0.09	0.08		-0.098	1.00105	1.00108	1	1.00125		1.021
-0.0979	0.08	0.07	0.08	0.07		-0.0979	1.00105	1.00108	1	1.00125		1.022
-0.0978	0.08	0.07	0.07	0.07		-0.0978	1.00105	1.00108	1	1.00125		1.023
-0.0977	0.08	0.07	0.07	0.07		-0.0977	1.00105	1.00108	1	1.00125		1.024
-0.0976	0.08	0.08	0.08	0.07		-0.0976	1.00105	1.00108	1	1.00125		1.025
-0.0975	0.08	0.07	0.07	0.07		-0.0975	1.00105	1.00108	1	1.00125		1.026
-0.0974	0.09	0.08	0.08	0.08		-0.0974	1.00105	1	1	1.00125		1.027
-0.0973	0.09	0.08	0.08	0.09		-0.0973	1.00105	1.00108	1	1.00125		1.028
-0.0972	0.09	0.08	0.08	0.08		-0.0972	1.00105	1.00108	1	1		1.029
-0.0971	0.08	0.09	0.08	0.09		-0.0971	1.00105	1.00108	1	1.00125		1.03
-0.097	0.09	0.09	0.08	0.08		-0.097	1.00105	1.00108	1	1.00125		1.031
-0.0969	0.08	0.08	0.08	0.08		-0.0969	1.00211	1.00108	1	1.00125		1.032
-0.0968	0.08	0.07	0.07	0.07		-0.0968	1.00211	1.00108	1	1.00125		1.033
-0.0967	0.08	0.08	0.07	0.07		-0.0967	1.00105	1.00108	1	1.00125		1.034
-0.0966	0.08	0.07	0.07	0.07		-0.0966	1.00211	1.00108	1	1.00125		1.035
-0.0965	0.08	0.07	0.07	0.07		-0.0965	1.00211	1.00108	1	1.00125		1.036
-0.0964	0.09	0.08	0.08	0.08		-0.0964	1.00105	1.00108	1	1.00125		1.037
-0.0963	0.09	0.08	0.08	0.09		-0.0963	1.00105	1.00108	1	1.00125		1.038
-0.0962	0.08	0.09	0.09	0.09		-0.0962	1.00105	1.00108	1	1.00125		1.039
-0.0961	0.09	0.08	0.08	0.09		-0.0961	1.00105	1	0.998824	1.00125		1.04
-0.096	0.08	0.08	0.08	0.08		-0.096	1.00105	1	1	1.00125		1.041
-0.0959	0.08	0.07	0.08	0.08		-0.0959	1.00211	1.00108	1	1.00125		1.042
-0.0958	0.08	0.07	0.07	0.08		-0.0958	1.00211	1.00108	1	1.00125		1.043
-0.0957	0.07	0.07	0.07	0.07		-0.0957	1.00211	1.00108	1	1.00125		1.044
-0.0956	0.08	0.07	0.08	0.08		-0.0956	1.00211	1.00108	1	1.00125		1.045
-0.0955	0.08	0.07	0.07	0.07		-0.0955	1.00211	1	1	1.00125		1.046
-0.0954	0.08	0.08	0.08	0.08		-0.0954	1.00211	1.00108	1	1.00125		1.047
-0.0953	0.09	0.08	0.08	0.09		-0.0953	1.00211	1.00108	1	1		1.048
-0.0952	0.08	0.09	0.08	0.09		-0.0952	1.00211	1	1	1		1.049
-0.0951	0.09	0.09	0.08	0.09		-0.0951	1.00211	1	1	1.00125		1.05
-0.095	0.08	0.08	0.08	0.08		-0.095	1.00211	1	1	1.00125		1.051
-0.0949	0.08	0.08	0.08	0.09		-0.0949	1.00211	1.00108	1	1.00125		1.052
-0.0948	0.08	0.07	0.07	0.08		-0.0948	1.00211	1.00108	1	1.00125		1.053
-0.0947	0.07	0.07	0.08	0.08		-0.0947	1.00211	1	1	1.00125		1.054
-0.0946	0.08	0.07	0.07	0.08		-0.0946	1.00316	1	1	1.00125		1.055
-0.0945	0.08	0.07	0.07	0.08		-0.0945	1.00211	1	1	1.00125		1.056
-0.0944	0.09	0.08	0.08	0.09		-0.0944	1.00211	1.00108	1	1.00125		1.057
-0.0943	0.08	0.08	0.09	0.09		-0.0943	1.00211	1	1	1.00125		1.058
-0.0942	0.09	0.08	0.08	0.09		-0.0942	1.00211	1	1	1.00125		1.059
-0.0941	0.09	0.08	0.08	0.08		-0.0941	1.00211	1.00108	1	1.00125		1.06
-0.094	0.09	0.08	0.08	0.09		-0.094	1.00211	1	1	1.00125		1.061
-0.0939	0.08	0.08	0.08	0.08		-0.0939	1.00316	1.00108	1	1.00125		1.062
-0.0938	0.08	0.07	0.08	0.08		-0.0938	1.00211	1.00108	1	1.00125		1.063
-0.0937	0.08	0.07	0.07	0.07		-0.0937	1.00211	1.00108	1	1.00125		1.064
-0.0936	0.08	0.07	0.07	0.07		-0.0936	1.00211	1.00108	1	1.00125		1.065
-0.0935	0.08	0.08	0.08	0.08		-0.0935	1.00211	1.00108	1	1.00125		1.066
-0.0934	0.09	0.08	0.08	0.08		-0.0934	1.00211	1.00108	1	1.00125		1.067
-0.0933	0.09	0.08	0.09	0.09		-0.0933	1.00211	1.00108	1	1.00125		1.068
-0.0932	0.09	0.08	0.08	0.09		-0.0932	1.00211	1	1	1.00125		1.069
-0.0931	0.09	0.08	0.08	0.09		-0.0931	1.00316	1.00108	1	1		1.07
-0.093	0.1	0.08	0.09	0.09		-0.093	1.00211	1.00108	1	1		1.071
-0.0929	0.08	0.07	0.08	0.08		-0.0929	1.00316	1.00108	1	1.00125		1.072
-0.0928	0.07	0.07	0.07	0.07		-0.0928	1.00316	1.00108	1	1.00125		1.073
-0.0927	0.08	0.07	0.07	0.08		-0.0927	1.00316	1.00108	1	1.00125		1.074
-0.0926	0.08	0.07	0.07	0.08		-0.0926	1.00211	1.00108	1	1.00125		1.075
-0.0925	0.08	0.06	0.08	0.07		-0.0925	1.00316	1.00108	1	1		1.076
-0.0924	0.09	0.08	0.08	0.08		-0.0924	1.00316	1	1	1.00125		1.077
-0.0923	0.08	0.08	0.08	0.08		-0.0923	1.00211	1	1	1		1.078
-0.0922	0.09	0.08	0.08	0.09		-0.0922	1.00211	1.00108	1	1		1.079
-0.0921	0.09	0.08	0.08	0.08		-0.0921	1.00211	1.00108	1	1.00125		1.08
-0.092	0.09	0.08	0.08	0.08		-0.092	1.00316	1	0.998824	1.00125		1.081
-0.0919	0.08	0.07	0.08	0.08		-0.0919	1.00316	1.00108	1	1.00125		1.082
-0.0918	0.08	0.07	0.07	0.08		-0.0918	1.00211	1.00108	1	1.00125		1.083
-0.0917	0.08	0.07	0.08	0.08		-0.0917	1.00316	1.00108	1	1.00125		1.084
-0.0916	0.08	0.06	0.08	0.07		-0.0916	1.00316	1.00108	1	1.00125		1.085
-0.0915	0.09	0.07	0.07	0.07		-0.0915	1.00316	1.00108	1	1		1.086
-0.0914	0.09	0.08	0.08	0.09		-0.0914	1.00211	1.00108	1	1.00125		1.087
-0.0913	0.08	0.08	0.08	0.09		-0.0913	1.00316	1.00108	1	1.00125		1.088
-0.0912	0.08	0.08	0.08	0.09		-0.0912	1.00316	1.00108	1	1.00125		1.089
-0.0911	0.09	0.08	0.08	0.08		-0.0911	1.00316	1.00108	1	1		1.09
-0.091	0.09	0.08	0.09	0.09		-0.091	1.00316	1.00108	1	1.00125		1.091
-0.0909	0.08	0.07	0.07	0.08		-0.0909	1.00316	1.00108	1	1.00125		1.092
-0.0908	0.08	0.07	0.07	0.07		-0.0908	1.00316	1.00108	1	1		1.093
-0.0907	0.08	0.07	0.06	0.07		-0.0907	1.00316	1.00108	1	1.00125		1.094
-0.0906	0.08	0.07	0.07	0.07		-0.0906	1.00316	1.00108	0.998824	1.00125		1.095
-0.0905	0.08	0.07	0.07	0.08		-0.0905	1.00316	1.00217	1	1.00125		1.096
-0.0904	0.08	0.08	0.08	0.08		-0.0904	1.00316	1.00217	1	1.00125		1.097
-0.0903	0.09	0.08	0.08	0.09		-0.0903	1.00211	1.00108	1	1		1.098
-0.0902	0.09	0.09	0.08	0.08		-0.0902	1.00211	1.00217	1	1.00125		1.099
-0.0901	0.08	0.08	0.08	0.09		-0.0901	1.00211	1.00108	1	1		1.1
-0.09	0.09	0.08	0.08	0.09		-0.09	1.00316	1.00217	0.998824	1		1.101
-0.0899	0.08	0.08	0.07	0.08		-0.0899	1.00316	1.00217	0.998824	1.00125		1.102
-0.0898	0.08	0.07	0.08	0.08		-0.0898	1.00316	1.00217	1	1.00125		1.103
-0.0897	0.08	0.07	0.07	0.08		-0.0897	1.00316	1.00217	1	1.00125		1.104
-0.0896	0.08	0.07	0.08	0.08		-0.0896	1.00316	1.00217	1	1		1.105
-0.0895	0.08	0.08	0.07	0.08		-0.0895	1.00211	1.00217	1	1.00125		1.106
-0.0894	0.09	0.08	0.08	0.09		-0.0894	1.00316	1.00217	0.998824	1		1.107
-0.0893	0.08	0.08	0.08	0.09		-0.0893	1.00316	1.00217	0.998824	1		1.108
-0.0892	0.09	0.08	0.09	0.08		-0.0892	1.00316	1.00217	1	1		1.109
-0.0891	0.09	0.08	0.08	0.09		-0.0891	1.00211	1.00217	0.998824	1		1.11
-0.089	0.08	0.08	0.08	0.08		-0.089	1.00316	1.00108	0.998824	1.00125		1.111
-0.0889	0.08	0.08	0.08	0.07		-0.0889	1.00316	1.00217	1	1		1.112
-0.0888	0.07	0.07	0.06	0.08		-0.0888	1.00316	1.00217	0.998824	1		1.113
-0.0887	0.08	0.07	0.07	0.07		-0.0887	1.00316	1.00217	0.998824	1		1.114
-0.0886	0.08	0.07	0.08	0.08		-0.0886	1.00316	1.00217	1	1		1.115
-0.0885	0.08	0.07	0.07	0.07		-0.0885	1.00316	1.00217	1	1		1.116
-0.0884	0.08	0.08	0.08	0.08		-0.0884	1.00316	1.00217	0.998824	1		1.117
-0.0883	0.09	0.09	0.08	0.09		-0.0883	1.00316	1.00108	0.998824	1		1.118
-0.0882	0.08	0.09	0.08	0.08		-0.0882	1.00316	1.00217	0.998824	1.00125		1.119
-0.0881	0.08	0.09	0.08	0.08		-0.0881	1.00211	1.00108	0.998824	1		1.12
-0.088	0.09	0.08	0.08	0.08		-0.088	1.00316	1.00217	0.998824	1		1.121
-0.0879	0.08	0.08	0.08	0.08		-0.0879	1.00316	1.00217	0.998824	1		1.122
-0.0878	0.08	0.07	0.08	0.08		-0.0878	1.00316	1.00217	0.998824	1		1.123
-0.0877	0.08	0.07	0.07	0.07		-0.0877	1.00316	1.00217	0.998824	1		1.124
-0.0876	0.07	0.07	0.07	0.08		-0.0876	1.00316	1.00217	0.998824	1.00125		1.125
-0.0875	0.08	0.07	0.07	0.08		-0.0875	1.00316	1.00217	1	1.00125		1.126
-0.0874	0.08	0.07	0.08	0.08		-0.0874	1.00211	1.00217	0.997649	1		1.127
-0.0873	0.09	0.08	0.08	0.09		-0.0873	1.00316	1.00108	0.998824	1.00125		1.128
-0.0872	0.08	0.08	0.09	0.09		-0.0872	1.00211	1.00217	0.997649	1		1.129
-0.0871	0.08	0.08	0.08	0.09		-0.0871	1.00316	1.00108	0.997649	1.00125		1.13
-0.087	0.08	0.08	0.08	0.09		-0.087	1.00211	1.00217	0.997649	1		1.131
-0.0869	0.08	0.08	0.07	0.07		-0.0869	1.00316	1.00217	0.998824	1		1.132
-0.0868	0.08	0.07	0.07	0.08		-0.0868	1.00211	1.00217	0.997649	1		1.133
-0.0867	0.08	0.06	0.07	0.07		-0.0867	1.00316	1.00217	0.998824	1.00125		1.134
-0.0866	0.08	0.07	0.07	0.07		-0.0866	1.00316	1.00217	0.998824	1		1.135
-0.0865	0.08	0.07	0.08	0.07		-0.0865	1.00211	1.00217	0.997649	1		1.136
-0.0864	0.08	0.08	0.08	0.08		-0.0864	1.00211	1.00217	0.998824	1		1.137
-0.0863	0.09	0.08	0.08	0.08		-0.0863	1.00316	1.00217	0.997649	1		1.138
-0.0862	0.08	0.08	0.08	0.08		-0.0862	1.00316	1.00217	0.997649	1		1.139
-0.0861	0.09	0.08	0.09	0.08		-0.0861	1.00211	1.00217	0.998824	1		1.14
-0.086	0.1	0.08	0.08	0.08		-0.086	1.00211	1.00108	0.997649	1		1.141
-0.0859	0.08	0.08	0.08	0.08		-0.0859	1.00211	1.00217	0.997649	1		1.142
-0.0858	0.08	0.07	0.08	0.07		-0.0858	1.00316	1.00217	0.997649	1		1.143
-0.0857	0.06	0.07	0.07	0.07		-0.0857	1.00211	1.00217	0.997649	1		1.144
-0.0856	0.08	0.07	0.07	0.07		-0.0856	1.00211	1.00217	0.998824	1		1.145
-0.0855	0.08	0.07	0.07	0.08		-0.0855	1.00211	1.00108	0.997649	1.00125		1.146
-0.0854	0.08	0.08	0.07	0.09		-0.0854	1.00211	1.00217	0.997649	1		1.147
-0.0853	0.08	0.08	0.09	0.08		-0.0853	1.00211	1.00217	0.997649	1		1.148
-0.0852	0.09	0.09	0.08	0.08		-0.0852	1.00211	1.00108	0.998824	1		1.149
-0.0851	0.09	0.09	0.08	0.08		-0.0851	1.00211	1.00108	0.997649	1		1.15
-0.085	0.09	0.08	0.08	0.08		-0.085	1.00211	1.00108	0.997649	1		1.151
-0.0849	0.08	0.08	0.08	0.07		-0.0849	1.00211	1.00108	0.997649	1.00125		1.152
-0.0848	0.08	0.08	0.07	0.08		-0.0848	1.00105	1.00108	0.997649	1.00125		1.153
-0.0847	0.08	0.07	0.07	0.07		-0.0847	1.00211	1.00108	0.997649	1.00125		1.154
-0.0846	0.08	0.08	0.07	0.07		-0.0846	1.00211	1.00108	0.997649	1.00125		1.155
-0.0845	0.08	0.07	0.07	0.07		-0.0845	1.00211	1.00108	0.997649	1.00125		1.156
-0.0844	0.08	0.08	0.08	0.08		-0.0844	1.00105	1.00108	0.997649	1		1.157
-0.0843	0.09	0.08	0.08	0.08		-0.0843	1.00105	1.00108	0.997649	1		1.158
-0.0842	0.09	0.08	0.08	0.08		-0.0842	1.00105	1.00108	0.997649	1		1.159
-0.0841	0.09	0.08	0.08	0.09		-0.0841	1.00211	1.00108	0.997649	1		1.16
-0.084	0.08	0.08	0.08	0.09		-0.084	1.00211	1.00217	0.997649	1.00125		1.161
-0.0839	0.08	0.08	0.08	0.09		-0.0839	1.00105	1.00217	0.997649	1.00125		1.162
-0.0838	0.07	0.08	0.07	0.07		-0.0838	1.00105	1.00108	0.997649	1.00125		1.163
-0.0837	0.07	0.07	0.07	0.08		-0.0837	1.00105	1.00108	0.997649	1.00125		1.164
-0.0836	0.08	0.07	0.07	0.08		-0.0836	1.00105	1.00108	0.997649	1.00125		1.165
-0.0835	0.07	0.07	0.08	0.08		-0.0835	1.00105	1.00108	0.997649	1.00125		1.166
-0.0834	0.09	0.08	0.07	0.08		-0.0834	1.00105	1.00108	0.997649	1		1.167
-0.0833	0.08	0.09	0.08	0.09		-0.0833	1.00105	1	0.997649	1.00125		1.168
-0.0832	0.09	0.08	0.08	0.09		-0.0832	1.00105	1.00108	0.997649	1		1.169
-0.0831	0.08	0.08	0.08	0.08		-0.0831	1.00105	1.00108	0.997649	1.00125		1.17
-0.083	0.09	0.08	0.09	0.09		-0.083	1.00105	1.00108	0.997649	1.00125		1.171
-0.0829	0.08	0.07	0.07	0.08		-0.0829	1.00211	1.00108	0.997649	1.00125		1.172
-0.0828	0.07	0.08	0.07	0.08		-0.0828	1.00105	1.00108	0.997649	1.00125		1.173
-0.0827	0.08	0.07	0.07	0.07		-0.0827	1.00105	1.00108	0.997649	1.00125		1.174
-0.0826	0.08	0.07	0.07	0.08		-0.0826	1.00105	1.00108	0.998824	1.00125		1.175
-0.0825	0.07	0.07	0.07	0.08		-0.0825	1.00105	1.00108	0.997649	1.00125		1.176
-0.0824	0.08	0.08	0.08	0.08		-0.0824	1.00105	1	0.997649	1.00125		1.177
-0.0823	0.09	0.08	0.08	0.09		-0.0823	1.00105	1	0.997649	1		1.178
-0.0822	0.08	0.08	0.09	0.09		-0.0822	1.00105	1.00108	0.997649	1.00125		1.179
-0.0821	0.08	0.08	0.08	0.09		-0.0821	1.00105	1.00108	0.997649	1.00125		1.18
-0.082	0.08	0.08	0.08	0.09		-0.082	1.00105	1.00108	0.997649	1.00125		1.181
-0.0819	0.08	0.08	0.07	0.08		-0.0819	1.00105	1.00108	0.997649	1.00125		1.182
-0.0818	0.07	0.07	0.07	0.08		-0.0818	1.00105	1.00108	0.997649	1.00125		1.183
-0.0817	0.07	0.07	0.07	0.08		-0.0817	1.00105	1.00108	0.998824	1		1.184
-0.0816	0.08	0.07	0.08	0.08		-0.0816	1.00105	1	0.997649	1.00125		1.185
-0.0815	0.07	0.08	0.07	0.08		-0.0815	1.00105	1.00108	0.997649	1.00125		1.186
-0.0814	0.09	0.08	0.07	0.08		-0.0814	1	1	0.998824	1		1.187
-0.0813	0.09	0.08	0.08	0.08		-0.0813	1	1	0.997649	1.00125		1.188
-0.0812	0.09	0.09	0.08	0.09		-0.0812	1	1	0.997649	1.00125		1.189
-0.0811	0.09	0.08	0.08	0.09		-0.0811	1	1	0.998824	1		1.19
-0.081	0.09	0.08	0.09	0.09		-0.081	1	1	0.997649	1.00125		1.191
-0.0809	0.08	0.08	0.08	0.08		-0.0809	1.00105	1	0.998824	1.00125		1.192
-0.0808	0.08	0.07	0.08	0.08		-0.0808	1	1.00108	0.998824	1.00125		1.193
-0.0807	0.08	0.07	0.07	0.08		-0.0807	1	1	0.997649	1.00125		1.194
-0.0806	0.08	0.07	0.08	0.08		-0.0806	1	1	0.998824	1		1.195
-0.0805	0.08	0.07	0.07	0.08		-0.0805	1	1	0.997649	1.00125		1.196
-0.0804	0.08	0.08	0.08	0.08		-0.0804	1	1	0.997649	1		1.197
-0.0803	0.08	0.08	0.08	0.08		-0.0803	1	1	0.998824	1		1.198
-0.0802	0.09	0.09	0.09	0.09		-0.0802	1	1	0.997649	1		1.199
-0.0801	0.1	0.08	0.09	0.09		-0.0801	1	1	0.997649	1		1.2
-0.08	0.09	0.08	0.08	0.09		-0.08	1	1	0.998824	1.00125		1.201
-0.0799	0.08	0.08	0.07	0.08		-0.0799	1	1	0.998824	1.00125		1.202
-0.0798	0.08	0.08	0.08	0.08		-0.0798	0.998946	1	0.998824	1.00125		1.203
-0.0797	0.08	0.07	0.07	0.08		-0.0797	1	1	0.998824	1		1.204
-0.0796	0.08	0.08	0.07	0.07		-0.0796	1	1.00108	0.998824	1.00125		1.205
-0.0795	0.08	0.07	0.07	0.07		-0.0795	1	1	0.998824	1		1.206
-0.0794	0.08	0.08	0.08	0.08		-0.0794	1	1	0.998824	1		1.207
-0.0793	0.09	0.08	0.08	0.09		-0.0793	1	1	0.998824	1		1.208
-0.0792	0.08	0.08	0.08	0.09		-0.0792	1	1	0.997649	1		1.209
-0.0791	0.09	0.09	0.08	0.08		-0.0791	1	1	0.998824	1.00125		1.21
-0.079	0.09	0.08	0.08	0.09		-0.079	1	1	0.998824	1.00125		1.211
-0.0789	0.08	0.08	0.08	0.07		-0.0789	1	1	0.998824	1		1.212
-0.0788	0.08	0.07	0.08	0.08		-0.0788	1.00105	1	0.998824	1.00125		1.213
-0.0787	0.08	0.07	0.07	0.07		-0.0787	1	1	1	1		1.214
-0.0786	0.07	0.07	0.08	0.08		-0.0786	1	1.00108	0.998824	1		1.215
-0.0785	0.08	0.06	0.08	0.07		-0.0785	1	1	0.998824	1		1.216
-0.0784	0.09	0.07	0.08	0.08		-0.0784	1	1	0.998824	1		1.217
-0.0783	0.09	0.08	0.08	0.09		-0.0783	0.998946	1	0.998824	1		1.218
-0.0782	0.09	0.08	0.08	0.09		-0.0782	1	1	0.998824	1		1.219
-0.0781	0.08	0.08	0.08	0.08		-0.0781	1	1	0.998824	1		1.22
-0.078	0.09	0.08	0.08	0.09		-0.078	1	1	0.998824	1		1.221
-0.0779	0.08	0.07	0.08	0.07		-0.0779	1	1	1	1		1.222
-0.0778	0.08	0.07	0.07	0.07		-0.0778	0.998946	1.00108	1	1		1.223
-0.0777	0.08	0.07	0.06	0.08		-0.0777	1	1	1	1		1.224
-0.0776	0.08	0.07	0.07	0.08		-0.0776	1	1.00108	1	1		1.225
-0.0775	0.08	0.07	0.07	0.07		-0.0775	1.00105	1.00108	1	1		1.226
-0.0774	0.08	0.09	0.08	0.08		-0.0774	1	1	0.998824	0.998755		1.227
-0.0773	0.09	0.08	0.08	0.09		-0.0773	1	1	1	1		1.228
-0.0772	0.09	0.09	0.08	0.09		-0.0772	1	1	0.998824	1		1.229
-0.0771	0.08	0.09	0.08	0.08		-0.0771	1	1.00108	1	1		1.23
-0.077	0.09	0.08	0.08	0.09		-0.077	1	1	0.998824	1		1.231
-0.0769	0.08	0.08	0.07	0.08		-0.0769	1	1	1	1		1.232
-0.0768	0.08	0.07	0.07	0.08		-0.0768	1	1	1	1.00125		1.233
-0.0767	0.08	0.08	0.07	0.08		-0.0767	1	1.00108	1	1		1.234
-0.0766	0.08	0.07	0.07	0.08		-0.0766	1	1.00108	1	1		1.235
-0.0765	0.07	0.07	0.08	0.08		-0.0765	1.00105	1	1	1		1.236
-0.0764	0.08	0.09	0.08	0.08		-0.0764	1	1	1	1		1.237
-0.0763	0.08	0.08	0.08	0.09		-0.0763	1	1	1	1		1.238
-0.0762	0.09	0.08	0.08	0.09		-0.0762	1.00105	1	1	1		1.239
-0.0761	0.09	0.08	0.08	0.09		-0.0761	1.00105	1	1	1		1.24
-0.076	0.09	0.08	0.08	0.08		-0.076	1.00105	1	1	1.00125		1.241
-0.0759	0.08	0.07	0.08	0.08		-0.0759	1.00105	1.00108	1	1		1.242
-0.0758	0.08	0.07	0.07	0.07		-0.0758	1.00105	1.00108	1	1		1.243
-0.0757	0.08	0.08	0.07	0.08		-0.0757	1.00105	1.00108	0.998824	1		1.244
-0.0756	0.08	0.08	0.07	0.07		-0.0756	1.00105	1.00108	1	1		1.245
-0.0755	0.08	0.07	0.07	0.07		-0.0755	1.00105	1	1	1		1.246
-0.0754	0.08	0.08	0.08	0.08		-0.0754	1.00105	1	1	1		1.247
-0.0753	0.09	0.08	0.09	0.09		-0.0753	1.00105	1	1	1		1.248
-0.0752	0.08	0.09	0.08	0.09		-0.0752	1.00105	1	1	1		1.249
-0.0751	0.08	0.08	0.08	0.08		-0.0751	1.00105	1.00108	0.998824	1		1.25
-0.075	0.09	0.08	0.08	0.09		-0.075	1.00105	1	1	1		1.251
-0.0749	0.08	0.08	0.07	0.08		-0.0749	1.00105	1.00108	1	1		1.252
-0.0748	0.08	0.07	0.07	0.08		-0.0748	1.00105	1.00108	0.998824	1.00125		1.253
-0.0747	0.08	0.07	0.07	0.08		-0.0747	1.00211	1.00108	1	1		1.254
-0.0746	0.08	0.07	0.07	0.08		-0.0746	1.00211	1.00108	1	1.00125		1.255
-0.0745	0.07	0.08	0.07	0.08		-0.0745	1.00211	1.00108	1	1		1.256
-0.0744	0.08	0.08	0.08	0.08		-0.0744	1.00211	1.00108	0.998824	1		1.257
-0.0743	0.09	0.08	0.08	0.09		-0.0743	1.00105	1	0.998824	1		1.258
-0.0742	0.09	0.08	0.08	0.09		-0.0742	1.00105	1.00108	1	1		1.259
-0.0741	0.09	0.08	0.08	0.08		-0.0741	1.00105	1	1	1		1.26
-0.074	0.09	0.08	0.08	0.08		-0.074	1.00211	1.00108	1	1		1.261
-0.0739	0.09	0.08	0.07	0.07		-0.0739	1.00211	1.00108	1	1		1.262
-0.0738	0.08	0.06	0.07	0.07		-0.0738	1.00211	1.00108	1	1		1.263
-0.0737	0.08	0.07	0.07	0.07		-0.0737	1.00211	1.00108	1	1		1.264
-0.0736	0.08	0.07	0.07	0.08		-0.0736	1.00316	1.00108	0.998824	1.00125		1.265
-0.0735	0.08	0.07	0.08	0.08		-0.0735	1.00211	1.00108	1	1.00125		1.266
-0.0734	0.08	0.08	0.08	0.08		-0.0734	1.00211	1.00108	1	1		1.267
-0.0733	0.09	0.08	0.08	0.09		-0.0733	1.00211	1	1	1		1.268
-0.0732	0.1	0.08	0.08	0.08		-0.0732	1.00211	1.00108	1	1		1.269
-0.0731	0.09	0.08	0.08	0.09		-0.0731	1.00211	1.00108	0.998824	1		1.27
-0.073	0.08	0.08	0.08	0.08		-0.073	1.00211	1.00108	1	1		1.271
-0.0729	0.08	0.07	0.07	0.08		-0.0729	1.00211	1.00108	1	1.00125		1.272
-0.0728	0.08	0.07	0.07	0.07		-0.0728	1.00211	1.00108	1	1.00125		1.273
-0.0727	0.08	0.08	0.07	0.08		-0.0727	1.00211	1.00108	1	1		1.274
-0.0726	0.07	0.07	0.07	0.08		-0.0726	1.00211	1.00108	1	1.00125		1.275
-0.0725	0.08	0.07	0.07	0.07		-0.0725	1.00211	1.00108	1	1		1.276
-0.0724	0.08	0.09	0.08	0.08		-0.0724	1.00316	1.00108	1	1.00125		1.277
-0.0723	0.09	0.08	0.08	0.08		-0.0723	1.00211	1.00108	1	1		1.278
-0.0722	0.09	0.08	0.08	0.09		-0.0722	1.00316	1.00108	0.998824	1.00125		1.279
-0.0721	0.08	0.09	0.08	0.09		-0.0721	1.00316	1.00108	1	1.00125		1.28
-0.072	0.09	0.08	0.08	0.08		-0.072	1.00211	1.00108	1	1		1.281
-0.0719	0.08	0.08	0.08	0.08		-0.0719	1.00316	1.00108	1	1.00125		1.282
-0.0718	0.07	0.07	0.08	0.08		-0.0718	1.00316	1.00108	1	1.00125		1.283
-0.0717	0.07	0.07	0.07	0.08		-0.0717	1.00316	1.00108	1	1		1.284
-0.0716	0.07	0.07	0.08	0.07		-0.0716	1.00316	1.00108	1	1		1.285
-0.0715	0.08	0.07	0.08	0.08		-0.0715	1.00316	1.00108	0.998824	1.00125		1.286
-0.0714	0.08	0.08	0.08	0.08		-0.0714	1.00316	1.00108	1	1		1.287
-0.0713	0.09	0.08	0.09	0.09		-0.0713	1.00316	1.00108	1	1		1.288
-0.0712	0.09	0.08	0.08	0.08		-0.0712	1.00316	1.00108	1	1.00125		1.289
-0.0711	0.09	0.08	0.08	0.09		-0.0711	1.00316	1.00108	1	1		1.29
-0.071	0.09	0.09	0.09	0.08		-0.071	1.00316	1.00108	1	1.00125		1.291
-0.0709	0.08	0.08	0.08	0.08		-0.0709	1.00316	1.00217	1	1.00125		1.292
-0.0708	0.08	0.07	0.07	0.07		-0.0708	1.00316	1.00217	1	1.00125		1.293
-0.0707	0.08	0.07	0.07	0.07		-0.0707	1.00316	1.00108	1	1		1.294
-0.0706	0.08	0.07	0.07	0.08		-0.0706	1.00316	1.00108	1	1		1.295
-0.0705	0.08	0.07	0.08	0.08		-0.0705	1.00316	1.00217	1	1.00125		1.296
-0.0704	0.09	0.08	0.08	0.08		-0.0704	1.00316	1.00217	1	1.00125		1.297
-0.0703	0.08	0.08	0.08	0.09		-0.0703	1.00316	1.00217	0.998824	1.00125		1.298
-0.0702	0.09	0.08	0.09	0.09		-0.0702	1.00316	1.00217	1	1.00125		1.299
-0.0701	0.09	0.08	0.08	0.08		-0.0701	1.00316	1.00108	0.998824	1.00125		1.3
-0.07	0.08	0.08	0.09	0.09		-0.07	1.00316	1.00217	0.998824	1		1.301
-0.0699	0.07	0.08	0.08	0.08		-0.0699	1.00316	1.00217	1	1.00125		1.302
-0.0698	0.08	0.07	0.07	0.08		-0.0698	1.00422	1.00217	1	1.00125		1.303
-0.0697	0.08	0.07	0.07	0.08		-0.0697	1.00316	1.00217	1	1.00125		1.304
-0.0696	0.07	0.07	0.07	0.08		-0.0696	1.00316	1.00217	1	1		1.305
-0.0695	0.07	0.07	0.08	0.08		-0.0695	1.00316	1.00217	0.998824	1.00125		1.306
-0.0694	0.08	0.08	0.08	0.09		-0.0694	1.00316	1.00217	1	1.00125		1.307
-0.0693	0.09	0.08	0.08	0.08		-0.0693	1.00316	1.00217	1	1.00125		1.308
-0.0692	0.09	0.08	0.09	0.09		-0.0692	1.00316	1.00217	0.998824	1.00125		1.309
-0.0691	0.08	0.08	0.08	0.09		-0.0691	1.00316	1.00217	1	1		1.31
-0.069	0.09	0.09	0.08	0.09		-0.069	1.00316	1.00217	1	1		1.311
-0.0689	0.07	0.07	0.07	0.08		-0.0689	1.00316	1.00217	1	1.00125		1.312
-0.0688	0.07	0.07	0.07	0.08		-0.0688	1.00316	1.00217	1	1.00125		1.313
-0.0687	0.07	0.07	0.08	0.08		-0.0687	1.00316	1.00217	1	1.00125		1.314
-0.0686	0.08	0.08	0.07	0.08		-0.0686	1.00316	1.00217	1	1.00125		1.315
-0.0685	0.08	0.06	0.07	0.08		-0.0685	1.00316	1.00325	1	1.00125		1.316
-0.0684	0.08	0.08	0.08	0.08		-0.0684	1.00316	1.00217	1	1.00125		1.317
-0.0683	0.08	0.08	0.08	0.08		-0.0683	1.00316	1.00217	0.998824	1.00125		1.318
-0.0682	0.09	0.08	0.08	0.08		-0.0682	1.00316	1.00217	0.998824	1.00125		1.319
-0.0681	0.09	0.08	0.08	0.08		-0.0681	1.00316	1.00217	0.998824	1.00125		1.32
-0.068	0.08	0.08	0.09	0.09		-0.068	1.00316	1.00217	0.998824	1.00125		1.321
-0.0679	0.08	0.08	0.08	0.08		-0.0679	1.00316	1.00217	1	1.00125		1.322
-0.0678	0.08	0.07	0.07	0.08		-0.0678	1.00422	1.00217	1	1.00125		1.323
-0.0677	0.07	0.07	0.07	0.08		-0.0677	1.00316	1.00325	0.998824	1.00125		1.324
-0.0676	0.08	0.07	0.07	0.08		-0.0676	1.00316	1.00325	0.998824	1.00125		1.325
-0.0675	0.08	0.07	0.07	0.08		-0.0675	1.00422	1.00325	1	1.00125		1.326
-0.0674	0.08	0.08	0.08	0.09		-0.0674	1.00316	1.00217	0.998824	1.00125		1.327
-0.0673	0.09	0.08	0.08	0.09		-0.0673	1.00316	1.00217	0.998824	1.00125		1.328
-0.0672	0.09	0.08	0.09	0.09		-0.0672	1.00316	1.00217	0.998824	1.00249		1.329
-0.0671	0.09	0.08	0.09	0.09		-0.0671	1.00316	1.00217	0.998824	1.00125		1.33
-0.067	0.09	0.08	0.08	0.09		-0.067	1.00316	1.00217	0.998824	1.00125		1.331
-0.0669	0.09	0.07	0.08	0.08		-0.0669	1.00316	1.00325	0.998824	1.00125		1.332
-0.0668	0.08	0.07	0.07	0.08		-0.0668	1.00316	1.00217	0.998824	1.00125		1.333
-0.0667	0.08	0.07	0.07	0.08		-0.0667	1.00316	1.00325	0.998824	1.00125		1.334
-0.0666	0.08	0.07	0.07	0.07		-0.0666	1.00316	1.00217	0.998824	1.00125		1.335
-0.0665	0.08	0.07	0.07	0.08		-0.0665	1.00316	1.00217	0.998824	1.00125		1.336
-0.0664	0.09	0.08	0.08	0.08		-0.0664	1.00422	1.00217	0.998824	1.00125		1.337
-0.0663	0.08	0.08	0.08	0.08		-0.0663	1.00316	1.00217	0.997649	1.00125		1.338
-0.0662	0.09	0.08	0.08	0.08		-0.0662	1.00316	1.00217	0.998824	1.00125		1.339
-0.0661	0.09	0.08	0.08	0.09		-0.0661	1.00316	1.00217	0.998824	1.00125		1.34
-0.066	0.09	0.08	0.09	0.09		-0.066	1.00316	1.00217	0.998824	1.00125		1.341
-0.0659	0.08	0.08	0.08	0.08		-0.0659	1.00316	1.00325	0.998824	1.00125		1.342
-0.0658	0.07	0.07	0.07	0.08		-0.0658	1.00422	1.00325	0.998824	1.00125		1.343
-0.0657	0.08	0.06	0.07	0.08		-0.0657	1.00422	1.00325	0.998824	1.00125		1.344
-0.0656	0.07	0.07	0.07	0.08		-0.0656	1.00316	1.00217	0.998824	1.00125		1.345
-0.0655	0.08	0.07	0.07	0.07		-0.0655	1.00316	1.00325	0.997649	1.00125		1.346
-0.0654	0.08	0.08	0.08	0.09		-0.0654	1.00316	1.00217	0.997649	1.00125		1.347
-0.0653	0.09	0.08	0.08	0.08		-0.0653	1.00316	1.00217	0.997649	1.00125		1.348
-0.0652	0.09	0.08	0.08	0.08		-0.0652	1.00316	1.00217	0.998824	1.00125		1.349
-0.0651	0.09	0.08	0.08	0.08		-0.0651	1.00316	1.00217	0.998824	1.00125		1.35
-0.065	0.09	0.09	0.09	0.08		-0.065	1.00316	1.00217	0.997649	1.00125		1.351
-0.0649	0.08	0.07	0.08	0.08		-0.0649	1.00316	1.00217	0.997649	1.00125		1.352
-0.0648	0.07	0.07	0.07	0.08		-0.0648	1.00316	1.00217	0.998824	1.00125		1.353
-0.0647	0.08	0.07	0.07	0.08		-0.0647	1.00422	1.00217	0.997649	1.00125		1.354
-0.0646	0.08	0.07	0.08	0.08		-0.0646	1.00316	1.00325	0.998824	1.00125		1.355
-0.0645	0.07	0.07	0.07	0.07		-0.0645	1.00316	1.00217	0.998824	1.00125		1.356
-0.0644	0.09	0.08	0.08	0.08		-0.0644	1.00316	1.00217	0.998824	1.00125		1.357
-0.0643	0.09	0.08	0.08	0.09		-0.0643	1.00316	1.00217	0.997649	1.00125		1.358
-0.0642	0.09	0.08	0.08	0.09		-0.0642	1.00316	1.00217	0.997649	1.00125		1.359
-0.0641	0.08	0.08	0.08	0.08		-0.0641	1.00316	1.00217	0.997649	1.00125		1.36
-0.064	0.09	0.08	0.08	0.09		-0.064	1.00316	1.00217	0.997649	1.00125		1.361
-0.0639	0.08	0.07	0.08	0.08		-0.0639	1.00316	1.00217	0.997649	1.00249		1.362
-0.0638	0.08	0.07	0.07	0.08		-0.0638	1.00316	1.00217	0.997649	1.00125		1.363
-0.0637	0.08	0.08	0.07	0.08		-0.0637	1.00316	1.00217	0.997649	1.00125		1.364
-0.0636	0.08	0.07	0.07	0.07		-0.0636	1.00316	1.00217	0.997649	1.00249		1.365
-0.0635	0.07	0.07	0.07	0.08		-0.0635	1.00211	1.00217	0.997649	1.00125		1.366
-0.0634	0.08	0.08	0.08	0.08		-0.0634	1.00211	1.00108	0.997649	1.00125		1.367
-0.0633	0.08	0.08	0.08	0.09		-0.0633	1.00211	1.00108	0.997649	1.00125		1.368
-0.0632	0.09	0.09	0.08	0.09		-0.0632	1.00211	1.00108	0.997649	1.00125		1.369
-0.0631	0.09	0.08	0.08	0.08		-0.0631	1.00211	1.00217	0.997649	1.00125		1.37
-0.063	0.09	0.08	0.08	0.09		-0.063	1.00211	1.00108	0.997649	1.00125		1.371
-0.0629	0.08	0.07	0.07	0.08		-0.0629	1.00211	1.00217	0.998824	1.00249		1.372
-0.0628	0.08	0.08	0.07	0.07		-0.0628	1.00211	1.00217	0.998824	1.00249		1.373
-0.0627	0.08	0.07	0.07	0.08		-0.0627	1.00211	1.00217	0.997649	1.00249		1.374
-0.0626	0.08	0.07	0.07	0.08		-0.0626	1.00211	1.00217	0.998824	1.00249		1.375
-0.0625	0.08	0.07	0.07	0.08		-0.0625	1.00211	1.00217	0.997649	1.00125		1.376
-0.0624	0.09	0.08	0.08	0.08		-0.0624	1.00211	1.00108	0.998824	1.00249		1.377
-0.0623	0.09	0.08	0.08	0.08		-0.0623	1.00211	1.00108	0.997649	1.00125		1.378
-0.0622	0.09	0.08	0.08	0.09		-0.0622	1.00211	1.00217	0.997649	1.00125		1.379
-0.0621	0.09	0.08	0.08	0.09		-0.0621	1.00211	1.00108	0.997649	1.00249		1.38
-0.062	0.09	0.08	0.08	0.08		-0.062	1.00211	1.00108	0.998824	1.00249		1.381
-0.0619	0.09	0.08	0.07	0.08		-0.0619	1.00105	1.00217	0.997649	1.00249		1.382
-0.0618	0.08	0.07	0.07	0.08		-0.0618	1.00105	1.00108	0.998824	1.00125		1.383
-0.0617	0.08	0.08	0.06	0.08		-0.0617	1.00105	1.00108	0.998824	1.00125		1.384
-0.0616	0.07	0.07	0.07	0.07		-0.0616	1.00211	1.00108	0.998824	1.00125		1.385
-0.0615	0.07	0.07	0.07	0.08		-0.0615	1.00105	1.00217	0.998824	1.00125		1.386
-0.0614	0.09	0.08	0.07	0.08		-0.0614	1.00105	1.00108	0.998824	1.00249		1.387
-0.0613	0.09	0.08	0.08	0.08		-0.0613	1.00105	1.00108	0.997649	1.00125		1.388
-0.0612	0.09	0.08	0.08	0.09		-0.0612	1.00105	1.00108	0.998824	1.00125		1.389
-0.0611	0.09	0.08	0.08	0.08		-0.0611	1.00105	1.00108	0.998824	1.00249		1.39
-0.061	0.09	0.08	0.08	0.09		-0.061	1.00105	1	0.998824	1.00125		1.391
-0.0609	0.08	0.07	0.08	0.08		-0.0609	1.00105	1.00108	0.998824	1.00249		1.392
-0.0608	0.08	0.07	0.08	0.07		-0.0608	1.00105	1.00108	0.998824	1.00125		1.393
-0.0607	0.08	0.07	0.07	0.07		-0.0607	1.00105	1.00108	0.998824	1.00125		1.394
-0.0606	0.08	0.06	0.08	0.08		-0.0606	1.00105	1.00108	0.998824	1.00125		1.395
-0.0605	0.08	0.07	0.08	0.07		-0.0605	1.00105	1.00108	0.998824	1.00125		1.396
-0.0604	0.08	0.08	0.08	0.08		-0.0604	1	1.00108	0.998824	1.00125		1.397
-0.0603	0.09	0.08	0.08	0.08		-0.0603	1	1.00108	0.998824	1.00125		1.398
-0.0602	0.09	0.08	0.09	0.08		-0.0602	1.00105	1.00108	0.998824	1.00125		1.399
-0.0601	0.09	0.08	0.08	0.09		-0.0601	1	1.00108	0.998824	1.00125		1.4
-0.06	0.08	0.08	0.08	0.08		-0.06	1.00105	1	0.998824	1.00125		1.401
-0.0599	0.08	0.08	0.07	0.08		-0.0599	1	1.00108	0.997649	1.00125		1.402
-0.0598	0.08	0.07	0.07	0.07		-0.0598	1	1.00108	0.998824	1.00125		1.403
-0.0597	0.08	0.07	0.07	0.08		-0.0597	1.00105	1.00108	0.998824	1.00125		1.404
-0.0596	0.08	0.08	0.07	0.07		-0.0596	1	1.00108	1	1.00125		1.405
-0.0595	0.08	0.07	0.07	0.08		-0.0595	1.00105	1.00217	0.998824	1.00125		1.406
-0.0594	0.09	0.08	0.08	0.08		-0.0594	1	1	0.998824	1.00125		1.407
-0.0593	0.09	0.08	0.08	0.08		-0.0593	1	1.00108	0.998824	1.00125		1.408
-0.0592	0.09	0.09	0.08	0.1		-0.0592	1.00105	1	0.998824	1.00125		1.409
-0.0591	0.09	0.08	0.08	0.09		-0.0591	1	1	0.998824	1.00125		1.41
-0.059	0.09	0.08	0.09	0.08		-0.059	1	1.00108	0.998824	1.00125		1.411
-0.0589	0.08	0.07	0.08	0.08		-0.0589	1.00105	1.00108	1	1.00125		1.412
-0.0588	0.08	0.07	0.08	0.08		-0.0588	1	1.00108	1	1.00125		1.413
-0.0587	0.07	0.07	0.07	0.07		-0.0587	1	1	0.998824	1.00125		1.414
-0.0586	0.08	0.07	0.07	0.07		-0.0586	1.00105	1.00108	0.998824	1.00125		1.415
-0.0585	0.07	0.07	0.08	0.08		-0.0585	1	1.00108	1	1.00125		1.416
-0.0584	0.09	0.08	0.08	0.09		-0.0584	1	1.00108	0.998824	1		1.417
-0.0583	0.09	0.08	0.08	0.08		-0.0583	1	1.00108	1	1		1.418
-0.0582	0.09	0.08	0.08	0.08		-0.0582	1.00105	1.00108	0.998824	1.00125		1.419
-0.0581	0.09	0.08	0.09	0.08		-0.0581	1	1.00108	1	1		1.42
-0.058	0.09	0.08	0.08	0.08		-0.058	1	1.00108	0.998824	1.00125		1.421
-0.0579	0.08	0.08	0.07	0.08		-0.0579	1	1	1	1.00125		1.422
-0.0578	0.08	0.07	0.07	0.07		-0.0578	1	1	1	1.00125		1.423
-0.0577	0.07	0.07	0.07	0.07		-0.0577	1	1.00108	0.998824	1.00125		1.424
-0.0576	0.08	0.08	0.07	0.08		-0.0576	1.00105	1.00108	0.998824	1		1.425
-0.0575	0.08	0.06	0.06	0.08		-0.0575	1.00105	1	1	1.00125		1.426
-0.0574	0.08	0.08	0.08	0.08		-0.0574	1.00105	1	1	1		1.427
-0.0573	0.09	0.08	0.08	0.08		-0.0573	1	1.00108	1	1		1.428
-0.0572	0.09	0.08	0.09	0.08		-0.0572	1	1.00108	0.998824	1.00125		1.429
-0.0571	0.09	0.08	0.08	0.08		-0.0571	1.00105	1	1	1		1.43
-0.057	0.09	0.08	0.08	0.09		-0.057	1.00105	1.00108	0.998824	1		1.431
-0.0569	0.08	0.08	0.07	0.08		-0.0569	1.00105	1.00108	0.998824	1		1.432
-0.0568	0.08	0.07	0.07	0.07		-0.0568	1.00105	1.00108	1	1.00125		1.433
-0.0567	0.07	0.07	0.06	0.07		-0.0567	1.00105	1.00108	1	1		1.434
-0.0566	0.08	0.07	0.08	0.08		-0.0566	1	1.00108	1	1.00125		1.435
-0.0565	0.08	0.08	0.07	0.07		-0.0565	1.00105	1	0.998824	1		1.436
-0.0564	0.09	0.08	0.08	0.09		-0.0564	1.00105	1.00108	0.998824	1		1.437
-0.0563	0.08	0.08	0.08	0.09		-0.0563	1	1.00108	1	1		1.438
-0.0562	0.08	0.08	0.09	0.09		-0.0562	1.00105	1	0.998824	1		1.439
-0.0561	0.09	0.08	0.08	0.09		-0.0561	1.00105	1	1	1		1.44
-0.056	0.09	0.08	0.08	0.08		-0.056	1.00105	1	1	1		1.441
-0.0559	0.08	0.08	0.08	0.08		-0.0559	1.00105	1	1	1		1.442
-0.0558	0.08	0.07	0.07	0.07		-0.0558	1.00105	1.00108	1	1		1.443
-0.0557	0.08	0.07	0.07	0.08		-0.0557	1.00105	1	1	1		1.444
-0.0556	0.08	0.07	0.08	0.08		-0.0556	1.00105	1.00108	0.998824	1.00125		1.445
-0.0555	0.08	0.08	0.07	0.08		-0.0555	1.00105	1.00108	0.998824	1		1.446
-0.0554	0.08	0.09	0.08	0.08		-0.0554	1.00105	1.00108	0.998824	1		1.447
-0.0553	0.1	0.09	0.08	0.08		-0.0553	1.00105	1.00108	0.998824	1		1.448
-0.0552	0.09	0.09	0.08	0.09		-0.0552	1.00105	1	0.998824	1		1.449
-0.0551	0.09	0.08	0.09	0.09		-0.0551	1.00105	1	0.998824	1		1.45
-0.055	0.09	0.08	0.08	0.1		-0.055	1.00105	1	0.998824	1		1.451
-0.0549	0.08	0.07	0.08	0.08		-0.0549	1.00105	1.00108	0.998824	1		1.452
-0.0548	0.07	0.07	0.07	0.08		-0.0548	1.00211	1	1	1		1.453
-0.0547	0.07	0.07	0.06	0.08		-0.0547	1.00211	1	0.998824	1		1.454
-0.0546	0.08	0.07	0.07	0.08		-0.0546	1.00105	1	0.998824	1.00125		1.455
-0.0545	0.07	0.07	0.06	0.08		-0.0545	1.00105	1	1	1		1.456
-0.0544	0.08	0.08	0.08	0.08		-0.0544	1.00105	1	0.998824	1		1.457
-0.0543	0.09	0.08	0.08	0.08		-0.0543	1.00105	1	0.998824	1		1.458
-0.0542	0.09	0.08	0.09	0.09		-0.0542	1.00105	1.00108	0.998824	1		1.459
-0.0541	0.09	0.08	0.08	0.08		-0.0541	1.00105	1	0.998824	1		1.46
-0.054	0.09	0.08	0.08	0.09		-0.054	1.00211	1	0.998824	1		1.461
-0.0539	0.08	0.07	0.07	0.08		-0.0539	1.00211	1	0.998824	1		1.462
-0.0538	0.08	0.07	0.07	0.07		-0.0538	1.00211	1	1	1		1.463
-0.0537	0.08	0.07	0.07	0.08		-0.0537	1.00105	1.00108	0.998824	1		1.464
-0.0536	0.08	0.08	0.07	0.08		-0.0536	1.00211	1	1	1		1.465
-0.0535	0.08	0.06	0.07	0.08		-0.0535	1.00211	1	1	1		1.466
-0.0534	0.09	0.08	0.08	0.08		-0.0534	1.00211	1	0.998824	1		1.467
-0.0533	0.09	0.08	0.09	0.08		-0.0533	1.00105	1	0.998824	1		1.468
-0.0532	0.09	0.08	0.09	0.09		-0.0532	1.00105	1	0.998824	1		1.469
-0.0531	0.09	0.08	0.08	0.08		-0.0531	1.00211	1	0.998824	1		1.47
-0.053	0.09	0.08	0.09	0.09		-0.053	1.00105	1	0.998824	1		1.471
-0.0529	0.08	0.08	0.07	0.08		-0.0529	1.00211	1	0.998824	1.00125		1.472
-0.0528	0.08	0.07	0.07	0.08		-0.0528	1.00105	1.00108	1	1.00125		1.473
-0.0527	0.08	0.07	0.08	0.08		-0.0527	1.00211	1	0.998824	1		1.474
-0.0526	0.08	0.07	0.08	0.07		-0.0526	1.00211	1	0.998824	1		1.475
-0.0525	0.08	0.07	0.07	0.08		-0.0525	1.00211	1	0.998824	1		1.476
-0.0524	0.08	0.08	0.08	0.08		-0.0524	1.00105	1	0.998824	1		1.477
-0.0523	0.09	0.08	0.08	0.08		-0.0523	1.00211	1	0.998824	1		1.478
-0.0522	0.09	0.08	0.08	0.09		-0.0522	1.00211	1	0.998824	1		1.479
-0.0521	0.09	0.08	0.08	0.09		-0.0521	1.00211	1	0.998824	1		1.48
-0.052	0.08	0.08	0.08	0.08		-0.052	1.00211	1	0.998824	1.00125		1.481
-0.0519	0.08	0.07	0.08	0.08		-0.0519	1.00211	1	1	1.00125		1.482
-0.0518	0.08	0.07	0.08	0.08		-0.0518	1.00211	1	1	1		1.483
-0.0517	0.08	0.07	0.08	0.08		-0.0517	1.00211	1	0.998824	1		1.484
-0.0516	0.08	0.07	0.07	0.08		-0.0516	1.00211	1	0.998824	1.00125		1.485
-0.0515	0.07	0.07	0.07	0.07		-0.0515	1.00211	1	0.998824	1		1.486
-0.0514	0.09	0.08	0.08	0.08		-0.0514	1.00211	1	0.998824	1		1.487
-0.0513	0.08	0.08	0.08	0.08		-0.0513	1.00211	1	0.998824	1		1.488
-0.0512	0.09	0.08	0.08	0.08		-0.0512	1.00211	1	0.998824	1		1.489
-0.0511	0.09	0.08	0.08	0.09		-0.0511	1.00211	1	0.998824	1.00125		1.49
-0.051	0.08	0.08	0.08	0.09		-0.051	1.00211	1	0.998824	1		1.491
-0.0509	0.08	0.07	0.08	0.08		-0.0509	1.00316	1.00108	1	1		1.492
-0.0508	0.07	0.07	0.07	0.08		-0.0508	1.00211	1.00108	0.998824	1		1.493
-0.0507	0.08	0.07	0.07	0.08		-0.0507	1.00211	1	0.998824	1.00125		1.494
-0.0506	0.08	0.07	0.07	0.08		-0.0506	1.00211	1	0.998824	1		1.495
-0.0505	0.08	0.08	0.07	0.08		-0.0505	1.00211	1.00108	0.998824	1		1.496
-0.0504	0.08	0.08	0.08	0.09		-0.0504	1.00211	1	0.998824	1		1.497
-0.0503	0.09	0.08	0.07	0.08		-0.0503	1.00211	1	0.998824	1		1.498
-0.0502	0.09	0.08	0.08	0.09		-0.0502	1.00211	1	0.998824	1		1.499
-0.0501	0.08	0.08	0.08	0.09		-0.0501	1.00211	1	0.998824	1		1.5
-0.05	0.09	0.08	0.08	0.09		-0.05	1.00211	1.00108	0.998824	1		1.501
-0.0499	0.08	0.07	0.07	0.08		-0.0499	1.00316	1.00108	0.998824	1		1.502
-0.0498	0.07	0.08	0.07	0.08		-0.0498	1.00211	1.00108	0.998824	1		1.503
-0.0497	0.07	0.07	0.07	0.08		-0.0497	1.00316	1.00108	0.998824	1		1.504
-0.0496	0.08	0.08	0.07	0.08		-0.0496	1.00316	1.00108	0.998824	1		1.505
-0.0495	0.08	0.07	0.08	0.08		-0.0495	1.00316	1.00108	0.998824	1		1.506
-0.0494	0.09	0.07	0.08	0.09		-0.0494	1.00211	1.00108	0.997649	1		1.507
-0.0493	0.08	0.08	0.09	0.08		-0.0493	1.00211	1.00108	0.997649	1		1.508
-0.0492	0.09	0.08	0.08	0.08		-0.0492	1.00316	1.00108	0.998824	1		1.509
-0.0491	0.08	0.08	0.08	0.09		-0.0491	1.00211	1.00108	0.998824	1		1.51
-0.049	0.09	0.08	0.09	0.1		-0.049	1.00211	1.00108	0.998824	1		1.511
-0.0489	0.08	0.07	0.07	0.08		-0.0489	1.00211	1.00108	0.998824	1		1.512
-0.0488	0.07	0.08	0.08	0.08		-0.0488	1.00316	1.00108	0.998824	1.00125		1.513
-0.0487	0.08	0.07	0.08	0.08		-0.0487	1.00316	1.00108	0.998824	1		1.514
-0.0486	0.08	0.08	0.08	0.08		-0.0486	1.00211	1.00217	0.998824	1		1.515
-0.0485	0.07	0.08	0.08	0.07		-0.0485	1.00316	1.00108	0.998824	1		1.516
-0.0484	0.08	0.08	0.08	0.09		-0.0484	1.00211	1.00108	0.998824	1		1.517
-0.0483	0.1	0.08	0.09	0.08		-0.0483	1.00316	1.00108	0.998824	1		1.518
-0.0482	0.09	0.09	0.09	0.09		-0.0482	1.00316	1.00108	0.998824	1		1.519
-0.0481	0.09	0.08	0.08	0.09		-0.0481	1.00211	1.00108	0.998824	1		1.52
-0.048	0.09	0.08	0.08	0.09		-0.048	1.00316	1.00108	0.998824	1		1.521
-0.0479	0.08	0.08	0.08	0.08		-0.0479	1.00316	1.00108	0.998824	1		1.522
-0.0478	0.07	0.07	0.07	0.08		-0.0478	1.00316	1.00217	0.998824	1.00125		1.523
-0.0477	0.08	0.07	0.07	0.08		-0.0477	1.00316	1.00217	0.998824	1.00125		1.524
-0.0476	0.07	0.07	0.08	0.08		-0.0476	1.00316	1.00108	0.997649	1		1.525
-0.0475	0.07	0.07	0.08	0.08		-0.0475	1.00316	1.00108	0.998824	1		1.526
-0.0474	0.09	0.08	0.08	0.08		-0.0474	1.00211	1.00108	0.997649	1		1.527
-0.0473	0.09	0.08	0.09	0.09		-0.0473	1.00316	1.00108	0.998824	1		1.528
-0.0472	0.08	0.08	0.08	0.08		-0.0472	1.00316	1.00217	0.997649	1		1.529
-0.0471	0.09	0.08	0.08	0.09		-0.0471	1.00211	1.00217	0.998824	1		1.53
-0.047	0.09	0.08	0.09	0.08		-0.047	1.00211	1.00108	0.998824	1		1.531
-0.0469	0.07	0.07	0.07	0.08		-0.0469	1.00316	1.00217	0.998824	1		1.532
-0.0468	0.08	0.07	0.07	0.08		-0.0468	1.00316	1.00217	0.998824	1.00125		1.533
-0.0467	0.08	0.07	0.07	0.08		-0.0467	1.00316	1.00217	0.998824	1.00125		1.534
-0.0466	0.08	0.08	0.08	0.07		-0.0466	1.00316	1.00217	0.998824	1.00125		1.535
-0.0465	0.08	0.07	0.07	0.08		-0.0465	1.00316	1.00217	0.998824	1		1.536
-0.0464	0.08	0.08	0.08	0.09		-0.0464	1.00211	1.00217	0.997649	1.00125		1.537
-0.0463	0.09	0.08	0.09	0.09		-0.0463	1.00316	1.00217	0.998824	1.00125		1.538
-0.0462	0.09	0.08	0.08	0.09		-0.0462	1.00211	1.00217	0.998824	1		1.539
-0.0461	0.1	0.09	0.08	0.09		-0.0461	1.00211	1.00217	0.998824	1.00125		1.54
-0.046	0.09	0.08	0.08	0.09		-0.046	1.00211	1.00217	0.998824	1.00125		1.541
-0.0459	0.08	0.08	0.08	0.08		-0.0459	1.00316	1.00217	0.998824	1.00125		1.542
-0.0458	0.08	0.08	0.08	0.08		-0.0458	1.00316	1.00217	0.998824	1.00125		1.543
-0.0457	0.08	0.07	0.07	0.07		-0.0457	1.00211	1.00217	0.998824	1.00125		1.544
-0.0456	0.08	0.06	0.07	0.08		-0.0456	1.00316	1.00217	0.998824	1.00125		1.545
-0.0455	0.08	0.07	0.07	0.08		-0.0455	1.00316	1.00217	0.998824	1.00125		1.546
-0.0454	0.09	0.08	0.08	0.08		-0.0454	1.00211	1.00217	0.997649	1.00125		1.547
-0.0453	0.09	0.08	0.08	0.09		-0.0453	1.00316	1.00217	0.998824	1.00125		1.548
-0.0452	0.09	0.08	0.08	0.08		-0.0452	1.00211	1.00217	0.998824	1		1.549
-0.0451	0.09	0.08	0.09	0.08		-0.0451	1.00316	1.00217	0.998824	1.00125		1.55
-0.045	0.09	0.08	0.08	0.09		-0.045	1.00211	1.00217	0.998824	1.00125		1.551
-0.0449	0.08	0.08	0.08	0.07		-0.0449	1.00316	1.00217	0.998824	1.00125		1.552
-0.0448	0.08	0.07	0.07	0.07		-0.0448	1.00211	1.00217	0.998824	1.00125		1.553
-0.0447	0.08	0.07	0.08	0.08		-0.0447	1.00211	1.00217	0.998824	1.00125		1.554
-0.0446	0.08	0.07	0.07	0.07		-0.0446	1.00211	1.00217	0.998824	1.00125		1.555
-0.0445	0.08	0.06	0.07	0.08		-0.0445	1.00211	1.00217	0.998824	1.00125		1.556
-0.0444	0.08	0.08	0.08	0.08		-0.0444	1.00211	1.00108	0.998824	1.00125		1.557
-0.0443	0.09	0.08	0.08	0.08		-0.0443	1.00316	1.00217	0.997649	1.00125		1.558
-0.0442	0.09	0.09	0.08	0.1		-0.0442	1.00211	1.00108	0.998824	1.00125		1.559
-0.0441	0.08	0.08	0.09	0.09		-0.0441	1.00211	1.00217	0.997649	1.00125		1.56
-0.044	0.09	0.08	0.08	0.09		-0.044	1.00211	1.00217	0.998824	1.00125		1.561
-0.0439	0.08	0.08	0.07	0.08		-0.0439	1.00211	1.00217	0.997649	1.00125		1.562
-0.0438	0.07	0.07	0.07	0.08		-0.0438	1.00211	1.00217	0.997649	1.00125		1.563
-0.0437	0.08	0.07	0.07	0.08		-0.0437	1.00316	1.00217	0.998824	1.00125		1.564
-0.0436	0.07	0.07	0.07	0.07		-0.0436	1.00211	1.00217	0.998824	1.00125		1.565
-0.0435	0.08	0.07	0.08	0.08		-0.0435	1.00211	1.00217	0.998824	1.00125		1.566
-0.0434	0.09	0.08	0.08	0.08		-0.0434	1.00211	1.00217	0.997649	1.00125		1.567
-0.0433	0.09	0.08	0.08	0.08		-0.0433	1.00211	1.00108	0.998824	1.00125		1.568
-0.0432	0.09	0.09	0.08	0.09		-0.0432	1.00211	1.00217	0.997649	1.00249		1.569
-0.0431	0.08	0.09	0.08	0.08		-0.0431	1.00211	1.00108	0.998824	1.00125		1.57
-0.043	0.09	0.08	0.08	0.08		-0.043	1.00211	1.00217	0.998824	1.00125		1.571
-0.0429	0.08	0.08	0.07	0.08		-0.0429	1.00316	1.00217	0.998824	1.00125		1.572
-0.0428	0.08	0.07	0.07	0.08		-0.0428	1.00211	1.00217	0.998824	1.00125		1.573
-0.0427	0.07	0.07	0.08	0.07		-0.0427	1.00211	1.00217	0.998824	1.00125		1.574
-0.0426	0.08	0.07	0.08	0.08		-0.0426	1.00211	1.00217	0.998824	1.00125		1.575
-0.0425	0.08	0.07	0.08	0.08		-0.0425	1.00211	1.00217	0.998824	1.00249		1.576
-0.0424	0.09	0.08	0.08	0.08		-0.0424	1.00211	1.00217	0.998824	1.00125		1.577
-0.0423	0.09	0.08	0.08	0.08		-0.0423	1.00211	1.00217	0.998824	1.00125		1.578
-0.0422	0.09	0.08	0.08	0.09		-0.0422	1.00211	1.00108	0.998824	1.00125		1.579
-0.0421	0.09	0.08	0.08	0.09		-0.0421	1.00211	1.00217	0.998824	1.00125		1.58
-0.042	0.09	0.08	0.08	0.09		-0.042	1.00211	1.00108	0.998824	1.00125		1.581
-0.0419	0.08	0.08	0.07	0.08		-0.0419	1.00211	1.00217	0.998824	1.00125		1.582
-0.0418	0.08	0.07	0.07	0.08		-0.0418	1.00211	1.00108	0.998824	1.00125		1.583
-0.0417	0.08	0.07	0.07	0.08		-0.0417	1.00211	1.00217	0.998824	1.00125		1.584
-0.0416	0.08	0.08	0.07	0.07		-0.0416	1.00211	1.00108	0.998824	1.00125		1.585
-0.0415	0.08	0.07	0.07	0.08		-0.0415	1.00211	1.00217	0.998824	1.00125		1.586
-0.0414	0.08	0.08	0.08	0.08		-0.0414	1.00211	1.00217	0.998824	1.00125		1.587
-0.0413	0.09	0.08	0.09	0.08		-0.0413	1.00105	1.00217	0.998824	1.00125		1.588
-0.0412	0.09	0.08	0.08	0.09		-0.0412	1.00105	1.00217	0.998824	1.00125		1.589
-0.0411	0.09	0.09	0.09	0.08		-0.0411	1.00105	1.00108	0.998824	1.00125		1.59
-0.041	0.09	0.08	0.08	0.09		-0.041	1.00211	1.00108	1	1.00125		1.591
-0.0409	0.08	0.08	0.07	0.08		-0.0409	1.00105	1.00108	1	1.00125		1.592
-0.0408	0.08	0.07	0.08	0.08		-0.0408	1.00211	1.00108	1	1.00249		1.593
-0.0407	0.08	0.07	0.07	0.08		-0.0407	1.00105	1.00217	1	1.00249		1.594
-0.0406	0.08	0.07	0.08	0.08		-0.0406	1.00211	1.00217	1	1.00249		1.595
-0.0405	0.08	0.07	0.07	0.07		-0.0405	1.00105	1.00108	1	1.00125		1.596
-0.0404	0.08	0.08	0.08	0.08		-0.0404	1.00105	1.00108	0.998824	1.00125		1.597
-0.0403	0.08	0.08	0.08	0.08		-0.0403	1.00105	1.00217	1	1.00125		1.598
-0.0402	0.09	0.08	0.09	0.09		-0.0402	1.00105	1.00108	1	1.00125		1.599
-0.0401	0.09	0.08	0.08	0.09		-0.0401	1.00105	1.00108	1	1.00125		1.6
-0.04	0.09	0.08	0.08	0.08		-0.04	1.00105	1.00217	1	1.00125		1.601
-0.0399	0.08	0.07	0.08	0.08		-0.0399	1.00105	1.00108	1	1.00125		1.602
-0.0398	0.08	0.07	0.08	0.08		-0.0398	1.00105	1.00217	1	1.00125		1.603
-0.0397	0.08	0.07	0.07	0.08		-0.0397	1.00105	1.00108	0.998824	1.00125		1.604
-0.0396	0.08	0.07	0.07	0.07		-0.0396	1.00105	1.00217	1	1.00125		1.605
-0.0395	0.08	0.07	0.07	0.07		-0.0395	1.00105	1.00108	1	1.00125		1.606
-0.0394	0.08	0.07	0.08	0.08		-0.0394	1.00105	1.00217	0.998824	1.00125		1.607
-0.0393	0.09	0.09	0.08	0.09		-0.0393	1.00105	1.00217	1	1.00125		1.608
-0.0392	0.09	0.09	0.08	0.09		-0.0392	1.00105	1.00108	1	1.00125		1.609
-0.0391	0.09	0.09	0.08	0.09		-0.0391	1.00105	1.00217	1	1.00125		1.61
-0.039	0.09	0.08	0.08	0.09		-0.039	1.00105	1.00108	0.998824	1.00125		1.611
-0.0389	0.08	0.08	0.08	0.08		-0.0389	1.00105	1.00217	1	1.00125		1.612
-0.0388	0.08	0.07	0.07	0.08		-0.0388	1.00105	1.00217	1	1.00125		1.613
-0.0387	0.08	0.07	0.07	0.07		-0.0387	1.00105	1.00108	1	1.00125		1.614
-0.0386	0.08	0.07	0.07	0.08		-0.0386	1.00105	1.00217	1	1.00125		1.615
-0.0385	0.08	0.07	0.07	0.08		-0.0385	1.00105	1.00217	1	1.00125		1.616
-0.0384	0.09	0.08	0.08	0.08		-0.0384	1.00105	1.00108	1	1.00125		1.617
-0.0383	0.09	0.07	0.08	0.09		-0.0383	1	1.00108	1	1.00125		1.618
-0.0382	0.09	0.08	0.08	0.08		-0.0382	1	1.00108	1	1.00125		1.619
-0.0381	0.08	0.08	0.08	0.08		-0.0381	1	1.00217	1	1.00125		1.62
-0.038	0.09	0.09	0.08	0.09		-0.038	1	1.00217	1	1.00125		1.621
-0.0379	0.07	0.08	0.08	0.08		-0.0379	1.00105	1.00108	1	1.00125		1.622
-0.0378	0.08	0.07	0.07	0.08		-0.0378	1.00105	1.00217	1	1.00125		1.623
-0.0377	0.08	0.08	0.07	0.07		-0.0377	1.00105	1.00217	1	1.00125		1.624
-0.0376	0.08	0.08	0.08	0.08		-0.0376	1.00105	1.00217	1	1.00125		1.625
-0.0375	0.08	0.07	0.07	0.08		-0.0375	1.00105	1.00217	1	1.00125		1.626
-0.0374	0.09	0.08	0.09	0.09		-0.0374	1.00105	1.00108	1	1.00125		1.627
-0.0373	0.09	0.09	0.08	0.09		-0.0373	1.00105	1.00108	1	1		1.628
-0.0372	0.09	0.08	0.08	0.09		-0.0372	1.00105	1.00108	1	1.00125		1.629
-0.0371	0.09	0.08	0.08	0.08		-0.0371	1.00105	1.00108	1	1.00125		1.63
-0.037	0.08	0.08	0.08	0.08		-0.037	1.00105	1.00108	1	1.00125		1.631
-0.0369	0.08	0.07	0.08	0.08		-0.0369	1	1.00108	1	1.00125		1.632
-0.0368	0.08	0.08	0.07	0.08		-0.0368	1.00105	1.00108	1	1.00249		1.633
-0.0367	0.08	0.07	0.07	0.08		-0.0367	1.00105	1.00217	1	1.00125		1.634
-0.0366	0.08	0.06	0.07	0.07		-0.0366	1.00211	1.00217	1	1.00125		1.635
-0.0365	0.08	0.08	0.07	0.07		-0.0365	1.00105	1.00217	1	1.00125		1.636
-0.0364	0.09	0.08	0.08	0.08		-0.0364	1.00105	1.00108	1	1		1.637
-0.0363	0.09	0.08	0.08	0.08		-0.0363	1.00105	1.00108	0.998824	1.00125		1.638
-0.0362	0.09	0.08	0.08	0.09		-0.0362	1.00105	1.00108	0.998824	1.00125		1.639
-0.0361	0.08	0.09	0.08	0.08		-0.0361	1.00105	1.00108	1	1.00125		1.64
-0.036	0.09	0.08	0.08	0.08		-0.036	1.00105	1.00108	1	1.00125		1.641
-0.0359	0.08	0.08	0.07	0.08		-0.0359	1.00105	1.00108	1	1.00125		1.642
-0.0358	0.08	0.07	0.07	0.08		-0.0358	1.00105	1.00108	1	1.00125		1.643
-0.0357	0.08	0.07	0.07	0.07		-0.0357	1.00105	1.00108	1	1.00125		1.644
-0.0356	0.08	0.07	0.07	0.08		-0.0356	1.00105	1.00108	1	1.00125		1.645
-0.0355	0.08	0.08	0.07	0.08		-0.0355	1.00211	1.00108	1	1.00125		1.646
-0.0354	0.08	0.08	0.08	0.08		-0.0354	1.00105	1.00108	1	1		1.647
-0.0353	0.09	0.08	0.08	0.09		-0.0353	1.00105	1.00108	1	1.00125		1.648
-0.0352	0.09	0.08	0.08	0.08		-0.0352	1.00105	1.00108	1	1.00125		1.649
-0.0351	0.09	0.08	0.08	0.09		-0.0351	1.00211	1.00217	1	1.00125		1.65
-0.035	0.09	0.08	0.08	0.09		-0.035	1.00211	1.00108	1	1		1.651
-0.0349	0.07	0.07	0.07	0.08		-0.0349	1.00211	1.00108	1	1.00125		1.652
-0.0348	0.08	0.07	0.07	0.08		-0.0348	1.00211	1.00108	1	1.00125		1.653
-0.0347	0.07	0.07	0.07	0.07		-0.0347	1.00211	1.00108	1	1.00125		1.654
-0.0346	0.08	0.08	0.08	0.07		-0.0346	1.00211	1.00108	1	1.00125		1.655
-0.0345	0.08	0.07	0.07	0.07		-0.0345	1.00211	1.00108	1	1.00125		1.656
-0.0344	0.08	0.08	0.07	0.09		-0.0344	1.00105	1	1	1		1.657
-0.0343	0.09	0.09	0.08	0.09		-0.0343	1.00211	1	1	1.00125		1.658
-0.0342	0.09	0.08	0.08	0.09		-0.0342	1.00211	1.00108	1	1		1.659
-0.0341	0.09	0.08	0.08	0.09		-0.0341	1.00211	1.00108	1	1.00125		1.66
-0.034	0.09	0.08	0.08	0.08		-0.034	1.00211	1.00108	1	1		1.661
-0.0339	0.08	0.07	0.07	0.08		-0.0339	1.00211	1.00108	0.998824	1.00125		1.662
-0.0338	0.09	0.06	0.08	0.08		-0.0338	1.00211	1.00108	1	1.00125		1.663
-0.0337	0.08	0.06	0.08	0.07		-0.0337	1.00211	1	0.998824	1		1.664
-0.0336	0.08	0.07	0.07	0.07		-0.0336	1.00211	1.00108	1	1.00125		1.665
-0.0335	0.08	0.07	0.07	0.08		-0.0335	1.00211	1.00108	1	1.00125		1.666
-0.0334	0.09	0.07	0.08	0.08		-0.0334	1.00211	1.00108	0.998824	1.00125		1.667
-0.0333	0.09	0.08	0.08	0.09		-0.0333	1.00211	1	0.998824	1		1.668
-0.0332	0.09	0.08	0.09	0.08		-0.0332	1.00211	1	0.998824	1		1.669
-0.0331	0.09	0.08	0.08	0.08		-0.0331	1.00211	1.00108	1	1		1.67
-0.033	0.09	0.08	0.09	0.09		-0.033	1.00211	1	0.998824	1.00125		1.671
-0.0329	0.08	0.07	0.08	0.08		-0.0329	1.00211	1.00108	1	1.00125		1.672
-0.0328	0.08	0.07	0.07	0.07		-0.0328	1.00211	1	1	1.00125		1.673
-0.0327	0.08	0.07	0.06	0.08		-0.0327	1.00211	1.00108	1	1		1.674
-0.0326	0.08	0.07	0.08	0.08		-0.0326	1.00211	1.00108	1	1.00125		1.675
-0.0325	0.08	0.07	0.06	0.07		-0.0325	1.00211	1	1	1.00125		1.676
-0.0324	0.08	0.08	0.08	0.08		-0.0324	1.00211	1.00108	0.998824	1		1.677
-0.0323	0.08	0.08	0.08	0.09		-0.0323	1.00211	1.00108	1	1		1.678
-0.0322	0.08	0.08	0.09	0.09		-0.0322	1.00211	1.00108	1	1		1.679
-0.0321	0.09	0.08	0.09	0.08		-0.0321	1.00211	1.00108	0.998824	1		1.68
-0.032	0.09	0.08	0.08	0.09		-0.032	1.00211	1.00108	1	1		1.681
-0.0319	0.08	0.07	0.08	0.08		-0.0319	1.00211	1.00108	1	1.00125		1.682
-0.0318	0.07	0.08	0.07	0.07		-0.0318	1.00316	1.00108	1	1.00125		1.683
-0.0317	0.07	0.07	0.08	0.08		-0.0317	1.00211	1.00108	1	1.00125		1.684
-0.0316	0.07	0.07	0.08	0.08		-0.0316	1.00211	1.00108	1	1.00125		1.685
-0.0315	0.08	0.07	0.08	0.08		-0.0315	1.00211	1	1	1.00125		1.686
-0.0314	0.09	0.08	0.08	0.09		-0.0314	1.00316	1	0.998824	1		1.687
-0.0313	0.09	0.08	0.09	0.08		-0.0313	1.00211	1.00108	0.998824	1.00125		1.688
-0.0312	0.1	0.08	0.08	0.09		-0.0312	1.00211	1.00108	0.998824	1.00125		1.689
-0.0311	0.09	0.08	0.08	0.09		-0.0311	1.00211	1.00108	0.998824	1.00125		1.69
-0.031	0.08	0.08	0.08	0.08		-0.031	1.00211	1.00108	0.998824	1.00125		1.691
-0.0309	0.08	0.07	0.08	0.08		-0.0309	1.00316	1	1	1.00125		1.692
-0.0308	0.08	0.08	0.07	0.07		-0.0308	1.00211	1.00108	0.998824	1.00125		1.693
-0.0307	0.07	0.07	0.07	0.08		-0.0307	1.00211	1.00108	1	1.00125		1.694
-0.0306	0.08	0.07	0.07	0.07		-0.0306	1.00211	1.00108	0.998824	1		1.695
-0.0305	0.08	0.07	0.07	0.07		-0.0305	1.00211	1.00108	0.998824	1.00125		1.696
-0.0304	0.08	0.08	0.08	0.08		-0.0304	1.00211	1	0.998824	1		1.697
-0.0303	0.09	0.08	0.08	0.09		-0.0303	1.00211	1.00217	0.998824	1.00125		1.698
-0.0302	0.09	0.08	0.08	0.09		-0.0302	1.00211	1.00108	0.998824	1.00125		1.699
-0.0301	0.08	0.08	0.08	0.09		-0.0301	1.00211	1	0.998824	1		1.7
-0.03	0.08	0.09	0.08	0.09		-0.03	1.00211	1.00108	0.998824	1.00125		1.701
-0.0299	0.08	0.08	0.07	0.08		-0.0299	1.00211	1.00108	0.998824	1.00125		1.702
-0.0298	0.08	0.07	0.08	0.08		-0.0298	1.00211	1.00217	1	1.00125		1.703
-0.0297	0.08	0.07	0.07	0.08		-0.0297	1.00211	1.00108	0.998824	1.00125		1.704
-0.0296	0.08	0.07	0.07	0.08		-0.0296	1.00211	1.00108	0.998824	1.00125		1.705
-0.0295	0.08	0.07	0.08	0.07		-0.0295	1.00211	1.00108	0.998824	1		1.706
-0.0294	0.08	0.08	0.08	0.08		-0.0294	1.00211	1.00108	0.998824	1		1.707
-0.0293	0.09	0.08	0.08	0.09		-0.0293	1.00211	1.00108	0.998824	1.00125		1.708
-0.0292	0.09	0.08	0.09	0.09		-0.0292	1.00211	1.00108	0.998824	1.00125		1.709
-0.0291	0.09	0.08	0.08	0.09		-0.0291	1.00211	1.00108	0.998824	1		1.71
-0.029	0.09	0.07	0.08	0.09		-0.029	1.00211	1.00108	0.998824	1.00125		1.711
-0.0289	0.08	0.07	0.07	0.08		-0.0289	1.00211	1.00108	0.998824	1.00125		1.712
-0.0288	0.07	0.07	0.07	0.08		-0.0288	1.00211	1.00108	0.998824	1.00125		1.713
-0.0287	0.08	0.08	0.07	0.08		-0.0287	1.00316	1.00108	0.998824	1.00125		1.714
-0.0286	0.08	0.07	0.07	0.08		-0.0286	1.00316	1.00108	0.998824	1.00125		1.715
-0.0285	0.08	0.08	0.07	0.08		-0.0285	1.00316	1.00108	0.998824	1.00125		1.716
-0.0284	0.08	0.08	0.08	0.08		-0.0284	1.00211	1.00108	0.997649	1.00125		1.717
-0.0283	0.09	0.09	0.08	0.08		-0.0283	1.00211	1.00108	0.998824	1.00125		1.718
-0.0282	0.09	0.09	0.08	0.09		-0.0282	1.00211	1.00108	0.998824	1		1.719
-0.0281	0.08	0.08	0.09	0.09		-0.0281	1.00211	1.00108	0.998824	1		1.72
-0.028	0.09	0.08	0.08	0.09		-0.028	1.00316	1.00108	0.998824	1		1.721
-0.0279	0.08	0.07	0.07	0.08		-0.0279	1.00211	1.00108	0.998824	1.00125		1.722
-0.0278	0.07	0.07	0.07	0.08		-0.0278	1.00316	1.00108	0.998824	1.00125		1.723
-0.0277	0.07	0.07	0.07	0.08		-0.0277	1.00316	1.00108	0.998824	1		1.724
-0.0276	0.08	0.06	0.07	0.08		-0.0276	1.00211	1.00108	0.997649	1		1.725
-0.0275	0.07	0.08	0.07	0.07		-0.0275	1.00316	1.00108	0.998824	1		1.726
-0.0274	0.08	0.08	0.08	0.08		-0.0274	1.00211	1.00108	0.997649	1		1.727
-0.0273	0.09	0.08	0.09	0.09		-0.0273	1.00316	1.00108	0.998824	1		1.728
-0.0272	0.08	0.08	0.08	0.09		-0.0272	1.00211	1.00108	0.998824	1		1.729
-0.0271	0.09	0.08	0.08	0.09		-0.0271	1.00316	1.00108	0.998824	1		1.73
-0.027	0.08	0.08	0.08	0.08		-0.027	1.00316	1.00108	0.997649	1		1.731
-0.0269	0.08	0.08	0.08	0.08		-0.0269	1.00316	1.00108	0.998824	1.00125		1.732
-0.0268	0.08	0.07	0.07	0.07		-0.0268	1.00316	1.00217	0.998824	1		1.733
-0.0267	0.08	0.07	0.07	0.08		-0.0267	1.00316	1.00217	0.997649	1		1.734
-0.0266	0.08	0.07	0.07	0.08		-0.0266	1.00211	1.00217	0.998824	1.00125		1.735
-0.0265	0.08	0.07	0.07	0.08		-0.0265	1.00316	1.00108	0.998824	1		1.736
-0.0264	0.09	0.08	0.09	0.08		-0.0264	1.00316	1	0.998824	1		1.737
-0.0263	0.08	0.08	0.09	0.09		-0.0263	1.00211	1.00108	0.997649	1		1.738
-0.0262	0.09	0.08	0.09	0.08		-0.0262	1.00211	1.00108	0.998824	1		1.739
-0.0261	0.09	0.08	0.08	0.08		-0.0261	1.00211	1.00108	0.998824	1.00125		1.74
-0.026	0.09	0.08	0.08	0.09		-0.026	1.00316	1.00108	0.997649	1.00125		1.741
-0.0259	0.08	0.08	0.08	0.08		-0.0259	1.00316	1.00217	0.998824	1.00125		1.742
-0.0258	0.08	0.07	0.07	0.08		-0.0258	1.00316	1.00108	0.998824	1.00125		1.743
-0.0257	0.08	0.07	0.08	0.08		-0.0257	1.00316	1.00217	0.998824	1		1.744
-0.0256	0.08	0.07	0.08	0.08		-0.0256	1.00316	1.00217	0.998824	1.00125		1.745
-0.0255	0.07	0.07	0.08	0.08		-0.0255	1.00316	1.00108	0.998824	1.00125		1.746
-0.0254	0.08	0.08	0.09	0.08		-0.0254	1.00316	1.00108	0.997649	1		1.747
-0.0253	0.08	0.08	0.08	0.08		-0.0253	1.00211	1.00108	0.997649	1.00125		1.748
-0.0252	0.09	0.08	0.08	0.08		-0.0252	1.00211	1.00108	0.997649	1.00125		1.749
-0.0251	0.08	0.08	0.08	0.09		-0.0251	1.00211	1.00108	0.997649	1.00125		1.75
-0.025	0.09	0.08	0.08	0.09		-0.025	1.00211	1.00108	0.997649	1.00125		1.751
-0.0249	0.09	0.07	0.08	0.07		-0.0249	1.00211	1.00217	0.998824	1.00125		1.752
-0.0248	0.08	0.07	0.07	0.08		-0.0248	1.00316	1.00108	0.998824	1.00125		1.753
-0.0247	0.08	0.07	0.08	0.08		-0.0247	1.00316	1.00108	0.998824	1.00125		1.754
-0.0246	0.09	0.07	0.08	0.08		-0.0246	1.00211	1.00217	0.998824	1.00125		1.755
-0.0245	0.08	0.07	0.08	0.08		-0.0245	1.00211	1.00108	0.998824	1.00125		1.756
-0.0244	0.09	0.08	0.08	0.09		-0.0244	1.00211	1.00108	0.997649	1.00125		1.757
-0.0243	0.09	0.08	0.08	0.09		-0.0243	1.00211	1.00108	0.997649	1.00125		1.758
-0.0242	0.09	0.08	0.09	0.09		-0.0242	1.00211	1.00108	0.997649	1.00125		1.759
-0.0241	0.09	0.08	0.08	0.09		-0.0241	1.00211	1.00108	0.997649	1.00125		1.76
-0.024	0.09	0.08	0.08	0.09		-0.024	1.00211	1.00108	0.998824	1.00125		1.761
-0.0239	0.08	0.07	0.08	0.08		-0.0239	1.00211	1.00217	0.997649	1.00125		1.762
-0.0238	0.07	0.07	0.07	0.08		-0.0238	1.00211	1.00108	0.998824	1.00125		1.763
-0.0237	0.07	0.08	0.07	0.07		-0.0237	1.00211	1.00108	0.997649	1.00125		1.764
-0.0236	0.08	0.07	0.08	0.08		-0.0236	1.00211	1.00108	0.998824	1.00125		1.765
-0.0235	0.08	0.07	0.07	0.08		-0.0235	1.00211	1.00108	0.998824	1.00125		1.766
-0.0234	0.09	0.08	0.08	0.09		-0.0234	1.00211	1.00108	0.997649	1.00125		1.767
-0.0233	0.09	0.08	0.08	0.08		-0.0233	1.00211	1.00108	0.997649	1.00125		1.768
-0.0232	0.08	0.08	0.09	0.09		-0.0232	1.00211	1	0.998824	1.00125		1.769
-0.0231	0.09	0.08	0.08	0.08		-0.0231	1.00211	1	0.998824	1.00125		1.77
-0.023	0.08	0.08	0.07	0.09		-0.023	1.00211	1.00108	0.997649	1.00125		1.771
-0.0229	0.08	0.07	0.08	0.08		-0.0229	1.00211	1.00108	0.998824	1.00125		1.772
-0.0228	0.08	0.08	0.07	0.08		-0.0228	1.00211	1.00108	0.998824	1.00249		1.773
-0.0227	0.08	0.07	0.07	0.08		-0.0227	1.00211	1.00217	0.997649	1.00125		1.774
-0.0226	0.07	0.07	0.07	0.08		-0.0226	1.00211	1.00108	0.997649	1.00249		1.775
-0.0225	0.08	0.07	0.07	0.08		-0.0225	1.00211	1.00217	0.997649	1.00125		1.776
-0.0224	0.08	0.08	0.08	0.08		-0.0224	1.00211	1.00108	0.998824	1.00125		1.777
-0.0223	0.09	0.08	0.08	0.08		-0.0223	1.00211	1.00108	0.998824	1.00125		1.778
-0.0222	0.09	0.09	0.08	0.09		-0.0222	1.00211	1.00108	0.998824	1.00125		1.779
-0.0221	0.09	0.09	0.08	0.08		-0.0221	1.00211	1.00108	0.998824	1.00125		1.78
-0.022	0.09	0.09	0.08	0.09		-0.022	1.00211	1.00108	0.998824	1.00125		1.781
-0.0219	0.08	0.08	0.07	0.08		-0.0219	1.00105	1.00108	0.998824	1.00125		1.782
-0.0218	0.08	0.07	0.07	0.08		-0.0218	1.00211	1.00108	0.998824	1.00125		1.783
-0.0217	0.08	0.08	0.07	0.08		-0.0217	1.00211	1.00108	0.998824	1.00125		1.784
-0.0216	0.08	0.07	0.06	0.07		-0.0216	1.00105	1.00108	0.998824	1.00125		1.785
-0.0215	0.08	0.08	0.07	0.08		-0.0215	1.00211	1.00108	0.998824	1.00125		1.786
-0.0214	0.09	0.08	0.08	0.08		-0.0214	1.00105	1	0.998824	1.00125		1.787
-0.0213	0.09	0.08	0.08	0.09		-0.0213	1.00105	1.00108	0.998824	1.00125		1.788
-0.0212	0.09	0.08	0.08	0.09		-0.0212	1.00105	1	0.998824	1.00249		1.789
-0.0211	0.08	0.08	0.08	0.09		-0.0211	1.00105	1.00108	0.998824	1.00125		1.79
-0.021	0.09	0.08	0.08	0.08		-0.021	1.00211	1.00108	0.998824	1.00125		1.791
-0.0209	0.08	0.08	0.08	0.08		-0.0209	1.00105	1.00108	0.998824	1.00125		1.792
-0.0208	0.08	0.07	0.08	0.08		-0.0208	1.00211	1.00108	0.998824	1.00249		1.793
-0.0207	0.08	0.07	0.07	0.07		-0.0207	1.00211	1.00108	0.998824	1.00125		1.794
-0.0206	0.08	0.07	0.08	0.08		-0.0206	1.00211	1.00108	0.998824	1.00125		1.795
-0.0205	0.08	0.07	0.07	0.07		-0.0205	1.00211	1.00108	0.998824	1.00125		1.796
-0.0204	0.09	0.08	0.08	0.08		-0.0204	1.00211	1.00108	0.998824	1.00125		1.797
-0.0203	0.09	0.08	0.09	0.09		-0.0203	1.00105	1.00108	1	1.00125		1.798
-0.0202	0.09	0.09	0.09	0.09		-0.0202	1.00105	1	0.998824	1.00125		1.799
-0.0201	0.08	0.09	0.08	0.08		-0.0201	1.00105	1.00108	0.998824	1.00125		1.8
-0.02	0.1	0.08	0.08	0.09		-0.02	1.00105	1.00108	1	1.00125		1.801
-0.0199	0.09	0.07	0.08	0.07		-0.0199	1.00105	1.00108	0.998824	1.00125		1.802
-0.0198	0.08	0.07	0.08	0.07		-0.0198	1.00105	1.00108	0.998824	1.00125		1.803
-0.0197	0.08	0.07	0.07	0.08		-0.0197	1.00211	1.00108	0.998824	1.00125		1.804
-0.0196	0.08	0.07	0.07	0.08		-0.0196	1.00105	1.00108	1	1.00125		1.805
-0.0195	0.08	0.08	0.07	0.08		-0.0195	1.00105	1.00108	0.998824	1.00125		1.806
-0.0194	0.09	0.08	0.08	0.08		-0.0194	1.00211	1	0.998824	1.00125		1.807
-0.0193	0.09	0.08	0.08	0.08		-0.0193	1.00105	1	0.998824	1.00125		1.808
-0.0192	0.09	0.09	0.08	0.08		-0.0192	1.00105	1.00108	0.998824	1.00125		1.809
-0.0191	0.09	0.08	0.08	0.08		-0.0191	1.00105	1.00108	0.998824	1.00125		1.81
-0.019	0.09	0.08	0.09	0.09		-0.019	1.00105	1.00108	0.998824	1.00125		1.811
-0.0189	0.08	0.08	0.08	0.08		-0.0189	1.00105	1	1	1.00125		1.812
-0.0188	0.08	0.07	0.08	0.07		-0.0188	1.00211	1.00108	0.998824	1.00125		1.813
-0.0187	0.07	0.07	0.07	0.07		-0.0187	1.00105	1.00108	1	1.00125		1.814
-0.0186	0.08	0.07	0.07	0.08		-0.0186	1.00105	1.00108	1	1.00125		1.815
-0.0185	0.08	0.07	0.08	0.08		-0.0185	1.00105	1.00108	1	1.00125		1.816
-0.0184	0.09	0.08	0.08	0.08		-0.0184	1.00105	1.00108	1	1.00125		1.817
-0.0183	0.09	0.08	0.08	0.09		-0.0183	1.00105	1.00108	1	1.00125		1.818
-0.0182	0.1	0.08	0.09	0.09		-0.0182	1.00105	1.00108	0.998824	1.00125		1.819
-0.0181	0.08	0.08	0.08	0.09		-0.0181	1.00105	1.00108	0.998824	1.00125		1.82
-0.018	0.09	0.08	0.08	0.08		-0.018	1.00211	1.00108	1	1.00125		1.821
-0.0179	0.07	0.08	0.08	0.08		-0.0179	1.00105	1.00108	1	1.00125		1.822
-0.0178	0.08	0.07	0.07	0.07		-0.0178	1.00105	1.00108	1	1.00125		1.823
-0.0177	0.08	0.07	0.07	0.08		-0.0177	1.00105	1.00108	1	1.00125		1.824
-0.0176	0.08	0.08	0.08	0.08		-0.0176	1.00105	1.00108	1	1.00125		1.825
-0.0175	0.07	0.07	0.07	0.08		-0.0175	1.00105	1.00108	1	1.00125		1.826
-0.0174	0.08	0.08	0.08	0.08		-0.0174	1.00105	1.00108	1	1.00125		1.827
-0.0173	0.08	0.08	0.08	0.09		-0.0173	1.00105	1.00108	0.998824	1.00125		1.828
-0.0172	0.09	0.09	0.08	0.09		-0.0172	1.00105	1.00108	1	1.00125		1.829
-0.0171	0.09	0.08	0.08	0.09		-0.0171	1.00105	1.00108	0.998824	1.00125		1.83
-0.017	0.09	0.08	0.08	0.08		-0.017	1.00105	1.00108	1	1.00125		1.831
-0.0169	0.08	0.08	0.07	0.08		-0.0169	1.00105	1.00108	1	1.00125		1.832
-0.0168	0.08	0.08	0.06	0.08		-0.0168	1.00105	1.00217	1	1.00125		1.833
-0.0167	0.08	0.07	0.07	0.07		-0.0167	1.00105	1.00108	1	1.00125		1.834
-0.0166	0.08	0.07	0.07	0.07		-0.0166	1.00105	1.00108	1	1.00125		1.835
-0.0165	0.07	0.08	0.07	0.08		-0.0165	1.00105	1.00108	1	1.00125		1.836
-0.0164	0.08	0.08	0.08	0.09		-0.0164	1.00105	1.00108	1	1.00125		1.837
-0.0163	0.08	0.08	0.08	0.08		-0.0163	1.00211	1.00108	0.998824	1.00125		1.838
-0.0162	0.09	0.08	0.08	0.09		-0.0162	1.00105	1.00108	1	1.00125		1.839
-0.0161	0.09	0.08	0.08	0.09		-0.0161	1.00105	1.00108	1	1.00125		1.84
-0.016	0.08	0.08	0.08	0.09		-0.016	1.00105	1.00108	1	1.00125		1.841
-0.0159	0.08	0.07	0.07	0.08		-0.0159	1.00105	1.00108	1	1.00125		1.842
-0.0158	0.08	0.07	0.07	0.08		-0.0158	1.00211	1.00108	1	1.00125		1.843
-0.0157	0.08	0.07	0.07	0.06		-0.0157	1.00105	1.00108	1	1.00125		1.844
-0.0156	0.08	0.07	0.07	0.08		-0.0156	1.00211	1.00108	1	1.00125		1.845
-0.0155	0.07	0.07	0.07	0.08		-0.0155	1.00105	1.00108	1	1.00125		1.846
-0.0154	0.08	0.08	0.08	0.08		-0.0154	1.00105	1.00108	0.998824	1.00125		1.847
-0.0153	0.08	0.07	0.08	0.08		-0.0153	1.00105	1.00108	0.998824	1.00125		1.848
-0.0152	0.09	0.08	0.09	0.09		-0.0152	1.00105	1.00108	1	1.00125		1.849
-0.0151	0.08	0.08	0.08	0.09		-0.0151	1.00211	1.00108	1	1.00125		1.85
-0.015	0.09	0.08	0.08	0.09		-0.015	1.00105	1.00108	1	1.00125		1.851
-0.0149	0.07	0.08	0.07	0.08		-0.0149	1.00105	1.00108	1	1.00125		1.852
-0.0148	0.07	0.07	0.07	0.08		-0.0148	1.00211	1.00217	1	1.00125		1.853
-0.0147	0.07	0.07	0.07	0.08		-0.0147	1.00211	1.00108	1	1		1.854
-0.0146	0.08	0.07	0.07	0.08		-0.0146	1.00211	1.00108	1	1.00125		1.855
-0.0145	0.08	0.07	0.07	0.08		-0.0145	1.00211	1.00108	1	1.00125		1.856
-0.0144	0.08	0.08	0.09	0.08		-0.0144	1.00211	1.00108	0.998824	1.00125		1.857
-0.0143	0.09	0.08	0.08	0.08		-0.0143	1.00211	1.00108	1	1.00125		1.858
-0.0142	0.08	0.09	0.08	0.09		-0.0142	1.00211	1.00108	1	1.00125		1.859
-0.0141	0.08	0.08	0.08	0.08		-0.0141	1.00105	1.00108	1	1.00125		1.86
-0.014	0.09	0.08	0.09	0.09		-0.014	1.00211	1.00108	1	1.00125		1.861
-0.0139	0.08	0.07	0.07	0.08		-0.0139	1.00211	1.00108	1	1.00125		1.862
-0.0138	0.08	0.08	0.08	0.07		-0.0138	1.00211	1.00108	1	1.00125		1.863
-0.0137	0.07	0.07	0.08	0.07		-0.0137	1.00211	1.00108	1	1.00125		1.864
-0.0136	0.08	0.07	0.08	0.08		-0.0136	1.00211	1.00108	1	1.00125		1.865
-0.0135	0.07	0.07	0.08	0.08		-0.0135	1.00211	1.00108	1	1.00125		1.866
-0.0134	0.09	0.08	0.08	0.09		-0.0134	1.00211	1.00108	1	1.00125		1.867
-0.0133	0.08	0.08	0.09	0.09		-0.0133	1.00211	1.00108	1	1		1.868
-0.0132	0.09	0.08	0.09	0.09		-0.0132	1.00211	1	0.998824	1		1.869
-0.0131	0.08	0.08	0.08	0.09		-0.0131	1.00211	1.00108	1	1.00125		1.87
-0.013	0.08	0.08	0.09	0.09		-0.013	1.00211	1.00108	1	1.00125		1.871
-0.0129	0.08	0.07	0.07	0.08		-0.0129	1.00211	1.00108	1	1.00125		1.872
-0.0128	0.08	0.07	0.07	0.07		-0.0128	1.00211	1.00217	1	1.00125		1.873
-0.0127	0.07	0.07	0.07	0.07		-0.0127	1.00211	1.00108	1	1.00125		1.874
-0.0126	0.08	0.07	0.08	0.08		-0.0126	1.00211	1.00108	1	1.00125		1.875
-0.0125	0.08	0.07	0.07	0.08		-0.0125	1.00211	1.00108	1	1.00125		1.876
-0.0124	0.08	0.08	0.08	0.09		-0.0124	1.00211	1.00108	1	1		1.877
-0.0123	0.09	0.08	0.07	0.08		-0.0123	1.00211	1.00108	1	1		1.878
-0.0122	0.08	0.08	0.08	0.09		-0.0122	1.00211	1.00108	1	1.00125		1.879
-0.0121	0.08	0.08	0.08	0.09		-0.0121	1.00211	1.00108	1	1.00125		1.88
-0.012	0.09	0.08	0.09	0.08		-0.012	1.00211	1.00108	1	1.00125		1.881
-0.0119	0.08	0.07	0.08	0.08		-0.0119	1.00211	1.00108	1	1.00125		1.882
-0.0118	0.08	0.07	0.07	0.08		-0.0118	1.00211	1.00108	1	1.00125		1.883
-0.0117	0.08	0.07	0.08	0.08		-0.0117	1.00211	1.00108	1	1.00125		1.884
-0.0116	0.07	0.07	0.07	0.07		-0.0116	1.00211	1.00108	1	1.00125		1.885
-0.0115	0.08	0.07	0.08	0.08		-0.0115	1.00211	1.00108	1	1.00125		1.886
-0.0114	0.08	0.08	0.09	0.08		-0.0114	1.00211	1.00108	1	1.00125		1.887
-0.0113	0.09	0.08	0.08	0.08		-0.0113	1.00211	1.00108	1	1		1.888
-0.0112	0.09	0.08	0.08	0.09		-0.0112	1.00211	1.00108	1	1.00125		1.889
-0.0111	0.08	0.08	0.08	0.09		-0.0111	1.00211	1.00108	1	1.00125		1.89
-0.011	0.09	0.08	0.08	0.09		-0.011	1.00211	1.00108	1	1.00125		1.891
-0.0109	0.08	0.07	0.07	0.08		-0.0109	1.00211	1.00217	1	1		1.892
-0.0108	0.07	0.07	0.07	0.07		-0.0108	1.00211	1.00108	1	1.00125		1.893
-0.0107	0.07	0.07	0.07	0.08		-0.0107	1.00316	1.00108	1	1.00125		1.894
-0.0106	0.07	0.07	0.07	0.07		-0.0106	1.00211	1.00217	1	1.00125		1.895
-0.0105	0.07	0.07	0.07	0.08		-0.0105	1.00316	1.00108	1	1.00125		1.896
-0.0104	0.08	0.07	0.08	0.08		-0.0104	1.00211	1.00108	0.998824	1.00125		1.897
-0.0103	0.08	0.08	0.08	0.08		-0.0103	1.00211	1.00108	1	1.00125		1.898
-0.0102	0.09	0.09	0.08	0.09		-0.0102	1.00211	1.00108	0.998824	1.00125		1.899
-0.0101	0.08	0.08	0.08	0.08		-0.0101	1.00211	1.00108	1	1		1.9
-0.01	0.08	0.09	0.08	0.08		-0.01	1.00211	1.00108	1	1.00125		1.901
-0.0099	0.08	0.08	0.08	0.08		-0.0099	1.00211	1.00217	1	1.00125		1.902
-0.0098	0.08	0.08	0.08	0.08		-0.0098	1.00316	1.00217	0.998824	1.00125		1.903
-0.0097	0.07	0.07	0.08	0.08		-0.0097	1.00316	1.00217	1	1.00125		1.904
-0.0096	0.08	0.07	0.08	0.08		-0.0096	1.00316	1.00217	1	1.00125		1.905
-0.0095	0.08	0.07	0.07	0.08		-0.0095	1.00211	1.00217	1	1.00125		1.906
-0.0094	0.09	0.08	0.08	0.09		-0.0094	1.00211	1.00217	1	1.00125		1.907
-0.0093	0.08	0.08	0.08	0.08		-0.0093	1.00211	1.00108	1	1		1.908
-0.0092	0.09	0.07	0.08	0.09		-0.0092	1.00211	1.00217	1	1.00125		1.909
-0.0091	0.09	0.08	0.08	0.08		-0.0091	1.00211	1.00217	1	1.00125		1.91
-0.009	0.08	0.08	0.08	0.09		-0.009	1.00211	1.00108	1	1.00125		1.911
-0.0089	0.08	0.07	0.07	0.07		-0.0089	1.00211	1.00217	1	1.00125		1.912
-0.0088	0.08	0.08	0.07	0.08		-0.0088	1.00211	1.00217	1	1.00125		1.913
-0.0087	0.08	0.07	0.07	0.07		-0.0087	1.00211	1.00217	1	1.00125		1.914
-0.0086	0.07	0.07	0.07	0.08		-0.0086	1.00211	1.00217	1	1.00125		1.915
-0.0085	0.08	0.08	0.07	0.08		-0.0085	1.00211	1.00217	1	1.00125		1.916
-0.0084	0.08	0.08	0.08	0.08		-0.0084	1.00211	1.00217	1	1.00125		1.917
-0.0083	0.09	0.08	0.08	0.09		-0.0083	1.00211	1.00108	1	1.00125		1.918
-0.0082	0.09	0.08	0.09	0.09		-0.0082	1.00211	1.00217	1	1.00125		1.919
-0.0081	0.08	0.08	0.08	0.09		-0.0081	1.00211	1.00217	0.998824	1.00125		1.92
-0.008	0.09	0.08	0.08	0.09		-0.008	1.00211	1.00217	1	1.00125		1.921
-0.0079	0.07	0.07	0.07	0.08		-0.0079	1.00211	1.00217	0.998824	1.00125		1.922
-0.0078	0.08	0.07	0.07	0.08		-0.0078	1.00316	1.00217	1	1.00125		1.923
-0.0077	0.07	0.07	0.07	0.08		-0.0077	1.00211	1.00217	1	1.00125		1.924
-0.0076	0.08	0.08	0.07	0.07		-0.0076	1.00211	1.00217	0.998824	1.00125		1.925
-0.0075	0.07	0.07	0.07	0.08		-0.0075	1.00211	1.00217	1	1.00125		1.926
-0.0074	0.08	0.08	0.08	0.09		-0.0074	1.00211	1.00217	0.998824	1.00125		1.927
-0.0073	0.09	0.08	0.08	0.08		-0.0073	1.00211	1.00217	1	1.00125		1.928
-0.0072	0.08	0.08	0.08	0.09		-0.0072	1.00211	1.00217	0.998824	1.00125		1.929
-0.0071	0.09	0.08	0.09	0.08		-0.0071	1.00211	1.00217	0.998824	1.00125		1.93
-0.007	0.08	0.08	0.08	0.09		-0.007	1.00316	1.00217	1	1.00125		1.931
-0.0069	0.08	0.07	0.08	0.09		-0.0069	1.00211	1.00217	1	1.00125		1.932
-0.0068	0.07	0.07	0.08	0.08		-0.0068	1.00211	1.00217	1	1.00125		1.933
-0.0067	0.08	0.07	0.07	0.08		-0.0067	1.00316	1.00217	1	1.00125		1.934
-0.0066	0.07	0.07	0.07	0.08		-0.0066	1.00211	1.00217	0.998824	1.00125		1.935
-0.0065	0.08	0.07	0.08	0.07		-0.0065	1.00211	1.00217	1	1.00125		1.936
-0.0064	0.09	0.08	0.08	0.08		-0.0064	1.00211	1.00217	1	1.00125		1.937
-0.0063	0.09	0.08	0.08	0.09		-0.0063	1.00211	1.00217	0.998824	1.00125		1.938
-0.0062	0.1	0.08	0.09	0.09		-0.0062	1.00211	1.00217	0.998824	1.00125		1.939
-0.0061	0.09	0.08	0.08	0.09		-0.0061	1.00211	1.00217	0.998824	1.00125		1.94
-0.006	0.09	0.08	0.08	0.09		-0.006	1.00211	1.00217	0.998824	1.00125		1.941
-0.0059	0.09	0.07	0.07	0.08		-0.0059	1.00211	1.00325	0.998824	1.00125		1.942
-0.0058	0.08	0.07	0.08	0.07		-0.0058	1.00211	1.00217	1	1.00125		1.943
-0.0057	0.08	0.07	0.07	0.07		-0.0057	1.00316	1.00217	0.998824	1.00125		1.944
-0.0056	0.08	0.08	0.07	0.07		-0.0056	1.00211	1.00217	0.998824	1.00125		1.945
-0.0055	0.08	0.07	0.08	0.07		-0.0055	1.00211	1.00217	0.998824	1.00125		1.946
-0.0054	0.09	0.08	0.08	0.08		-0.0054	1.00211	1.00217	0.998824	1.00125		1.947
-0.0053	0.09	0.08	0.09	0.08		-0.0053	1.00211	1.00217	0.998824	1.00125		1.948
-0.0052	0.09	0.08	0.08	0.09		-0.0052	1.00211	1.00108	0.998824	1.00125		1.949
-0.0051	0.09	0.08	0.08	0.08		-0.0051	1.00211	1.00217	0.998824	1.00125		1.95
-0.005	0.1	0.08	0.09	0.08		-0.005	1.00211	1.00217	0.998824	1.00125		1.951
-0.0049	0.08	0.07	0.08	0.08		-0.0049	1.00211	1.00217	0.998824	1.00125		1.952
-0.0048	0.08	0.07	0.08	0.07		-0.0048	1.00211	1.00217	0.998824	1.00125		1.953
-0.0047	0.07	0.07	0.07	0.08		-0.0047	1.00211	1.00217	0.998824	1.00249		1.954
-0.0046	0.08	0.07	0.08	0.08		-0.0046	1.00211	1.00217	0.998824	1.00125		1.955
-0.0045	0.08	0.07	0.08	0.08		-0.0045	1.00211	1.00217	0.998824	1.00125		1.956
-0.0044	0.08	0.08	0.08	0.08		-0.0044	1.00211	1.00217	0.998824	1.00125		1.957
-0.0043	0.08	0.08	0.09	0.09		-0.0043	1.00105	1.00217	0.998824	1.00125		1.958
-0.0042	0.09	0.08	0.08	0.08		-0.0042	1.00211	1.00217	0.998824	1.00249		1.959
-0.0041	0.08	0.08	0.08	0.1		-0.0041	1.00211	1.00217	0.998824	1.00125		1.96
-0.004	0.08	0.08	0.08	0.09		-0.004	1.00211	1.00217	0.998824	1.00125		1.961
-0.0039	0.07	0.08	0.07	0.08		-0.0039	1.00211	1.00217	0.998824	1.00249		1.962
-0.0038	0.08	0.08	0.08	0.08		-0.0038	1.00211	1.00217	0.997649	1.00249		1.963
-0.0037	0.08	0.07	0.08	0.08		-0.0037	1.00211	1.00217	0.998824	1.00249		1.964
-0.0036	0.07	0.07	0.07	0.08		-0.0036	1.00211	1.00217	0.998824	1.00249		1.965
-0.0035	0.08	0.08	0.07	0.08		-0.0035	1.00211	1.00217	0.998824	1.00125		1.966
-0.0034	0.08	0.09	0.08	0.08		-0.0034	1.00105	1.00108	0.998824	1.00125		1.967
-0.0033	0.09	0.09	0.09	0.09		-0.0033	1.00211	1.00108	0.998824	1.00125		1.968
-0.0032	0.09	0.09	0.08	0.09		-0.0032	1.00211	1.00108	0.997649	1.00125		1.969
-0.0031	0.09	0.08	0.08	0.09		-0.0031	1.00211	1.00108	0.997649	1.00125		1.97
-0.003	0.09	0.09	0.08	0.09		-0.003	1.00211	1.00217	0.998824	1.00125		1.971
-0.0029	0.08	0.08	0.07	0.08		-0.0029	1.00211	1.00217	0.998824	1.00249		1.972
-0.0028	0.08	0.07	0.07	0.08		-0.0028	1.00211	1.00108	0.998824	1.00125		1.973
-0.0027	0.08	0.08	0.08	0.08		-0.0027	1.00105	1.00108	0.998824	1.00125		1.974
-0.0026	0.08	0.07	0.07	0.07		-0.0026	1.00105	1.00108	0.998824	1.00125		1.975
-0.0025	0.08	0.07	0.07	0.08		-0.0025	1.00211	1.00108	0.998824	1.00125		1.976
-0.0024	0.08	0.08	0.09	0.08		-0.0024	1.00105	1.00108	0.998824	1.00125		1.977
-0.0023	0.09	0.08	0.08	0.08		-0.0023	1.00105	1.00108	0.998824	1.00125		1.978
-0.0022	0.09	0.09	0.08	0.09		-0.0022	1.00105	1.00108	0.997649	1.00125		1.979
-0.0021	0.08	0.08	0.08	0.09		-0.0021	1.00105	1.00108	0.998824	1.00125		1.98
-0.002	0.08	0.08	0.08	0.09		-0.002	1.00105	1.00217	0.998824	1.00125		1.981
-0.0019	0.08	0.08	0.08	0.08		-0.0019	1.00105	1.00217	0.998824	1.00125		1.982
-0.0018	0.08	0.07	0.07	0.07		-0.0018	1.00105	1.00108	0.998824	1.00125		1.983
-0.0017	0.08	0.07	0.07	0.07		-0.0017	1.00105	1.00108	0.997649	1.00249		1.984
-0.0016	0.07	0.07	0.07	0.08		-0.0016	1.00105	1.00108	0.998824	1.00125		1.985
-0.0015	0.08	0.07	0.07	0.08		-0.0015	1.00105	1.00217	0.998824	1.00125		1.986
-0.0014	0.08	0.08	0.08	0.09		-0.0014	1.00105	1.00108	0.998824	1.00125		1.987
-0.0013	0.09	0.08	0.08	0.09		-0.0013	1.00105	1.00108	0.998824	1.00125		1.988
-0.0012	0.09	0.08	0.09	0.09		-0.0012	1	1	0.998824	1.00125		1.989
-0.0011	0.08	0.08	0.08	0.08		-0.0011	1.00105	1.00108	0.998824	1.00249		1.99
-0.001	0.09	0.08	0.08	0.08		-0.001	1	1.00108	0.997649	1.00125		1.991
-0.0009	0.08	0.08	0.08	0.08		-0.0009	1.00105	1.00108	0.998824	1.00249		1.992
-0.0008	0.08	0.08	0.07	0.07		-0.0008	1	1.00108	0.998824	1.00125		1.993
-0.0007	0.08	0.07	0.08	0.08		-0.0007	1	1.00108	0.998824	1.00125		1.994
-0.0006	0.08	0.08	0.07	0.07		-0.0006	1.00105	1.00108	0.998824	1.00125		1.995
-0.0005	0.08	0.07	0.08	0.08		-0.0005	1.00105	1.00108	0.998824	1.00125		1.996
-0.0004	0.09	0.08	0.08	0.08		-0.0004	1.00105	1.00108	0.997649	1.00125		1.997
-0.0003	0.08	0.08	0.08	0.08		-0.0003	1.00105	1.00108	0.998824	1.00125		1.998
-0.0002	0.09	0.08	0.09	0.08		-0.0002	1.00105	1.00108	0.998824	1.00125		1.999
[truncated: 8,001 more rows]

## Sheet: Figure 3b
DL0 [%]	D<P2>	D<P2>	D<P2>	D<P2>	D<P2>
-5	-0.0288	-0.0082	-0.0088	-0.0091
-10	-0.0541	-0.0282	-0.0332	-0.0243	-0.033
-15	-0.0715	-0.0529	-0.0683	-0.0393
-20	-0.0909	-0.0716	-0.101	-0.0583	-0.0808

## Sheet: Figure 3c
D<P2>	Normalized Force
0	1
-0.0288	0.7307
-0.0541	0.4773
-0.0715	0.3018
-0.0909	0.2213
0	1
-0.0082	0.8464
-0.0282	0.6043
-0.0529	0.3886
-0.0716	0.2558
0	1
-0.0088	0.8396
-0.0332	0.6493
-0.0683	0.4518
-0.101	0.32
0	1
-0.0091	0.8182
-0.0243	0.6228
-0.0393	0.4919
-0.0583	0.3689
0	1
-0.033	0.6124
-0.0808	0.371

## Sheet: Figure 4a
t [s]	DL0 [%]	DL0 [%]	DL0 [%]		t [s]	Normlalized Force	Normlalized Force	Normlalized Force		t [s]	<P2> CRLC	<P2> CRLC	<P2> CRLC		<P2> NRLC	<P2> NRLC	<P2> NRLC
-0.2	0.183333	0.166667	0.166667		-0.2	0.997758	0.998944	0.996416		-0.2	0.1714	0.1734	0.175		0.0938	0.0958	0.0924
-0.1999	0.158333	0.158333	0.15		-0.1999	0.996637	0.998944	0.99761		-0.199	0.1772	0.176	0.1788		0.0954	0.0936	0.0936
-0.1998	0.166667	0.15	0.15		-0.1998	0.997758	1	0.996416		-0.198	0.179	0.176	0.176		0.095	0.0936	0.0932
-0.1997	0.166667	0.158333	0.15		-0.1997	0.997758	1	0.996416		-0.197	0.177	0.177	0.1726		0.0962	0.0952	0.0946
-0.1996	0.166667	0.15	0.15		-0.1996	0.997758	1	0.996416		-0.196	0.1756	0.178	0.1762		0.0952	0.0916	0.0936
-0.1995	0.166667	0.15	0.158333		-0.1995	0.997758	1	0.996416		-0.195	0.1754	0.176	0.1742		0.0954	0.0968	0.0932
-0.1994	0.175	0.166667	0.158333		-0.1994	0.997758	1	0.99761		-0.194	0.177	0.1764	0.1774		0.095	0.0938	0.0924
-0.1993	0.175	0.166667	0.158333		-0.1993	0.997758	0.998944	0.996416		-0.193	0.1768	0.1754	0.1766		0.0956	0.091	0.0972
-0.1992	0.183333	0.175	0.166667		-0.1992	0.997758	0.998944	0.996416		-0.192	0.1786	0.1752	0.172		0.097	0.0948	0.0918
-0.1991	0.175	0.166667	0.158333		-0.1991	0.997758	1	0.996416		-0.191	0.179	0.1778	0.174		0.0964	0.0964	0.091
-0.199	0.183333	0.166667	0.166667		-0.199	0.997758	1	0.996416		-0.19	0.1764	0.1784	0.1768		0.1014	0.0944	0.091
-0.1989	0.158333	0.158333	0.15		-0.1989	0.997758	1	0.99761		-0.189	0.178	0.1806	0.1762		0.0976	0.0966	0.0932
-0.1988	0.166667	0.15	0.15		-0.1988	0.996637	1	0.996416		-0.188	0.1776	0.1758	0.1748		0.0964	0.094	0.0944
-0.1987	0.166667	0.15	0.15		-0.1987	0.997758	0.998944	0.99761		-0.187	0.1812	0.176	0.1742		0.096	0.0962	0.0946
-0.1986	0.166667	0.158333	0.15		-0.1986	0.996637	0.998944	0.99761		-0.186	0.178	0.1764	0.1766		0.096	0.0966	0.093
-0.1985	0.166667	0.15	0.15		-0.1985	0.997758	1	0.996416		-0.185	0.1782	0.177	0.1778		0.0962	0.093	0.0908
-0.1984	0.175	0.166667	0.158333		-0.1984	0.997758	0.998944	0.99761		-0.184	0.1778	0.1746	0.1744		0.0994	0.095	0.0918
-0.1983	0.175	0.166667	0.166667		-0.1983	0.996637	0.998944	0.996416		-0.183	0.1764	0.1778	0.1758		0.0994	0.0942	0.0944
-0.1982	0.175	0.175	0.166667		-0.1982	0.996637	1	0.99761		-0.182	0.1746	0.1762	0.176		0.099	0.092	0.095
-0.1981	0.175	0.166667	0.166667		-0.1981	0.997758	0.998944	0.996416		-0.181	0.1786	0.1742	0.1762		0.0984	0.0922	0.0932
-0.198	0.175	0.166667	0.166667		-0.198	0.997758	0.998944	0.99761		-0.18	0.1786	0.1764	0.1774		0.0974	0.0928	0.0932
-0.1979	0.166667	0.158333	0.15		-0.1979	0.997758	0.998944	0.99761		-0.179	0.1778	0.1752	0.1764		0.0976	0.0938	0.0912
-0.1978	0.158333	0.158333	0.15		-0.1978	0.996637	0.998944	0.99761		-0.178	0.1774	0.1746	0.1786		0.0974	0.095	0.0922
-0.1977	0.158333	0.15	0.15		-0.1977	0.997758	0.998944	0.99761		-0.177	0.1768	0.176	0.1752		0.0982	0.0934	0.09
-0.1976	0.166667	0.15	0.15		-0.1976	0.997758	0.998944	0.99761		-0.176	0.1776	0.1774	0.1778		0.0994	0.0978	0.092
-0.1975	0.166667	0.158333	0.158333		-0.1975	0.997758	0.997888	0.998805		-0.175	0.1782	0.1776	0.176		0.0972	0.094	0.0932
-0.1974	0.175	0.166667	0.158333		-0.1974	0.996637	0.997888	0.99761		-0.174	0.1764	0.1776	0.1762		0.0958	0.0932	0.0936
-0.1973	0.175	0.166667	0.166667		-0.1973	0.997758	0.997888	0.99761		-0.173	0.1778	0.1782	0.1768		0.0958	0.0916	0.092
-0.1972	0.183333	0.166667	0.166667		-0.1972	0.996637	0.998944	0.99761		-0.172	0.179	0.1788	0.1764		0.0968	0.0962	0.0934
-0.1971	0.183333	0.166667	0.166667		-0.1971	0.996637	0.998944	0.998805		-0.171	0.1766	0.179	0.1752		0.0966	0.0942	0.0936
-0.197	0.175	0.166667	0.166667		-0.197	0.997758	0.997888	0.998805		-0.17	0.1796	0.1764	0.175		0.0972	0.0912	0.095
-0.1969	0.166667	0.158333	0.15		-0.1969	0.996637	0.998944	0.998805		-0.169	0.1788	0.1756	0.1766		0.0974	0.0952	0.0924
-0.1968	0.175	0.15	0.15		-0.1968	0.997758	0.997888	0.99761		-0.168	0.1792	0.1744	0.1752		0.0972	0.0944	0.0938
-0.1967	0.166667	0.158333	0.15		-0.1967	0.997758	0.997888	0.998805		-0.167	0.1804	0.1748	0.1746		0.0988	0.0942	0.0942
-0.1966	0.166667	0.15	0.15		-0.1966	0.997758	0.997888	0.998805		-0.166	0.1802	0.1772	0.1728		0.0966	0.094	0.0922
-0.1965	0.158333	0.15	0.15		-0.1965	0.996637	0.998944	0.998805		-0.165	0.178	0.1774	0.1734		0.0962	0.0934	0.0932
-0.1964	0.175	0.166667	0.158333		-0.1964	0.996637	0.997888	0.998805		-0.164	0.1794	0.1762	0.1766		0.0966	0.0982	0.0944
-0.1963	0.183333	0.166667	0.166667		-0.1963	0.997758	0.997888	0.998805		-0.163	0.178	0.1762	0.177		0.0948	0.0946	0.0942
-0.1962	0.175	0.166667	0.166667		-0.1962	0.996637	0.998944	0.998805		-0.162	0.1762	0.177	0.1744		0.0992	0.0914	0.0928
-0.1961	0.175	0.166667	0.166667		-0.1961	0.997758	0.997888	0.998805		-0.161	0.1802	0.1784	0.1722		0.1002	0.0958	0.0922
-0.196	0.175	0.166667	0.166667		-0.196	0.997758	0.997888	0.998805		-0.16	0.1812	0.1796	0.1766		0.0996	0.093	0.0938
-0.1959	0.166667	0.158333	0.158333		-0.1959	0.996637	0.997888	0.998805		-0.159	0.178	0.178	0.1758		0.096	0.0936	0.093
-0.1958	0.166667	0.15	0.158333		-0.1958	0.997758	0.997888	0.998805		-0.158	0.1784	0.1746	0.1754		0.1004	0.0952	0.0906
-0.1957	0.166667	0.158333	0.15		-0.1957	0.996637	0.997888	0.998805		-0.157	0.1798	0.1748	0.175		0.1	0.0948	0.09
-0.1956	0.166667	0.158333	0.15		-0.1956	0.997758	0.997888	0.998805		-0.156	0.18	0.1768	0.1768		0.0964	0.091	0.0952
-0.1955	0.166667	0.15	0.15		-0.1955	0.997758	0.997888	0.998805		-0.155	0.1792	0.1792	0.1746		0.0936	0.0948	0.0958
-0.1954	0.175	0.166667	0.166667		-0.1954	0.996637	0.997888	0.998805		-0.154	0.1752	0.1794	0.1748		0.097	0.0974	0.0946
-0.1953	0.175	0.166667	0.166667		-0.1953	0.997758	0.997888	0.998805		-0.153	0.1762	0.177	0.1772		0.0986	0.093	0.093
-0.1952	0.175	0.166667	0.166667		-0.1952	0.997758	0.997888	0.998805		-0.152	0.1774	0.1756	0.175		0.0972	0.0922	0.095
-0.1951	0.175	0.175	0.166667		-0.1951	0.996637	0.997888	0.998805		-0.151	0.1796	0.1784	0.1738		0.0942	0.0912	0.0924
-0.195	0.175	0.166667	0.166667		-0.195	0.997758	0.997888	0.998805		-0.15	0.1782	0.177	0.1764		0.0972	0.0944	0.0914
-0.1949	0.175	0.15	0.15		-0.1949	0.997758	0.997888	0.998805		-0.149	0.1808	0.1764	0.1768		0.0958	0.0948	0.095
-0.1948	0.158333	0.15	0.15		-0.1948	0.997758	0.997888	0.998805		-0.148	0.1776	0.1774	0.1762		0.0962	0.0918	0.0934
-0.1947	0.166667	0.158333	0.15		-0.1947	0.997758	0.997888	0.998805		-0.147	0.1762	0.177	0.1762		0.0974	0.0922	0.0918
-0.1946	0.166667	0.15	0.15		-0.1946	0.997758	0.997888	0.998805		-0.146	0.178	0.1788	0.1722		0.0968	0.0942	0.0946
-0.1945	0.166667	0.158333	0.15		-0.1945	0.997758	0.997888	0.998805		-0.145	0.1764	0.1776	0.1738		0.093	0.0952	0.0942
-0.1944	0.175	0.166667	0.158333		-0.1944	0.997758	0.997888	0.998805		-0.144	0.1796	0.1758	0.1736		0.0946	0.0956	0.092
-0.1943	0.175	0.166667	0.158333		-0.1943	0.997758	0.997888	0.998805		-0.143	0.1806	0.1782	0.1722		0.0952	0.0956	0.0902
-0.1942	0.183333	0.166667	0.166667		-0.1942	0.997758	0.997888	0.998805		-0.142	0.1816	0.1784	0.1742		0.0988	0.096	0.0916
-0.1941	0.175	0.166667	0.166667		-0.1941	0.997758	0.997888	0.998805		-0.141	0.1792	0.1752	0.173		0.0976	0.0966	0.0914
-0.194	0.183333	0.175	0.158333		-0.194	0.998879	0.997888	0.998805		-0.14	0.1766	0.1774	0.175		0.0962	0.0932	0.0918
-0.1939	0.166667	0.15	0.15		-0.1939	0.997758	0.997888	0.998805		-0.139	0.178	0.1814	0.1756		0.0982	0.0948	0.093
-0.1938	0.166667	0.158333	0.15		-0.1938	0.998879	0.997888	0.998805		-0.138	0.1784	0.1786	0.178		0.1006	0.0942	0.0926
-0.1937	0.166667	0.15	0.15		-0.1937	0.997758	0.997888	0.99761		-0.137	0.1782	0.1746	0.1774		0.0982	0.0952	0.0932
-0.1936	0.166667	0.15	0.15		-0.1936	0.998879	0.998944	0.998805		-0.136	0.1802	0.1796	0.1746		0.0978	0.0954	0.0914
-0.1935	0.166667	0.15	0.15		-0.1935	0.997758	0.997888	0.998805		-0.135	0.1786	0.1782	0.1762		0.0974	0.094	0.0922
-0.1934	0.175	0.166667	0.158333		-0.1934	0.997758	0.997888	0.998805		-0.134	0.178	0.1778	0.1754		0.0974	0.096	0.0922
-0.1933	0.183333	0.175	0.166667		-0.1933	0.997758	0.997888	0.998805		-0.133	0.1776	0.1756	0.1768		0.0976	0.099	0.0906
-0.1932	0.175	0.166667	0.158333		-0.1932	0.997758	0.997888	0.998805		-0.132	0.176	0.1766	0.1738		0.0956	0.0974	0.092
-0.1931	0.175	0.166667	0.166667		-0.1931	0.997758	0.997888	0.99761		-0.131	0.1794	0.1752	0.1742		0.095	0.0934	0.0884
-0.193	0.183333	0.166667	0.158333		-0.193	0.997758	0.997888	0.998805		-0.13	0.1802	0.1772	0.1754		0.0976	0.0922	0.0916
-0.1929	0.166667	0.15	0.15		-0.1929	0.998879	0.997888	0.998805		-0.129	0.18	0.1776	0.1752		0.0966	0.092	0.0896
-0.1928	0.166667	0.158333	0.15		-0.1928	0.998879	0.997888	0.998805		-0.128	0.1794	0.1794	0.176		0.0954	0.0924	0.0948
-0.1927	0.158333	0.158333	0.15		-0.1927	0.997758	0.997888	0.99761		-0.127	0.18	0.176	0.1776		0.0972	0.0968	0.0924
-0.1926	0.166667	0.158333	0.158333		-0.1926	0.997758	0.997888	0.998805		-0.126	0.18	0.1784	0.175		0.0998	0.098	0.093
-0.1925	0.158333	0.15	0.15		-0.1925	0.998879	0.997888	0.99761		-0.125	0.176	0.1764	0.1732		0.1	0.0984	0.0908
-0.1924	0.183333	0.166667	0.166667		-0.1924	0.997758	0.996832	0.998805		-0.124	0.177	0.1792	0.1758		0.0966	0.0944	0.0948
-0.1923	0.175	0.166667	0.158333		-0.1923	0.997758	0.997888	0.998805		-0.123	0.1772	0.1782	0.1752		0.0988	0.0966	0.0932
-0.1922	0.175	0.166667	0.158333		-0.1922	0.997758	0.997888	0.998805		-0.122	0.1792	0.1764	0.1764		0.0956	0.0926	0.0906
-0.1921	0.175	0.166667	0.166667		-0.1921	0.997758	0.997888	0.998805		-0.121	0.1766	0.1774	0.1766		0.097	0.0938	0.0896
-0.192	0.175	0.166667	0.166667		-0.192	0.997758	0.997888	0.99761		-0.12	0.1772	0.1752	0.1752		0.0982	0.093	0.0924
-0.1919	0.166667	0.15	0.158333		-0.1919	0.998879	0.997888	0.998805		-0.119	0.1766	0.178	0.177		0.0966	0.099	0.0934
-0.1918	0.166667	0.15	0.15		-0.1918	0.998879	0.997888	0.998805		-0.118	0.177	0.1792	0.179		0.0966	0.0974	0.0936
-0.1917	0.166667	0.158333	0.15		-0.1917	0.997758	0.997888	0.998805		-0.117	0.1782	0.1782	0.1766		0.0946	0.0956	0.0902
-0.1916	0.166667	0.158333	0.15		-0.1916	0.997758	0.997888	0.998805		-0.116	0.1768	0.176	0.1782		0.1	0.0946	0.0896
-0.1915	0.166667	0.158333	0.15		-0.1915	0.997758	0.997888	0.998805		-0.115	0.1776	0.1762	0.1746		0.0976	0.0928	0.093
-0.1914	0.175	0.166667	0.166667		-0.1914	0.997758	0.997888	0.99761		-0.114	0.1782	0.1772	0.1752		0.1008	0.0918	0.0918
-0.1913	0.175	0.175	0.158333		-0.1913	0.997758	0.997888	0.99761		-0.113	0.1772	0.1756	0.1764		0.0968	0.0952	0.0912
-0.1912	0.175	0.166667	0.166667		-0.1912	0.997758	0.998944	0.99761		-0.112	0.1748	0.176	0.1772		0.0972	0.0956	0.0926
-0.1911	0.175	0.158333	0.166667		-0.1911	0.998879	0.997888	0.99761		-0.111	0.1788	0.1776	0.1764		0.1006	0.0962	0.091
-0.191	0.183333	0.166667	0.158333		-0.191	0.997758	0.997888	0.99761		-0.11	0.178	0.1778	0.176		0.0962	0.0964	0.0952
-0.1909	0.166667	0.158333	0.15		-0.1909	0.997758	0.996832	0.998805		-0.109	0.177	0.176	0.1778		0.0998	0.0956	0.093
-0.1908	0.166667	0.15	0.15		-0.1908	0.997758	0.997888	0.998805		-0.108	0.1774	0.1784	0.174		0.0968	0.0946	0.0942
-0.1907	0.166667	0.158333	0.15		-0.1907	0.998879	0.997888	0.998805		-0.107	0.1766	0.1778	0.1752		0.0956	0.0982	0.0934
-0.1906	0.166667	0.15	0.158333		-0.1906	0.997758	0.997888	0.998805		-0.106	0.177	0.1766	0.1756		0.0974	0.0926	0.0944
-0.1905	0.166667	0.141667	0.15		-0.1905	0.997758	0.996832	0.99761		-0.105	0.178	0.1756	0.1788		0.0986	0.092	0.0934
-0.1904	0.175	0.166667	0.158333		-0.1904	0.997758	0.997888	0.998805		-0.104	0.1764	0.1776	0.1754		0.0998	0.0958	0.0924
-0.1903	0.175	0.166667	0.166667		-0.1903	0.997758	0.997888	0.998805		-0.103	0.1782	0.1768	0.1766		0.0952	0.0938	0.0916
-0.1902	0.175	0.158333	0.166667		-0.1902	0.997758	0.997888	0.998805		-0.102	0.1812	0.1752	0.1736		0.0994	0.0932	0.0926
-0.1901	0.175	0.166667	0.166667		-0.1901	0.998879	0.997888	0.998805		-0.101	0.1802	0.1806	0.1744		0.0986	0.095	0.0956
-0.19	0.175	0.158333	0.158333		-0.19	0.997758	0.997888	0.998805		-0.1	0.178	0.1802	0.1748		0.096	0.0924	0.0954
-0.1899	0.166667	0.15	0.158333		-0.1899	0.997758	0.997888	0.998805		-0.099	0.1764	0.1754	0.175		0.1024	0.0954	0.0952
-0.1898	0.166667	0.15	0.15		-0.1898	0.997758	0.997888	0.998805		-0.098	0.1774	0.1762	0.1766		0.0962	0.0952	0.0946
-0.1897	0.158333	0.158333	0.15		-0.1897	0.997758	0.996832	0.998805		-0.097	0.1794	0.1796	0.1754		0.097	0.0962	0.0942
-0.1896	0.166667	0.15	0.15		-0.1896	0.997758	0.997888	0.998805		-0.096	0.1794	0.1758	0.1748		0.0994	0.0944	0.0926
-0.1895	0.166667	0.15	0.15		-0.1895	0.997758	0.997888	1		-0.095	0.1744	0.1748	0.1762		0.0996	0.093	0.0926
-0.1894	0.175	0.166667	0.166667		-0.1894	0.997758	0.997888	0.998805		-0.094	0.1768	0.1778	0.1768		0.0964	0.0936	0.0928
-0.1893	0.175	0.166667	0.166667		-0.1893	0.997758	0.997888	0.998805		-0.093	0.178	0.1764	0.1784		0.0952	0.0978	0.095
-0.1892	0.175	0.166667	0.158333		-0.1892	0.997758	0.996832	0.998805		-0.092	0.1768	0.178	0.1774		0.0974	0.0968	0.09
-0.1891	0.175	0.158333	0.166667		-0.1891	0.997758	0.996832	0.998805		-0.091	0.1754	0.176	0.174		0.0986	0.0954	0.0916
-0.189	0.175	0.166667	0.158333		-0.189	0.997758	0.997888	0.998805		-0.09	0.1788	0.1758	0.1746		0.0986	0.0922	0.0902
-0.1889	0.166667	0.15	0.15		-0.1889	0.997758	0.997888	0.998805		-0.089	0.1786	0.176	0.1776		0.0998	0.0938	0.0904
-0.1888	0.166667	0.158333	0.15		-0.1888	0.997758	0.996832	0.998805		-0.088	0.1778	0.1778	0.1774		0.0972	0.0924	0.0902
-0.1887	0.158333	0.158333	0.15		-0.1887	0.997758	0.997888	0.998805		-0.087	0.1802	0.1762	0.1748		0.0992	0.0934	0.0922
-0.1886	0.158333	0.15	0.15		-0.1886	0.997758	0.997888	0.998805		-0.086	0.179	0.1772	0.176		0.0976	0.0946	0.0934
-0.1885	0.166667	0.158333	0.15		-0.1885	0.997758	0.997888	0.998805		-0.085	0.1782	0.177	0.1772		0.0974	0.0962	0.091
-0.1884	0.166667	0.166667	0.158333		-0.1884	0.997758	0.997888	0.998805		-0.084	0.179	0.1774	0.1768		0.0936	0.0962	0.0946
-0.1883	0.175	0.158333	0.158333		-0.1883	0.997758	0.997888	0.998805		-0.083	0.1782	0.1798	0.1766		0.0954	0.0916	0.0928
-0.1882	0.175	0.175	0.166667		-0.1882	0.997758	0.997888	0.99761		-0.082	0.181	0.1756	0.1764		0.1016	0.0912	0.0954
-0.1881	0.175	0.166667	0.158333		-0.1881	0.997758	0.996832	0.998805		-0.081	0.1782	0.177	0.1756		0.0978	0.0964	0.0916
-0.188	0.183333	0.166667	0.158333		-0.188	0.997758	0.997888	0.99761		-0.08	0.1776	0.1774	0.1746		0.096	0.0946	0.088
-0.1879	0.175	0.15	0.15		-0.1879	0.997758	0.997888	0.99761		-0.079	0.1786	0.1768	0.1758		0.0982	0.097	0.094
-0.1878	0.166667	0.15	0.15		-0.1878	0.997758	0.997888	0.99761		-0.078	0.1808	0.1768	0.1754		0.0978	0.0938	0.0906
-0.1877	0.166667	0.15	0.15		-0.1877	0.996637	0.998944	0.998805		-0.077	0.1812	0.1776	0.176		0.0986	0.095	0.0938
-0.1876	0.166667	0.158333	0.15		-0.1876	0.997758	0.997888	0.998805		-0.076	0.1788	0.1778	0.1758		0.1008	0.0946	0.0964
-0.1875	0.166667	0.15	0.141667		-0.1875	0.997758	0.997888	0.998805		-0.075	0.179	0.1774	0.176		0.0982	0.0962	0.0932
-0.1874	0.175	0.166667	0.166667		-0.1874	0.997758	0.997888	0.998805		-0.074	0.1786	0.1778	0.1742		0.0972	0.094	0.0896
-0.1873	0.175	0.166667	0.166667		-0.1873	0.996637	0.998944	0.99761		-0.073	0.1764	0.1788	0.1758		0.0988	0.0936	0.0922
-0.1872	0.166667	0.166667	0.166667		-0.1872	0.996637	0.997888	0.99761		-0.072	0.1786	0.178	0.1766		0.0996	0.0958	0.093
-0.1871	0.175	0.166667	0.158333		-0.1871	0.997758	0.997888	0.99761		-0.071	0.1796	0.1764	0.1746		0.0966	0.0956	0.0928
-0.187	0.166667	0.166667	0.158333		-0.187	0.997758	0.998944	0.99761		-0.07	0.1788	0.175	0.1746		0.0964	0.0944	0.0954
-0.1869	0.166667	0.158333	0.15		-0.1869	0.997758	0.997888	0.99761		-0.069	0.181	0.175	0.1762		0.0994	0.0954	0.0922
-0.1868	0.158333	0.15	0.15		-0.1868	0.997758	0.998944	0.998805		-0.068	0.1784	0.178	0.1758		0.0998	0.095	0.0956
-0.1867	0.166667	0.15	0.15		-0.1867	0.997758	0.997888	0.99761		-0.067	0.176	0.1782	0.1756		0.0988	0.092	0.095
-0.1866	0.158333	0.15	0.15		-0.1866	0.997758	0.998944	0.99761		-0.066	0.1784	0.1774	0.1738		0.098	0.095	0.09
-0.1865	0.166667	0.158333	0.15		-0.1865	0.997758	0.997888	0.99761		-0.065	0.1796	0.1784	0.1778		0.101	0.095	0.0916
-0.1864	0.175	0.166667	0.15		-0.1864	0.997758	0.997888	0.99761		-0.064	0.179	0.177	0.1772		0.098	0.0942	0.0922
-0.1863	0.183333	0.166667	0.158333		-0.1863	0.997758	0.998944	0.99761		-0.063	0.1754	0.1776	0.1782		0.0994	0.0934	0.0956
-0.1862	0.175	0.166667	0.158333		-0.1862	0.997758	0.997888	0.99761		-0.062	0.1784	0.177	0.173		0.0986	0.0966	0.093
-0.1861	0.175	0.166667	0.158333		-0.1861	0.997758	0.997888	0.99761		-0.061	0.1794	0.1738	0.1756		0.0952	0.096	0.0922
-0.186	0.175	0.166667	0.158333		-0.186	0.997758	0.997888	0.99761		-0.06	0.1786	0.1762	0.1772		0.0962	0.094	0.0906
-0.1859	0.166667	0.158333	0.158333		-0.1859	0.997758	0.997888	0.996416		-0.059	0.1788	0.1742	0.1768		0.0976	0.093	0.0902
-0.1858	0.166667	0.158333	0.15		-0.1858	0.998879	0.998944	0.99761		-0.058	0.1788	0.1766	0.176		0.0962	0.0944	0.0934
-0.1857	0.166667	0.158333	0.15		-0.1857	0.997758	0.998944	0.99761		-0.057	0.1786	0.1758	0.175		0.0978	0.0956	0.09
-0.1856	0.166667	0.158333	0.15		-0.1856	0.996637	0.997888	0.996416		-0.056	0.1816	0.1756	0.1754		0.096	0.0968	0.0906
-0.1855	0.166667	0.15	0.141667		-0.1855	0.997758	0.998944	0.99761		-0.055	0.1786	0.1776	0.1754		0.0996	0.095	0.094
-0.1854	0.175	0.166667	0.166667		-0.1854	0.997758	0.998944	0.996416		-0.054	0.1788	0.1774	0.1754		0.0994	0.0956	0.0938
-0.1853	0.175	0.158333	0.166667		-0.1853	0.996637	0.998944	0.996416		-0.053	0.1776	0.1778	0.1738		0.0988	0.0958	0.091
-0.1852	0.175	0.166667	0.158333		-0.1852	0.997758	0.998944	0.99761		-0.052	0.1774	0.1772	0.1744		0.096	0.0964	0.0954
-0.1851	0.175	0.166667	0.166667		-0.1851	0.997758	0.997888	0.996416		-0.051	0.1772	0.1814	0.1768		0.0962	0.0978	0.093
-0.185	0.183333	0.166667	0.166667		-0.185	0.997758	0.997888	0.99761		-0.05	0.176	0.1778	0.1744		0.0988	0.0972	0.0928
-0.1849	0.166667	0.158333	0.15		-0.1849	0.996637	0.998944	0.99761		-0.049	0.177	0.1744	0.1772		0.0996	0.0994	0.0942
-0.1848	0.158333	0.15	0.15		-0.1848	0.997758	0.997888	0.99761		-0.048	0.1754	0.175	0.1764		0.097	0.0978	0.0948
-0.1847	0.166667	0.15	0.15		-0.1847	0.996637	0.997888	0.996416		-0.047	0.1782	0.1748	0.1758		0.0982	0.0964	0.094
-0.1846	0.175	0.15	0.158333		-0.1846	0.996637	0.997888	0.996416		-0.046	0.1756	0.1754	0.1754		0.0986	0.0942	0.0898
-0.1845	0.166667	0.15	0.15		-0.1845	0.996637	0.998944	0.99761		-0.045	0.174	0.1736	0.1758		0.1006	0.0936	0.0896
-0.1844	0.175	0.158333	0.175		-0.1844	0.996637	0.997888	0.996416		-0.044	0.1784	0.175	0.176		0.1	0.0942	0.0928
-0.1843	0.175	0.158333	0.166667		-0.1843	0.996637	0.998944	0.996416		-0.043	0.1786	0.1756	0.1766		0.0962	0.0962	0.0938
-0.1842	0.175	0.166667	0.158333		-0.1842	0.996637	0.998944	0.99761		-0.042	0.1784	0.1766	0.1754		0.0998	0.0948	0.093
-0.1841	0.175	0.166667	0.166667		-0.1841	0.996637	0.998944	0.99761		-0.041	0.1796	0.176	0.178		0.1012	0.0954	0.0912
-0.184	0.183333	0.166667	0.166667		-0.184	0.996637	0.998944	0.996416		-0.04	0.1772	0.1784	0.176		0.0974	0.0932	0.0922
-0.1839	0.166667	0.15	0.15		-0.1839	0.996637	0.998944	0.99761		-0.039	0.1776	0.1764	0.1728		0.095	0.0958	0.094
-0.1838	0.166667	0.15	0.15		-0.1838	0.996637	0.997888	0.996416		-0.038	0.1776	0.1754	0.1752		0.097	0.094	0.09
-0.1837	0.166667	0.15	0.15		-0.1837	0.996637	0.997888	0.996416		-0.037	0.1794	0.1752	0.177		0.097	0.0932	0.093
-0.1836	0.166667	0.158333	0.15		-0.1836	0.996637	0.998944	0.99761		-0.036	0.1768	0.1786	0.1772		0.1	0.0954	0.0946
-0.1835	0.166667	0.15	0.15		-0.1835	0.995516	0.998944	0.99761		-0.035	0.1762	0.1774	0.178		0.097	0.095	0.0942
-0.1834	0.175	0.166667	0.166667		-0.1834	0.995516	0.998944	0.99761		-0.034	0.177	0.1764	0.1762		0.0974	0.0958	0.0884
-0.1833	0.175	0.166667	0.158333		-0.1833	0.996637	0.997888	0.99761		-0.033	0.1782	0.178	0.1756		0.0962	0.0928	0.092
-0.1832	0.183333	0.166667	0.166667		-0.1832	0.996637	0.998944	0.996416		-0.032	0.1784	0.176	0.1746		0.0984	0.098	0.0904
-0.1831	0.175	0.166667	0.166667		-0.1831	0.996637	0.997888	0.996416		-0.031	0.1792	0.1762	0.1766		0.0988	0.0922	0.093
-0.183	0.175	0.166667	0.166667		-0.183	0.995516	0.998944	0.996416		-0.03	0.1768	0.177	0.1752		0.0968	0.0972	0.092
-0.1829	0.166667	0.158333	0.15		-0.1829	0.995516	0.998944	0.99761		-0.029	0.1766	0.1764	0.1748		0.0976	0.0964	0.0934
-0.1828	0.166667	0.15	0.15		-0.1828	0.996637	0.997888	0.996416		-0.028	0.1782	0.1762	0.176		0.097	0.0964	0.0882
-0.1827	0.166667	0.15	0.15		-0.1827	0.996637	0.997888	0.996416		-0.027	0.1754	0.1774	0.1776		0.0982	0.0946	0.0938
-0.1826	0.158333	0.158333	0.158333		-0.1826	0.996637	0.998944	0.99761		-0.026	0.1762	0.1768	0.1804		0.1002	0.0952	0.0932
-0.1825	0.166667	0.158333	0.15		-0.1825	0.996637	0.998944	0.99761		-0.025	0.1758	0.1766	0.1782		0.0992	0.096	0.0926
-0.1824	0.175	0.166667	0.166667		-0.1824	0.996637	0.998944	0.996416		-0.024	0.1766	0.1776	0.1752		0.0978	0.096	0.0944
-0.1823	0.175	0.166667	0.166667		-0.1823	0.996637	0.997888	0.996416		-0.023	0.1788	0.1768	0.1728		0.0962	0.0942	0.0956
-0.1822	0.175	0.175	0.166667		-0.1822	0.995516	0.998944	0.996416		-0.022	0.1816	0.1766	0.1744		0.1008	0.094	0.097
-0.1821	0.175	0.166667	0.166667		-0.1821	0.996637	0.998944	0.99761		-0.021	0.1812	0.174	0.1766		0.0986	0.0942	0.0968
-0.182	0.175	0.166667	0.158333		-0.182	0.996637	0.998944	0.996416		-0.02	0.1792	0.1788	0.176		0.0998	0.0962	0.0926
-0.1819	0.166667	0.158333	0.15		-0.1819	0.996637	0.997888	0.99761		-0.019	0.179	0.1798	0.1736		0.1016	0.0968	0.0922
-0.1818	0.166667	0.15	0.15		-0.1818	0.996637	0.998944	0.996416		-0.018	0.183	0.178	0.1738		0.0948	0.0948	0.093
-0.1817	0.166667	0.158333	0.15		-0.1817	0.996637	0.997888	0.99761		-0.017	0.182	0.1788	0.1752		0.0964	0.0942	0.0936
-0.1816	0.166667	0.158333	0.15		-0.1816	0.996637	0.998944	0.99761		-0.016	0.179	0.1774	0.1762		0.0992	0.0984	0.0908
-0.1815	0.166667	0.15	0.15		-0.1815	0.996637	0.998944	0.996416		-0.015	0.1784	0.1782	0.173		0.0966	0.0984	0.0912
-0.1814	0.175	0.158333	0.158333		-0.1814	0.996637	0.997888	0.996416		-0.014	0.1784	0.1778	0.175		0.0954	0.0946	0.0916
-0.1813	0.175	0.158333	0.166667		-0.1813	0.996637	0.997888	0.99761		-0.013	0.1776	0.178	0.1762		0.0986	0.0958	0.0908
-0.1812	0.183333	0.166667	0.158333		-0.1812	0.996637	0.998944	0.996416		-0.012	0.1772	0.1774	0.1768		0.0978	0.0936	0.0894
-0.1811	0.175	0.166667	0.158333		-0.1811	0.996637	0.998944	0.996416		-0.011	0.1784	0.1754	0.1764		0.0984	0.0928	0.0918
-0.181	0.175	0.166667	0.166667		-0.181	0.996637	0.998944	0.99761		-0.01	0.1766	0.1756	0.1768		0.0976	0.0954	0.0924
-0.1809	0.166667	0.158333	0.15		-0.1809	0.996637	0.998944	0.99761		-0.009	0.1778	0.174	0.1764		0.0964	0.0928	0.0924
-0.1808	0.158333	0.158333	0.158333		-0.1808	0.996637	0.998944	0.99761		-0.008	0.1786	0.1762	0.1748		0.099	0.0958	0.0946
-0.1807	0.166667	0.158333	0.15		-0.1807	0.996637	0.998944	0.996416		-0.007	0.1786	0.1766	0.1762		0.0996	0.0958	0.0918
-0.1806	0.158333	0.166667	0.15		-0.1806	0.996637	0.998944	0.996416		-0.006	0.1788	0.178	0.1768		0.098	0.095	0.0932
-0.1805	0.166667	0.158333	0.15		-0.1805	0.996637	0.998944	0.996416		-0.005	0.179	0.1776	0.1742		0.0974	0.0912	0.0916
-0.1804	0.175	0.166667	0.166667		-0.1804	0.996637	0.998944	0.996416		-0.004	0.178	0.1782	0.1774		0.0976	0.0932	0.0926
-0.1803	0.175	0.166667	0.166667		-0.1803	0.996637	0.998944	0.996416		-0.003	0.1768	0.1784	0.176		0.1006	0.0926	0.0882
-0.1802	0.175	0.166667	0.166667		-0.1802	0.996637	0.998944	0.996416		-0.002	0.1774	0.1774	0.1754		0.1016	0.0932	0.093
-0.1801	0.175	0.158333	0.158333		-0.1801	0.995516	1	0.996416		-0.001	0.178	0.1778	0.175		0.0996	0.0968	0.0958
-0.18	0.175	0.166667	0.166667		-0.18	0.996637	0.998944	0.99761		0	0.1798	0.1764	0.1738		0.0984	0.0934	0.0938
-0.1799	0.166667	0.158333	0.15		-0.1799	0.996637	0.998944	0.996416		0.001	0.1768	0.1754	0.1784		0.0984	0.0966	0.089
-0.1798	0.166667	0.15	0.15		-0.1798	0.996637	0.998944	0.996416		0.002	0.1764	0.1784	0.1794		0.098	0.0962	0.0904
-0.1797	0.158333	0.15	0.158333		-0.1797	0.996637	0.998944	0.996416		0.003	0.1774	0.1774	0.1812		0.0952	0.0974	0.092
-0.1796	0.166667	0.158333	0.15		-0.1796	0.996637	0.998944	0.996416		0.004	0.1804	0.1772	0.181		0.0944	0.092	0.093
-0.1795	0.158333	0.15	0.15		-0.1795	0.996637	0.998944	0.996416		0.005	0.1782	0.1796	0.1826		0.0906	0.093	0.0898
-0.1794	0.166667	0.166667	0.166667		-0.1794	0.996637	0.998944	0.996416		0.006	0.1776	0.1776	0.1834		0.0916	0.093	0.092
-0.1793	0.175	0.166667	0.166667		-0.1793	0.996637	0.998944	0.996416		0.007	0.1794	0.1758	0.1852		0.0916	0.0924	0.0918
-0.1792	0.175	0.166667	0.166667		-0.1792	0.996637	0.998944	0.996416		0.008	0.1758	0.1762	0.183		0.0892	0.0912	0.0886
-0.1791	0.183333	0.166667	0.166667		-0.1791	0.996637	0.998944	0.996416		0.009	0.178	0.1776	0.1844		0.087	0.0916	0.0912
-0.179	0.175	0.166667	0.166667		-0.179	0.996637	0.998944	0.99761		0.01	0.1742	0.1792	0.1864		0.0832	0.0932	0.0906
-0.1789	0.166667	0.158333	0.15		-0.1789	0.996637	0.998944	0.996416		0.011	0.1756	0.1782	0.1868		0.0844	0.0918	0.0914
-0.1788	0.166667	0.158333	0.15		-0.1788	0.996637	0.998944	0.996416		0.012	0.1774	0.178	0.186		0.0838	0.0904	0.0922
-0.1787	0.166667	0.158333	0.15		-0.1787	0.996637	0.998944	0.996416		0.013	0.177	0.1778	0.1864		0.0792	0.0904	0.0912
-0.1786	0.166667	0.15	0.15		-0.1786	0.996637	0.998944	0.996416		0.014	0.1788	0.1774	0.1886		0.0804	0.0864	0.0886
-0.1785	0.166667	0.15	0.15		-0.1785	0.997758	0.998944	0.996416		0.015	0.1756	0.1814	0.1898		0.078	0.0888	0.0874
-0.1784	0.183333	0.166667	0.158333		-0.1784	0.996637	0.998944	0.996416		0.016	0.1792	0.1786	0.1942		0.0774	0.0838	0.0898
-0.1783	0.183333	0.158333	0.166667		-0.1783	0.996637	0.998944	0.996416		0.017	0.1782	0.1794	0.1942		0.0756	0.0858	0.0896
-0.1782	0.175	0.166667	0.158333		-0.1782	0.996637	0.998944	0.996416		0.018	0.178	0.18	0.1942		0.0772	0.0868	0.0894
-0.1781	0.183333	0.166667	0.166667		-0.1781	0.996637	0.998944	0.996416		0.019	0.179	0.179	0.1962		0.0784	0.0866	0.0874
-0.178	0.175	0.158333	0.166667		-0.178	0.996637	0.998944	0.996416		0.02	0.1774	0.1816	0.1958		0.0746	0.0846	0.0888
-0.1779	0.166667	0.158333	0.15		-0.1779	0.996637	0.997888	0.99761		0.021	0.1754	0.1836	0.1956		0.0722	0.0842	0.089
-0.1778	0.158333	0.15	0.141667		-0.1778	0.996637	0.998944	0.996416		0.022	0.1756	0.1844	0.1978		0.071	0.0842	0.0874
-0.1777	0.166667	0.158333	0.15		-0.1777	0.996637	0.998944	0.99761		0.023	0.1762	0.1844	0.1976		0.0708	0.0798	0.0848
-0.1776	0.158333	0.158333	0.15		-0.1776	0.996637	0.997888	0.996416		0.024	0.1768	0.1834	0.1958		0.072	0.0794	0.0872
-0.1775	0.166667	0.158333	0.15		-0.1775	0.996637	0.998944	0.99761		0.025	0.1768	0.1842	0.1992		0.0664	0.0832	0.0858
-0.1774	0.175	0.166667	0.158333		-0.1774	0.996637	0.998944	0.99761		0.026	0.1808	0.1834	0.1956		0.0692	0.0852	0.087
-0.1773	0.183333	0.166667	0.166667		-0.1773	0.996637	0.997888	0.99761		0.027	0.1772	0.1834	0.2006		0.0684	0.0802	0.0892
-0.1772	0.175	0.166667	0.158333		-0.1772	0.997758	0.997888	0.99761		0.028	0.1782	0.1828	0.1996		0.065	0.0776	0.0888
-0.1771	0.183333	0.166667	0.158333		-0.1771	0.996637	0.997888	0.99761		0.029	0.1798	0.1854	0.202		0.0608	0.0798	0.0854
-0.177	0.183333	0.166667	0.166667		-0.177	0.996637	0.998944	0.99761		0.03	0.179	0.1864	0.1984		0.0608	0.0762	0.0872
-0.1769	0.166667	0.158333	0.158333		-0.1769	0.996637	0.997888	0.99761		0.031	0.179	0.1858	0.1988		0.0612	0.077	0.0844
-0.1768	0.166667	0.158333	0.15		-0.1768	0.996637	0.997888	0.998805		0.032	0.1788	0.1872	0.2012		0.061	0.0784	0.0872
-0.1767	0.166667	0.15	0.15		-0.1767	0.996637	0.997888	0.99761		0.033	0.1792	0.1842	0.2032		0.0578	0.081	0.0894
-0.1766	0.166667	0.15	0.158333		-0.1766	0.996637	0.997888	0.99761		0.034	0.179	0.1864	0.2056		0.0556	0.0814	0.0858
-0.1765	0.166667	0.158333	0.15		-0.1765	0.996637	0.997888	0.99761		0.035	0.1796	0.1856	0.205		0.0548	0.0778	0.0852
-0.1764	0.175	0.166667	0.166667		-0.1764	0.996637	0.997888	0.99761		0.036	0.1794	0.186	0.2052		0.0574	0.0734	0.0884
-0.1763	0.175	0.166667	0.166667		-0.1763	0.996637	0.998944	0.99761		0.037	0.1772	0.1858	0.2046		0.057	0.0716	0.0834
-0.1762	0.175	0.166667	0.166667		-0.1762	0.996637	0.997888	0.99761		0.038	0.1802	0.1884	0.2072		0.057	0.0746	0.0872
-0.1761	0.175	0.166667	0.158333		-0.1761	0.997758	0.997888	0.99761		0.039	0.1798	0.187	0.2084		0.0532	0.0738	0.087
-0.176	0.175	0.166667	0.166667		-0.176	0.997758	0.997888	0.99761		0.04	0.1794	0.1872	0.2092		0.0516	0.0734	0.0812
-0.1759	0.166667	0.15	0.15		-0.1759	0.997758	0.997888	0.99761		0.041	0.1796	0.1872	0.2094		0.0508	0.0734	0.082
-0.1758	0.166667	0.158333	0.15		-0.1758	0.996637	0.998944	0.99761		0.042	0.1776	0.1882	0.2082		0.051	0.0736	0.084
-0.1757	0.166667	0.15	0.15		-0.1757	0.997758	0.997888	0.99761		0.043	0.179	0.1888	0.2084		0.0444	0.0732	0.0782
-0.1756	0.166667	0.158333	0.15		-0.1756	0.996637	0.997888	0.99761		0.044	0.183	0.1896	0.2104		0.0468	0.0718	0.082
-0.1755	0.166667	0.158333	0.15		-0.1755	0.997758	0.998944	0.99761		0.045	0.1808	0.186	0.2112		0.0474	0.0758	0.0842
-0.1754	0.175	0.166667	0.166667		-0.1754	0.996637	0.997888	0.99761		0.046	0.1808	0.188	0.2106		0.0454	0.0738	0.0836
-0.1753	0.175	0.166667	0.166667		-0.1753	0.996637	0.997888	0.998805		0.047	0.181	0.1876	0.2094		0.0432	0.0722	0.08
-0.1752	0.175	0.166667	0.166667		-0.1752	0.997758	0.997888	0.99761		0.048	0.1802	0.1898	0.2092		0.0448	0.07	0.0828
-0.1751	0.175	0.175	0.166667		-0.1751	0.997758	0.997888	0.99761		0.049	0.1804	0.1886	0.2104		0.0416	0.0702	0.0808
-0.175	0.183333	0.166667	0.166667		-0.175	0.997758	0.997888	0.99761		0.05	0.1782	0.1878	0.211		0.0396	0.072	0.0826
-0.1749	0.158333	0.158333	0.15		-0.1749	0.997758	0.998944	0.998805		0.051	0.1788	0.1902	0.2114		0.0378	0.0674	0.0816
-0.1748	0.166667	0.158333	0.15		-0.1748	0.997758	0.997888	0.99761		0.052	0.1808	0.1908	0.213		0.0396	0.0674	0.0802
-0.1747	0.166667	0.15	0.15		-0.1747	0.998879	0.997888	0.99761		0.053	0.182	0.193	0.212		0.039	0.0664	0.0836
-0.1746	0.166667	0.158333	0.15		-0.1746	0.997758	0.998944	0.99761		0.054	0.1806	0.1938	0.2122		0.0398	0.0662	0.0824
-0.1745	0.166667	0.15	0.15		-0.1745	0.997758	0.997888	0.996416		0.055	0.1808	0.1924	0.2124		0.0356	0.065	0.0816
-0.1744	0.175	0.166667	0.158333		-0.1744	0.997758	0.998944	0.99761		0.056	0.1794	0.1908	0.2122		0.0348	0.0642	0.0828
-0.1743	0.183333	0.175	0.158333		-0.1743	0.997758	0.997888	0.99761		0.057	0.179	0.1938	0.2128		0.0342	0.0666	0.0804
-0.1742	0.175	0.166667	0.166667		-0.1742	0.997758	0.997888	0.99761		0.058	0.1832	0.1918	0.2132		0.0328	0.0654	0.082
-0.1741	0.175	0.166667	0.158333		-0.1741	0.998879	0.997888	0.99761		0.059	0.1838	0.1932	0.2132		0.0318	0.0628	0.0816
-0.174	0.183333	0.166667	0.166667		-0.174	0.998879	0.998944	0.99761		0.06	0.1832	0.1938	0.2144		0.0308	0.0626	0.0804
-0.1739	0.158333	0.158333	0.15		-0.1739	0.998879	0.997888	0.99761		0.061	0.1816	0.195	0.2162		0.0302	0.0628	0.0788
-0.1738	0.166667	0.158333	0.15		-0.1738	0.998879	0.997888	0.998805		0.062	0.1824	0.1954	0.2188		0.0312	0.064	0.0788
-0.1737	0.166667	0.15	0.15		-0.1737	0.997758	0.997888	0.99761		0.063	0.1838	0.1964	0.2142		0.0284	0.0612	0.0808
-0.1736	0.166667	0.158333	0.15		-0.1736	0.998879	0.997888	0.998805		0.064	0.1806	0.1942	0.215		0.0282	0.0642	0.0786
-0.1735	0.166667	0.158333	0.15		-0.1735	0.997758	0.997888	0.99761		0.065	0.1796	0.1948	0.2162		0.0266	0.0628	0.0782
-0.1734	0.175	0.166667	0.166667		-0.1734	0.997758	0.997888	0.99761		0.066	0.1832	0.1984	0.2138		0.0262	0.0594	0.0806
-0.1733	0.175	0.166667	0.158333		-0.1733	0.997758	0.997888	0.99761		0.067	0.1804	0.1968	0.2146		0.0252	0.0622	0.0788
-0.1732	0.175	0.175	0.166667		-0.1732	0.998879	0.997888	0.99761		0.068	0.1848	0.197	0.2134		0.026	0.0604	0.0788
-0.1731	0.175	0.166667	0.166667		-0.1731	0.998879	0.997888	0.99761		0.069	0.1824	0.1962	0.2148		0.0236	0.0612	0.0764
-0.173	0.175	0.175	0.158333		-0.173	0.998879	0.998944	0.99761		0.07	0.184	0.1964	0.2162		0.0216	0.0608	0.0762
-0.1729	0.166667	0.158333	0.158333		-0.1729	0.998879	0.997888	0.998805		0.071	0.1844	0.1972	0.2174		0.017	0.0588	0.0804
-0.1728	0.158333	0.15	0.15		-0.1728	0.998879	0.997888	0.99761		0.072	0.1824	0.1952	0.2152		0.0178	0.0596	0.077
-0.1727	0.166667	0.158333	0.15		-0.1727	0.998879	0.998944	0.99761		0.073	0.1824	0.197	0.2162		0.0188	0.0564	0.0752
-0.1726	0.166667	0.158333	0.158333		-0.1726	0.998879	0.997888	0.99761		0.074	0.1832	0.1984	0.2144		0.0202	0.059	0.0776
-0.1725	0.166667	0.15	0.15		-0.1725	0.998879	0.998944	0.99761		0.075	0.1832	0.1996	0.217		0.0172	0.0556	0.0768
-0.1724	0.175	0.166667	0.158333		-0.1724	0.997758	0.997888	0.99761		0.076	0.1846	0.1996	0.2166		0.0162	0.0548	0.0742
-0.1723	0.175	0.166667	0.166667		-0.1723	0.998879	0.997888	0.99761		0.077	0.185	0.1976	0.2146		0.018	0.0532	0.0716
-0.1722	0.175	0.166667	0.158333		-0.1722	0.998879	0.997888	0.99761		0.078	0.1848	0.2	0.2142		0.016	0.0526	0.0714
-0.1721	0.175	0.166667	0.166667		-0.1721	0.998879	0.997888	0.996416		0.079	0.1846	0.1982	0.215		0.014	0.0514	0.0722
-0.172	0.175	0.166667	0.158333		-0.172	0.997758	0.997888	0.99761		0.08	0.182	0.2002	0.2154		0.0136	0.0596	0.0744
-0.1719	0.158333	0.15	0.15		-0.1719	0.998879	0.998944	0.99761		0.081	0.1842	0.1992	0.2156		0.0116	0.0554	0.077
-0.1718	0.166667	0.158333	0.15		-0.1718	0.997758	0.998944	0.998805		0.082	0.1844	0.1992	0.2166		0.0128	0.0522	0.0756
-0.1717	0.166667	0.166667	0.15		-0.1717	0.998879	0.998944	0.99761		0.083	0.1858	0.1984	0.2186		0.013	0.0552	0.0742
-0.1716	0.166667	0.158333	0.15		-0.1716	0.998879	0.997888	0.998805		0.084	0.1862	0.2006	0.2172		0.0142	0.0516	0.0726
-0.1715	0.166667	0.15	0.15		-0.1715	0.998879	0.997888	0.99761		0.085	0.1846	0.2012	0.218		0.011	0.0506	0.0718
-0.1714	0.175	0.166667	0.158333		-0.1714	0.998879	0.997888	0.998805		0.086	0.1866	0.199	0.2156		0.0118	0.054	0.0716
-0.1713	0.175	0.166667	0.166667		-0.1713	0.997758	0.998944	0.99761		0.087	0.188	0.2004	0.217		0.0114	0.0522	0.0714
-0.1712	0.183333	0.166667	0.166667		-0.1712	0.998879	0.997888	0.99761		0.088	0.1862	0.201	0.216		0.007	0.0514	0.0742
-0.1711	0.175	0.166667	0.166667		-0.1711	0.998879	0.997888	0.99761		0.089	0.1854	0.2008	0.2134		0.007	0.0504	0.0742
-0.171	0.183333	0.166667	0.166667		-0.171	0.998879	0.997888	0.99761		0.09	0.185	0.2036	0.2166		0.0054	0.05	0.07
-0.1709	0.166667	0.158333	0.15		-0.1709	0.998879	0.998944	0.998805		0.091	0.1866	0.2022	0.2152		0.0052	0.0494	0.0728
-0.1708	0.158333	0.158333	0.15		-0.1708	0.998879	0.997888	0.998805		0.092	0.1856	0.1996	0.2146		0.0058	0.0464	0.0746
-0.1707	0.175	0.15	0.158333		-0.1707	0.998879	0.997888	0.998805		0.093	0.1846	0.2	0.2144		0.0064	0.0468	0.0718
-0.1706	0.166667	0.158333	0.15		-0.1706	0.997758	0.997888	0.99761		0.094	0.1842	0.2008	0.2156		0.0044	0.0474	0.071
-0.1705	0.158333	0.15	0.15		-0.1705	0.998879	0.997888	0.998805		0.095	0.1856	0.203	0.2148		0.0052	0.045	0.0722
-0.1704	0.175	0.166667	0.158333		-0.1704	0.997758	0.997888	0.99761		0.096	0.1824	0.2026	0.213		0.004	0.045	0.0694
-0.1703	0.183333	0.166667	0.158333		-0.1703	0.997758	0.997888	0.998805		0.097	0.1854	0.2042	0.2172		0.0076	0.0436	0.0712
-0.1702	0.175	0.166667	0.158333		-0.1702	0.998879	0.997888	0.998805		0.098	0.1862	0.2002	0.2154		0.008	0.0434	0.0704
-0.1701	0.175	0.166667	0.166667		-0.1701	0.998879	0.997888	0.99761		0.099	0.1878	0.2012	0.214		0.0038	0.0444	0.07
-0.17	0.175	0.166667	0.158333		-0.17	0.998879	0.997888	0.998805		0.1	0.1846	0.2022	0.2166		0.0018	0.0436	0.0706
-0.1699	0.166667	0.15	0.15		-0.1699	0.997758	0.997888	0.998805		0.101	0.185	0.2038	0.2152		0.004	0.0422	0.0686
-0.1698	0.166667	0.15	0.15		-0.1698	0.998879	0.997888	0.998805		0.102	0.1854	0.2048	0.2158		0.0018	0.0422	0.0726
-0.1697	0.166667	0.158333	0.15		-0.1697	0.998879	0.997888	0.998805		0.103	0.1864	0.2052	0.2148		0.0022	0.04	0.0684
-0.1696	0.166667	0.15	0.15		-0.1696	0.998879	0.997888	0.998805		0.104	0.1846	0.2042	0.2156		0.0018	0.0414	0.0696
-0.1695	0.166667	0.15	0.141667		-0.1695	0.998879	0.997888	0.998805		0.105	0.184	0.2032	0.2134		-0.0002	0.045	0.0718
-0.1694	0.175	0.166667	0.166667		-0.1694	0.998879	0.997888	0.998805		0.106	0.1856	0.2064	0.2138		0.0012	0.041	0.07
-0.1693	0.183333	0.166667	0.166667		-0.1693	0.998879	0.997888	0.998805		0.107	0.1874	0.2038	0.2142		-0.002	0.0422	0.0714
-0.1692	0.175	0.166667	0.158333		-0.1692	0.997758	0.997888	0.998805		0.108	0.1868	0.2048	0.2162		0	0.0398	0.0684
-0.1691	0.175	0.158333	0.166667		-0.1691	0.998879	0.997888	0.99761		0.109	0.186	0.206	0.2164		-0.001	0.0372	0.0694
-0.169	0.175	0.166667	0.158333		-0.169	0.997758	0.997888	0.998805		0.11	0.186	0.2054	0.2142		0	0.0358	0.069
-0.1689	0.166667	0.15	0.15		-0.1689	0.998879	0.997888	0.998805		0.111	0.1868	0.205	0.2148		-0.002	0.037	0.0672
-0.1688	0.166667	0.158333	0.141667		-0.1688	0.997758	0.997888	0.998805		0.112	0.1872	0.2046	0.2156		-0.002	0.036	0.0708
-0.1687	0.166667	0.158333	0.15		-0.1687	0.998879	0.997888	0.998805		0.113	0.1856	0.2082	0.2158		0.0022	0.0362	0.0702
-0.1686	0.166667	0.158333	0.15		-0.1686	0.997758	0.997888	0.998805		0.114	0.186	0.2038	0.2156		-0.003	0.037	0.0684
-0.1685	0.166667	0.15	0.15		-0.1685	0.997758	0.997888	0.998805		0.115	0.187	0.206	0.2142		-0.003	0.0354	0.0712
-0.1684	0.175	0.166667	0.166667		-0.1684	0.998879	0.997888	0.998805		0.116	0.1856	0.2066	0.2144		0.0002	0.0334	0.067
-0.1683	0.175	0.166667	0.158333		-0.1683	0.997758	0.997888	0.998805		0.117	0.1898	0.2068	0.2144		-0.004	0.0346	0.0658
-0.1682	0.175	0.166667	0.166667		-0.1682	0.997758	0.997888	0.99761		0.118	0.1866	0.207	0.2146		-0.004	0.0338	0.0668
-0.1681	0.175	0.166667	0.158333		-0.1681	0.997758	0.997888	0.99761		0.119	0.1864	0.2058	0.2126		-0.001	0.0338	0.0658
-0.168	0.183333	0.166667	0.158333		-0.168	0.997758	0.997888	0.99761		0.12	0.1838	0.2066	0.2126		-0.0008	0.0302	0.064
-0.1679	0.166667	0.158333	0.15		-0.1679	0.998879	0.998944	0.99761		0.121	0.1856	0.2062	0.215		-0.003	0.033	0.065
-0.1678	0.166667	0.15	0.15		-0.1678	0.998879	0.997888	0.99761		0.122	0.1876	0.207	0.214		-0.003	0.0304	0.0698
-0.1677	0.166667	0.15	0.15		-0.1677	0.998879	0.997888	0.998805		0.123	0.185	0.2068	0.2124		-0.004	0.0306	0.0682
-0.1676	0.166667	0.158333	0.158333		-0.1676	0.998879	0.998944	0.99761		0.124	0.1858	0.2084	0.2144		-0.0002	0.0328	0.0662
-0.1675	0.166667	0.15	0.15		-0.1675	0.998879	0.998944	0.998805		0.125	0.1868	0.2092	0.2142		-0.004	0.0342	0.066
-0.1674	0.175	0.166667	0.166667		-0.1674	0.998879	0.997888	0.99761		0.126	0.1876	0.206	0.2148		-0.0006	0.0284	0.0672
-0.1673	0.183333	0.166667	0.158333		-0.1673	0.998879	0.997888	0.99761		0.127	0.188	0.2052	0.2146		-0.004	0.028	0.0636
-0.1672	0.175	0.166667	0.158333		-0.1672	0.998879	0.998944	0.99761		0.128	0.1902	0.207	0.2146		-0.002	0.0274	0.0652
-0.1671	0.175	0.166667	0.158333		-0.1671	0.997758	0.998944	0.99761		0.129	0.189	0.2044	0.2138		-0.004	0.0292	0.0664
-0.167	0.183333	0.166667	0.166667		-0.167	0.998879	0.997888	0.99761		0.13	0.1872	0.2074	0.2148		-0.003	0.0268	0.0678
-0.1669	0.166667	0.158333	0.15		-0.1669	0.998879	0.998944	0.99761		0.131	0.1862	0.206	0.2154		-0.005	0.0286	0.0648
-0.1668	0.15	0.15	0.15		-0.1668	0.998879	0.997888	0.99761		0.132	0.1864	0.2076	0.2146		-0.005	0.0278	0.06
-0.1667	0.158333	0.158333	0.15		-0.1667	0.997758	0.997888	0.99761		0.133	0.1854	0.2098	0.2132		-0.002	0.0264	0.065
-0.1666	0.166667	0.158333	0.15		-0.1666	0.998879	0.998944	0.99761		0.134	0.1882	0.207	0.2128		-0.006	0.0234	0.0626
-0.1665	0.166667	0.158333	0.15		-0.1665	0.997758	0.998944	0.996416		0.135	0.1884	0.2084	0.2154		-0.007	0.0246	0.0612
-0.1664	0.175	0.158333	0.166667		-0.1664	0.997758	0.997888	0.99761		0.136	0.189	0.2088	0.2162		-0.003	0.024	0.0656
-0.1663	0.183333	0.166667	0.166667		-0.1663	0.998879	0.997888	0.99761		0.137	0.1852	0.21	0.2152		0.0008	0.0248	0.0612
-0.1662	0.175	0.158333	0.158333		-0.1662	0.998879	0.998944	0.99761		0.138	0.1906	0.2092	0.2128		-0.002	0.0248	0.0604
-0.1661	0.175	0.166667	0.166667		-0.1661	1	0.998944	0.99761		0.139	0.1898	0.2088	0.2128		-0.005	0.0248	0.064
-0.166	0.175	0.166667	0.166667		-0.166	0.997758	0.998944	0.996416		0.14	0.1894	0.2096	0.2144		-0.005	0.0222	0.0656
-0.1659	0.158333	0.158333	0.15		-0.1659	0.998879	0.998944	0.99761		0.141	0.1906	0.2082	0.2118		-0.006	0.0232	0.0628
-0.1658	0.175	0.15	0.15		-0.1658	0.998879	0.998944	0.99761		0.142	0.187	0.2072	0.214		-0.006	0.0226	0.0608
-0.1657	0.166667	0.158333	0.15		-0.1657	0.997758	0.998944	0.99761		0.143	0.1876	0.2076	0.2106		-0.004	0.0222	0.06
-0.1656	0.166667	0.15	0.15		-0.1656	0.997758	0.998944	0.99761		0.144	0.1874	0.2094	0.2112		-0.006	0.023	0.0608
-0.1655	0.166667	0.158333	0.15		-0.1655	0.998879	0.998944	0.99761		0.145	0.1868	0.2086	0.213		-0.006	0.0196	0.0614
-0.1654	0.175	0.166667	0.158333		-0.1654	0.997758	0.998944	0.99761		0.146	0.19	0.207	0.2124		-0.009	0.021	0.0608
-0.1653	0.175	0.166667	0.158333		-0.1653	0.997758	0.998944	0.996416		0.147	0.189	0.2078	0.2134		-0.003	0.0196	0.0622
-0.1652	0.175	0.166667	0.158333		-0.1652	0.997758	0.998944	0.996416		0.148	0.1898	0.209	0.2122		-0.002	0.0156	0.0586
-0.1651	0.175	0.166667	0.166667		-0.1651	0.998879	0.998944	0.99761		0.149	0.1876	0.2088	0.2114		-0.004	0.0182	0.058
-0.165	0.175	0.158333	0.166667		-0.165	0.997758	0.998944	0.996416		0.15	0.1864	0.2096	0.2126		-0.003	0.0166	0.0602
-0.1649	0.166667	0.15	0.158333		-0.1649	0.997758	0.998944	0.996416		0.151	0.1888	0.2076	0.213		-0.005	0.0148	0.0588
-0.1648	0.166667	0.15	0.15		-0.1648	0.997758	0.998944	0.99761		0.152	0.1896	0.2104	0.2132		-0.005	0.0114	0.058
-0.1647	0.158333	0.15	0.158333		-0.1647	0.997758	0.998944	0.99761		0.153	0.191	0.2112	0.2148		-0.005	0.0178	0.0556
-0.1646	0.158333	0.158333	0.15		-0.1646	0.997758	0.998944	0.99761		0.154	0.189	0.2086	0.2154		-0.003	0.0176	0.0578
-0.1645	0.166667	0.15	0.158333		-0.1645	0.997758	0.998944	0.99761		0.155	0.1874	0.2094	0.2118		-0.005	0.0134	0.058
-0.1644	0.175	0.166667	0.166667		-0.1644	0.997758	0.998944	0.99761		0.156	0.1888	0.209	0.2102		-0.003	0.0118	0.0572
-0.1643	0.175	0.166667	0.166667		-0.1643	0.996637	0.998944	0.996416		0.157	0.1882	0.209	0.2092		-0.005	0.0124	0.057
-0.1642	0.183333	0.166667	0.158333		-0.1642	0.996637	0.998944	0.99761		0.158	0.1878	0.2074	0.2124		-0.006	0.0118	0.0586
-0.1641	0.175	0.166667	0.166667		-0.1641	0.996637	0.998944	0.99761		0.159	0.1912	0.21	0.2118		-0.003	0.0096	0.0554
-0.164	0.175	0.166667	0.166667		-0.164	0.997758	0.998944	0.99761		0.16	0.1898	0.2102	0.2128		-0.004	0.0126	0.0548
-0.1639	0.166667	0.158333	0.15		-0.1639	0.996637	0.998944	0.99761		0.161	0.1856	0.2114	0.2122		-0.006	0.0106	0.0572
-0.1638	0.166667	0.15	0.15		-0.1638	0.996637	0.998944	0.99761		0.162	0.1878	0.2108	0.2126		-0.004	0.0098	0.0582
-0.1637	0.166667	0.15	0.15		-0.1637	0.996637	0.998944	0.99761		0.163	0.1896	0.2108	0.2096		-0.003	0.011	0.0574
-0.1636	0.158333	0.15	0.15		-0.1636	0.996637	0.998944	0.99761		0.164	0.1886	0.2102	0.2142		-0.004	0.0112	0.055
-0.1635	0.158333	0.15	0.15		-0.1635	0.996637	1	0.99761		0.165	0.1898	0.2104	0.2146		-0.004	0.008	0.0566
-0.1634	0.175	0.166667	0.166667		-0.1634	0.996637	0.998944	0.99761		0.166	0.1886	0.21	0.2124		-0.004	0.0076	0.0558
-0.1633	0.175	0.166667	0.166667		-0.1633	0.996637	0.998944	0.99761		0.167	0.1904	0.211	0.2128		-0.005	0.0064	0.0548
-0.1632	0.183333	0.166667	0.166667		-0.1632	0.996637	0.998944	0.99761		0.168	0.188	0.2108	0.2126		-0.005	0.0096	0.0534
-0.1631	0.166667	0.166667	0.158333		-0.1631	0.997758	0.998944	0.99761		0.169	0.1894	0.21	0.2112		-0.002	0.011	0.0526
-0.163	0.183333	0.166667	0.166667		-0.163	0.996637	0.997888	0.99761		0.17	0.193	0.2074	0.2122		-0.006	0.0088	0.055
-0.1629	0.166667	0.158333	0.158333		-0.1629	0.996637	0.998944	0.99761		0.171	0.1918	0.2104	0.211		-0.006	0.0068	0.0534
-0.1628	0.158333	0.15	0.15		-0.1628	0.996637	0.998944	0.99761		0.172	0.1906	0.2116	0.214		-0.005	0.0062	0.0572
-0.1627	0.166667	0.15	0.15		-0.1627	0.996637	0.998944	0.99761		0.173	0.19	0.2108	0.2118		-0.005	0.003	0.0552
-0.1626	0.158333	0.15	0.15		-0.1626	0.996637	0.998944	0.99761		0.174	0.1904	0.2114	0.213		-0.006	0.0078	0.0548
-0.1625	0.166667	0.15	0.15		-0.1625	0.996637	0.998944	0.996416		0.175	0.1912	0.2082	0.2122		-0.003	0.0088	0.0518
-0.1624	0.183333	0.166667	0.166667		-0.1624	0.996637	0.997888	0.996416		0.176	0.191	0.211	0.2128		-0.002	0.0064	0.0504
-0.1623	0.175	0.175	0.166667		-0.1623	0.996637	0.998944	0.99761		0.177	0.1896	0.2108	0.2128		-0.004	0.0054	0.0538
-0.1622	0.175	0.166667	0.166667		-0.1622	0.996637	0.998944	0.99761		0.178	0.1898	0.2094	0.2128		-0.005	0.0068	0.0516
-0.1621	0.175	0.158333	0.158333		-0.1621	0.996637	0.998944	0.99761		0.179	0.1896	0.2118	0.2106		-0.004	0.0058	0.0504
-0.162	0.175	0.166667	0.166667		-0.162	0.996637	0.998944	0.996416		0.18	0.1906	0.2126	0.212		-0.004	0.0044	0.053
-0.1619	0.166667	0.158333	0.158333		-0.1619	0.996637	0.997888	0.99761		0.181	0.19	0.2096	0.2124		-0.006	0.001	0.0528
-0.1618	0.166667	0.15	0.15		-0.1618	0.996637	0.998944	0.99761		0.182	0.1884	0.2092	0.2114		-0.007	0.0014	0.0518
-0.1617	0.166667	0.15	0.15		-0.1617	0.996637	0.998944	0.99761		0.183	0.1892	0.2118	0.212		-0.005	0.0012	0.0502
-0.1616	0.166667	0.15	0.158333		-0.1616	0.996637	0.997888	0.99761		0.184	0.193	0.2102	0.2112		-0.003	0.0026	0.0518
-0.1615	0.166667	0.15	0.15		-0.1615	0.996637	0.998944	0.99761		0.185	0.1938	0.2132	0.2124		-0.002	0.0028	0.0504
-0.1614	0.166667	0.158333	0.166667		-0.1614	0.996637	0.997888	0.996416		0.186	0.1918	0.2126	0.213		-0.003	0.0018	0.0484
-0.1613	0.183333	0.166667	0.166667		-0.1613	0.996637	0.998944	0.996416		0.187	0.1914	0.2094	0.2118		-0.003	-0.0006	0.0492
-0.1612	0.175	0.166667	0.158333		-0.1612	0.996637	0.997888	0.99761		0.188	0.1908	0.21	0.2114		-0.004	-0.002	0.0504
-0.1611	0.175	0.166667	0.166667		-0.1611	0.996637	0.997888	0.99761		0.189	0.1916	0.2082	0.2134		-0.003	0.0026	0.0536
-0.161	0.175	0.166667	0.166667		-0.161	0.996637	0.997888	0.99761		0.19	0.1922	0.2088	0.213		-0.003	0.0004	0.047
-0.1609	0.166667	0.158333	0.158333		-0.1609	0.997758	0.998944	0.99761		0.191	0.1892	0.2094	0.2144		-0.001	-0.002	0.0512
-0.1608	0.166667	0.158333	0.15		-0.1608	0.997758	0.997888	0.99761		0.192	0.1908	0.2098	0.2146		-0.004	-0.001	0.0524
-0.1607	0.158333	0.158333	0.15		-0.1607	0.996637	0.998944	0.996416		0.193	0.1928	0.2102	0.2116		-0.003	-0.002	0.0486
-0.1606	0.166667	0.158333	0.15		-0.1606	0.996637	0.998944	0.99761		0.194	0.192	0.2118	0.211		-0.005	-0.005	0.0488
-0.1605	0.166667	0.158333	0.15		-0.1605	0.996637	0.997888	0.99761		0.195	0.1898	0.2108	0.2124		-0.005	-0.005	0.0478
-0.1604	0.175	0.166667	0.158333		-0.1604	0.996637	0.998944	0.996416		0.196	0.1906	0.212	0.2146		-0.005	-0.004	0.0438
-0.1603	0.175	0.175	0.158333		-0.1603	0.996637	0.998944	0.996416		0.197	0.193	0.2114	0.2128		-0.005	-0.006	0.0482
-0.1602	0.175	0.166667	0.166667		-0.1602	0.996637	0.998944	0.99761		0.198	0.1904	0.208	0.212		-0.002	-0.003	0.0452
-0.1601	0.175	0.166667	0.166667		-0.1601	0.996637	0.997888	0.99761		0.199	0.191	0.2076	0.2106		-0.005	-0.006	0.0466
-0.16	0.175	0.166667	0.158333		-0.16	0.996637	1	0.996416		0.2	0.19	0.2092	0.2132		-0.002	-0.004	0.0464
-0.1599	0.166667	0.158333	0.15		-0.1599	0.996637	0.998944	0.99761		0.201	0.1926	0.2102	0.2124		-0.004	-0.004	0.0456
-0.1598	0.166667	0.158333	0.15		-0.1598	0.996637	0.997888	0.996416		0.202	0.193	0.2078	0.212		0.0006	-0.005	0.0456
-0.1597	0.158333	0.15	0.15		-0.1597	0.996637	0.998944	0.99761		0.203	0.1934	0.2096	0.2112		-0.003	-0.009	0.0438
-0.1596	0.166667	0.158333	0.158333		-0.1596	0.996637	0.998944	0.99761		0.204	0.1926	0.2098	0.2116		-0.003	-0.005	0.0466
-0.1595	0.158333	0.15	0.15		-0.1595	0.996637	0.997888	0.996416		0.205	0.1922	0.209	0.2128		-0.003	-0.006	0.0462
-0.1594	0.175	0.166667	0.158333		-0.1594	0.996637	0.998944	0.99761		0.206	0.1954	0.2132	0.2152		-0.002	-0.007	0.0474
-0.1593	0.175	0.166667	0.158333		-0.1593	0.996637	0.997888	0.996416		0.207	0.1938	0.2122	0.2116		-0.004	-0.006	0.041
-0.1592	0.166667	0.166667	0.166667		-0.1592	0.996637	0.998944	0.996416		0.208	0.193	0.2112	0.2098		-0.002	-0.003	0.0456
-0.1591	0.175	0.166667	0.166667		-0.1591	0.996637	0.998944	0.99761		0.209	0.1932	0.2102	0.21		-0.002	-0.005	0.0464
-0.159	0.183333	0.166667	0.158333		-0.159	0.996637	0.998944	0.996416		0.21	0.1934	0.2082	0.2144		-0.004	-0.007	0.0454
-0.1589	0.158333	0.158333	0.15		-0.1589	0.996637	0.997888	0.996416		0.211	0.1932	0.209	0.2138		-0.003	-0.008	0.0422
-0.1588	0.166667	0.158333	0.15		-0.1588	0.997758	0.998944	0.996416		0.212	0.195	0.2102	0.2132		-0.003	-0.007	0.0424
-0.1587	0.166667	0.158333	0.141667		-0.1587	0.996637	0.998944	0.996416		0.213	0.1922	0.208	0.2116		-0.002	-0.005	0.0406
-0.1586	0.166667	0.158333	0.15		-0.1586	0.996637	0.998944	0.996416		0.214	0.193	0.2064	0.2098		-0.0008	-0.005	0.044
-0.1585	0.166667	0.158333	0.15		-0.1585	0.996637	0.997888	0.996416		0.215	0.1928	0.2076	0.2118		-0.003	-0.006	0.042
-0.1584	0.183333	0.158333	0.158333		-0.1584	0.996637	0.997888	0.996416		0.216	0.192	0.208	0.2128		-0.003	-0.007	0.0442
-0.1583	0.175	0.166667	0.166667		-0.1583	0.996637	0.997888	0.99761		0.217	0.1938	0.2092	0.2112		-0.0008	-0.007	0.0428
-0.1582	0.175	0.166667	0.166667		-0.1582	0.996637	0.997888	0.99761		0.218	0.1926	0.2094	0.2108		-0.004	-0.007	0.0418
-0.1581	0.175	0.158333	0.158333		-0.1581	0.996637	0.997888	0.996416		0.219	0.1954	0.21	0.2102		-0.003	-0.011	0.0404
-0.158	0.166667	0.166667	0.166667		-0.158	0.996637	0.997888	0.996416		0.22	0.1918	0.2072	0.2112		0	-0.008	0.038
-0.1579	0.158333	0.15	0.158333		-0.1579	0.996637	0.997888	0.996416		0.221	0.1926	0.2074	0.2102		-0.001	-0.008	0.0398
-0.1578	0.158333	0.15	0.15		-0.1578	0.996637	0.997888	0.99761		0.222	0.1956	0.2106	0.2102		-0.0006	-0.007	0.0398
-0.1577	0.158333	0.15	0.15		-0.1577	0.996637	0.997888	0.99761		0.223	0.1932	0.214	0.2128		-0.002	-0.007	0.042
-0.1576	0.166667	0.158333	0.15		-0.1576	0.997758	0.997888	0.998805		0.224	0.1924	0.211	0.2138		-0.002	-0.008	0.039
-0.1575	0.166667	0.15	0.15		-0.1575	0.996637	0.997888	0.99761		0.225	0.1936	0.2094	0.2106		-0.002	-0.006	0.0402
-0.1574	0.175	0.166667	0.166667		-0.1574	0.996637	0.997888	0.99761		0.226	0.1922	0.2088	0.2104		-0.0004	-0.004	0.0404
-0.1573	0.175	0.166667	0.158333		-0.1573	0.996637	0.997888	0.99761		0.227	0.1946	0.2116	0.2104		-0.002	-0.007	0.0378
-0.1572	0.183333	0.166667	0.166667		-0.1572	0.996637	0.997888	0.99761		0.228	0.1938	0.209	0.2112		-0.003	-0.004	0.041
-0.1571	0.183333	0.166667	0.166667		-0.1571	0.996637	0.997888	0.99761		0.229	0.1946	0.209	0.2136		-0.004	-0.005	0.0408
-0.157	0.183333	0.166667	0.166667		-0.157	0.996637	0.997888	0.99761		0.23	0.1934	0.208	0.2134		-0.002	-0.008	0.0378
-0.1569	0.175	0.15	0.15		-0.1569	0.996637	0.997888	0.99761		0.231	0.1942	0.2084	0.212		-0.0008	-0.008	0.0358
-0.1568	0.166667	0.15	0.15		-0.1568	0.996637	0.997888	0.99761		0.232	0.1956	0.2102	0.2108		-0.006	-0.004	0.0346
-0.1567	0.166667	0.15	0.15		-0.1567	0.996637	0.997888	0.99761		0.233	0.1938	0.2098	0.2098		-0.004	-0.007	0.0376
-0.1566	0.166667	0.158333	0.15		-0.1566	0.996637	0.997888	0.99761		0.234	0.1952	0.2074	0.2108		-0.002	-0.011	0.0392
-0.1565	0.166667	0.158333	0.15		-0.1565	0.996637	0.997888	0.99761		0.235	0.195	0.2098	0.211		-0.003	-0.007	0.0334
-0.1564	0.166667	0.166667	0.166667		-0.1564	0.997758	0.996832	0.998805		0.236	0.1948	0.2078	0.2132		-0.004	-0.006	0.0374
-0.1563	0.183333	0.166667	0.166667		-0.1563	0.996637	0.997888	0.99761		0.237	0.1986	0.2112	0.2102		-0.001	-0.004	0.0336
-0.1562	0.175	0.166667	0.166667		-0.1562	0.996637	0.997888	0.998805		0.238	0.1976	0.2082	0.211		-0.001	-0.006	0.0344
-0.1561	0.166667	0.166667	0.166667		-0.1561	0.996637	0.997888	0.99761		0.239	0.1974	0.2106	0.2128		-0.0006	-0.007	0.0338
-0.156	0.175	0.175	0.166667		-0.156	0.996637	0.997888	0.99761		0.24	0.1974	0.212	0.212		-0.001	-0.005	0.0352
-0.1559	0.166667	0.158333	0.15		-0.1559	0.996637	0.996832	0.99761		0.241	0.193	0.2102	0.2102		0.0012	-0.008	0.0326
-0.1558	0.166667	0.15	0.15		-0.1558	0.996637	0.997888	0.99761		0.242	0.1932	0.211	0.2116		0.0006	-0.004	0.035
-0.1557	0.166667	0.15	0.15		-0.1557	0.996637	0.997888	0.99761		0.243	0.1922	0.2104	0.2128		-0.002	-0.006	0.035
-0.1556	0.158333	0.158333	0.15		-0.1556	0.997758	0.997888	0.998805		0.244	0.1956	0.2102	0.2114		-0.002	-0.005	0.0352
-0.1555	0.166667	0.158333	0.15		-0.1555	0.997758	0.997888	0.99761		0.245	0.1978	0.2114	0.2108		-0.001	-0.006	0.0346
-0.1554	0.175	0.166667	0.166667		-0.1554	0.997758	0.997888	0.99761		0.246	0.1956	0.2114	0.2118		0.0002	-0.008	0.0328
-0.1553	0.175	0.166667	0.166667		-0.1553	0.997758	0.996832	0.99761		0.247	0.1954	0.2094	0.2106		-0.004	-0.004	0.0348
-0.1552	0.175	0.166667	0.158333		-0.1552	0.997758	0.997888	0.99761		0.248	0.197	0.2078	0.2098		0	-0.005	0.0302
-0.1551	0.175	0.166667	0.166667		-0.1551	0.997758	0.997888	0.998805		0.249	0.1988	0.2112	0.2116		-0.005	-0.003	0.0322
-0.155	0.175	0.166667	0.166667		-0.155	0.997758	0.996832	0.99761		0.25	0.1962	0.2088	0.2116		-0.002	-0.004	0.0332
-0.1549	0.166667	0.158333	0.158333		-0.1549	0.997758	0.997888	0.99761		0.251	0.1948	0.2084	0.2104		-0.002	-0.006	0.0322
-0.1548	0.166667	0.158333	0.141667		-0.1548	0.997758	0.997888	0.99761		0.252	0.1982	0.2108	0.211		-0.001	-0.004	0.031
-0.1547	0.166667	0.158333	0.15		-0.1547	0.998879	0.997888	0.99761		0.253	0.197	0.2112	0.212		-0.003	-0.007	0.0314
-0.1546	0.166667	0.158333	0.15		-0.1546	0.997758	0.997888	0.99761		0.254	0.1982	0.209	0.211		-0.002	-0.005	0.0312
-0.1545	0.166667	0.15	0.15		-0.1545	0.997758	0.997888	0.99761		0.255	0.196	0.211	0.2122		0.0012	-0.004	0.0296
-0.1544	0.183333	0.166667	0.158333		-0.1544	0.997758	0.996832	0.99761		0.256	0.195	0.2108	0.2086		-0.005	-0.006	0.0304
-0.1543	0.175	0.166667	0.158333		-0.1543	0.998879	0.996832	0.99761		0.257	0.197	0.21	0.2074		0	-0.006	0.0308
-0.1542	0.175	0.166667	0.158333		-0.1542	0.998879	0.997888	0.99761		0.258	0.198	0.2116	0.2122		0.0016	-0.004	0.029
-0.1541	0.183333	0.166667	0.166667		-0.1541	0.997758	0.996832	0.99761		0.259	0.195	0.213	0.2104		-0.001	-0.006	0.0312
-0.154	0.183333	0.166667	0.166667		-0.154	0.997758	0.997888	0.99761		0.26	0.1974	0.2104	0.21		-0.0008	-0.007	0.0298
-0.1539	0.158333	0.158333	0.15		-0.1539	0.997758	0.997888	0.99761		0.261	0.1972	0.2104	0.2118		0	-0.007	0.0268
-0.1538	0.166667	0.15	0.15		-0.1538	0.998879	0.997888	0.99761		0.262	0.1986	0.2106	0.2094		-0.001	-0.005	0.025
-0.1537	0.166667	0.15	0.15		-0.1537	0.998879	0.996832	0.99761		0.263	0.1978	0.2094	0.2124		-0.001	-0.007	0.025
-0.1536	0.166667	0.158333	0.15		-0.1536	0.998879	0.997888	0.99761		0.264	0.1952	0.2102	0.212		-0.002	-0.008	0.026
-0.1535	0.166667	0.158333	0.15		-0.1535	0.998879	0.996832	0.996416		0.265	0.1994	0.2082	0.2112		-0.001	-0.007	0.0276
-0.1534	0.175	0.166667	0.158333		-0.1534	0.997758	0.996832	0.996416		0.266	0.199	0.2114	0.2114		-0.002	-0.006	0.0258
-0.1533	0.175	0.166667	0.166667		-0.1533	0.998879	0.997888	0.99761		0.267	0.1982	0.2136	0.2094		-0.002	-0.006	0.0266
-0.1532	0.175	0.166667	0.158333		-0.1532	0.998879	0.997888	0.99761		0.268	0.1976	0.211	0.2086		0	-0.004	0.0252
-0.1531	0.175	0.166667	0.166667		-0.1531	0.998879	0.997888	0.99761		0.269	0.198	0.2108	0.2108		-0.002	-0.005	0.0268
-0.153	0.175	0.166667	0.158333		-0.153	0.998879	0.997888	0.99761		0.27	0.1976	0.2104	0.2074		-0.005	-0.005	0.0266
-0.1529	0.166667	0.158333	0.15		-0.1529	0.998879	0.996832	0.99761		0.271	0.2006	0.2108	0.211		-0.001	-0.005	0.0268
-0.1528	0.166667	0.158333	0.15		-0.1528	0.998879	0.997888	0.99761		0.272	0.1964	0.212	0.2114		-0.002	-0.006	0.0234
-0.1527	0.166667	0.158333	0.15		-0.1527	0.998879	0.996832	0.99761		0.273	0.1988	0.21	0.212		-0.001	-0.005	0.0238
-0.1526	0.166667	0.158333	0.15		-0.1526	0.998879	0.997888	0.99761		0.274	0.1992	0.2112	0.2106		-0.004	-0.006	0.0236
-0.1525	0.166667	0.15	0.15		-0.1525	0.998879	0.997888	0.99761		0.275	0.1986	0.2116	0.2126		-0.001	-0.004	0.0248
-0.1524	0.175	0.166667	0.166667		-0.1524	0.998879	0.997888	0.99761		0.276	0.1986	0.2106	0.2106		-0.006	-0.005	0.025
-0.1523	0.183333	0.166667	0.158333		-0.1523	0.998879	0.996832	0.99761		0.277	0.2002	0.21	0.2102		-0.002	-0.004	0.022
-0.1522	0.175	0.166667	0.158333		-0.1522	0.998879	0.997888	0.99761		0.278	0.199	0.2142	0.211		-0.003	-0.004	0.0244
-0.1521	0.183333	0.158333	0.158333		-0.1521	0.997758	0.997888	0.99761		0.279	0.1974	0.2138	0.2112		-0.0004	-0.006	0.0236
-0.152	0.175	0.166667	0.166667		-0.152	0.998879	0.997888	0.99761		0.28	0.1984	0.2108	0.2098		0.0004	-0.005	0.0216
-0.1519	0.166667	0.158333	0.15		-0.1519	0.998879	0.997888	0.99761		0.281	0.1998	0.2128	0.2106		-0.001	-0.002	0.0232
-0.1518	0.166667	0.15	0.15		-0.1518	0.998879	0.997888	0.99761		0.282	0.2006	0.2102	0.2108		-0.0004	-0.004	0.0228
-0.1517	0.166667	0.158333	0.15		-0.1517	0.997758	0.997888	0.99761		0.283	0.1982	0.2126	0.2108		-0.002	-0.004	0.021
-0.1516	0.158333	0.158333	0.158333		-0.1516	0.997758	0.997888	0.99761		0.284	0.2006	0.2106	0.2114		-0.002	-0.004	0.0186
-0.1515	0.158333	0.158333	0.15		-0.1515	0.997758	0.997888	0.99761		0.285	0.2024	0.2138	0.2098		-0.005	-0.003	0.0216
-0.1514	0.175	0.166667	0.166667		-0.1514	0.998879	0.997888	0.996416		0.286	0.1994	0.2098	0.21		-0.002	-0.006	0.0194
-0.1513	0.183333	0.166667	0.166667		-0.1513	0.998879	0.997888	0.99761		0.287	0.1962	0.2076	0.2096		0.0004	-0.005	0.0194
-0.1512	0.175	0.166667	0.158333		-0.1512	0.997758	0.997888	0.99761		0.288	0.2004	0.2116	0.2092		-0.002	-0.004	0.0184
-0.1511	0.175	0.166667	0.166667		-0.1511	0.998879	0.997888	0.99761		0.289	0.1996	0.2106	0.2114		0.001	-0.006	0.0194
-0.151	0.175	0.166667	0.166667		-0.151	0.998879	0.997888	0.99761		0.29	0.1972	0.2128	0.212		0.002	-0.001	0.0212
-0.1509	0.166667	0.158333	0.15		-0.1509	0.998879	0.997888	0.99761		0.291	0.199	0.2084	0.21		-0.0006	-0.005	0.018
-0.1508	0.166667	0.158333	0.15		-0.1508	0.998879	0.996832	0.998805		0.292	0.201	0.2084	0.2108		0.0004	-0.006	0.017
-0.1507	0.166667	0.15	0.15		-0.1507	0.998879	0.997888	0.99761		0.293	0.1996	0.2118	0.2128		-0.002	-0.006	0.0168
-0.1506	0.166667	0.15	0.158333		-0.1506	0.998879	0.997888	0.99761		0.294	0.2016	0.2102	0.2096		-0.0006	-0.005	0.017
-0.1505	0.158333	0.15	0.15		-0.1505	0.998879	0.997888	0.998805		0.295	0.2012	0.2096	0.2134		-0.002	-0.007	0.0186
-0.1504	0.175	0.166667	0.158333		-0.1504	0.998879	0.997888	0.99761		0.296	0.1998	0.2096	0.213		0.001	-0.006	0.02
-0.1503	0.175	0.166667	0.166667		-0.1503	0.997758	0.997888	0.998805		0.297	0.1998	0.2092	0.2102		-0.002	-0.005	0.0176
-0.1502	0.175	0.166667	0.166667		-0.1502	0.998879	0.997888	0.99761		0.298	0.2	0.2106	0.2114		-0.0004	-0.005	0.019
-0.1501	0.183333	0.166667	0.166667		-0.1501	0.998879	0.997888	0.99761		0.299	0.2016	0.2106	0.2114		0.0008	-0.005	0.0178
-0.15	0.183333	0.175	0.166667		-0.15	0.998879	0.997888	0.998805		0.3	0.1996	0.2112	0.2108		-0.0008	-0.005	0.017
-0.1499	0.175	0.158333	0.15		-0.1499	0.998879	0.997888	0.99761		0.301	0.2002	0.2112	0.2098		0.0008	-0.006	0.016
-0.1498	0.166667	0.15	0.15		-0.1498	0.998879	0.997888	0.998805		0.302	0.1978	0.2108	0.2108		0	-0.008	0.0166
-0.1497	0.158333	0.158333	0.15		-0.1497	0.998879	0.996832	0.99761		0.303	0.1984	0.2108	0.2104		-0.0008	-0.007	0.0154
-0.1496	0.166667	0.15	0.158333		-0.1496	0.998879	0.997888	0.998805		0.304	0.1984	0.2106	0.211		0.001	-0.006	0.014
-0.1495	0.166667	0.158333	0.15		-0.1495	0.998879	0.997888	0.99761		0.305	0.199	0.2112	0.2134		-0.0008	-0.005	0.0154
-0.1494	0.175	0.166667	0.166667		-0.1494	0.998879	0.996832	0.998805		0.306	0.1998	0.2106	0.2122		-0.002	-0.002	0.0132
-0.1493	0.183333	0.166667	0.166667		-0.1493	0.998879	0.997888	0.99761		0.307	0.2004	0.2108	0.2108		-0.004	-0.005	0.0148
-0.1492	0.175	0.166667	0.166667		-0.1492	0.998879	0.997888	0.998805		0.308	0.2	0.2082	0.2096		-0.0006	-0.003	0.0156
-0.1491	0.175	0.166667	0.158333		-0.1491	0.998879	0.997888	0.998805		0.309	0.1998	0.2108	0.2094		0.0028	-0.003	0.0164
-0.149	0.175	0.166667	0.166667		-0.149	0.998879	0.997888	0.998805		0.31	0.2004	0.2116	0.2088		-0.0002	-0.004	0.0126
-0.1489	0.166667	0.158333	0.158333		-0.1489	0.998879	0.997888	0.998805		0.311	0.199	0.2096	0.2114		-0.003	-0.005	0.014
-0.1488	0.166667	0.15	0.15		-0.1488	0.998879	0.996832	0.998805		0.312	0.1992	0.2104	0.2114		0.0008	-0.004	0.0138
-0.1487	0.166667	0.158333	0.15		-0.1487	0.998879	0.997888	0.99761		0.313	0.2012	0.2106	0.209		0.0004	-0.003	0.0134
-0.1486	0.166667	0.158333	0.15		-0.1486	0.998879	0.997888	0.99761		0.314	0.2002	0.2126	0.2106		-0.003	-0.004	0.0122
-0.1485	0.166667	0.15	0.15		-0.1485	0.998879	0.997888	0.99761		0.315	0.2	0.2112	0.213		-0.0002	-0.008	0.0124
-0.1484	0.183333	0.166667	0.158333		-0.1484	1	0.997888	0.998805		0.316	0.1994	0.2106	0.2124		0.0012	-0.004	0.0144
-0.1483	0.175	0.158333	0.166667		-0.1483	0.998879	0.997888	0.99761		0.317	0.199	0.2112	0.213		-0.002	-0.005	0.0116
-0.1482	0.183333	0.166667	0.158333		-0.1482	0.998879	0.997888	0.99761		0.318	0.2008	0.2086	0.211		-0.002	-0.003	0.0116
-0.1481	0.175	0.166667	0.158333		-0.1481	0.998879	0.997888	0.99761		0.319	0.2002	0.2104	0.2134		-0.003	-0.005	0.0112
-0.148	0.175	0.166667	0.166667		-0.148	0.998879	0.998944	0.99761		0.32	0.1994	0.2132	0.2112		-0.002	-0.007	0.0122
-0.1479	0.175	0.158333	0.15		-0.1479	1	0.997888	0.99761		0.321	0.2004	0.2088	0.2112		0	-0.005	0.0114
-0.1478	0.166667	0.15	0.15		-0.1478	0.998879	0.998944	0.998805		0.322	0.2008	0.2112	0.2088		0.0012	-0.005	0.0092
-0.1477	0.166667	0.15	0.15		-0.1477	0.998879	0.998944	0.99761		0.323	0.1982	0.2102	0.2092		-0.002	-0.002	0.009
-0.1476	0.166667	0.15	0.15		-0.1476	0.998879	0.998944	0.99761		0.324	0.1994	0.2096	0.211		-0.003	-0.002	0.008
-0.1475	0.158333	0.15	0.15		-0.1475	0.998879	0.997888	0.99761		0.325	0.1994	0.2106	0.2108		0.0002	-0.004	0.0116
-0.1474	0.175	0.166667	0.158333		-0.1474	1	0.997888	0.996416		0.326	0.2024	0.2108	0.21		0.0004	-0.004	0.0104
-0.1473	0.166667	0.166667	0.158333		-0.1473	0.998879	0.997888	0.99761		0.327	0.2022	0.21	0.2104		0	-0.005	0.01
-0.1472	0.175	0.166667	0.166667		-0.1472	0.998879	0.997888	0.99761		0.328	0.202	0.2118	0.2114		-0.001	-0.004	0.0078
-0.1471	0.175	0.166667	0.158333		-0.1471	0.998879	0.998944	0.996416		0.329	0.2022	0.2108	0.2102		-0.002	-0.003	0.0104
-0.147	0.175	0.166667	0.166667		-0.147	0.998879	0.997888	0.996416		0.33	0.2008	0.2118	0.2092		-0.003	-0.005	0.007
-0.1469	0.158333	0.15	0.15		-0.1469	0.998879	0.998944	0.996416		0.331	0.2002	0.209	0.2098		-0.002	-0.008	0.0086
-0.1468	0.166667	0.15	0.15		-0.1468	0.998879	0.998944	0.99761		0.332	0.2018	0.2114	0.2116		-0.004	-0.004	0.012
-0.1467	0.166667	0.158333	0.15		-0.1467	1	0.998944	0.996416		0.333	0.1996	0.211	0.2126		-0.001	-0.004	0.009
-0.1466	0.175	0.15	0.15		-0.1466	0.998879	0.998944	0.99761		0.334	0.2004	0.2112	0.2134		-0.0008	-0.004	0.0068
-0.1465	0.166667	0.15	0.15		-0.1465	0.998879	0.998944	0.996416		0.335	0.1998	0.2104	0.21		0.0026	-0.005	0.0108
-0.1464	0.175	0.166667	0.158333		-0.1464	1	0.998944	0.99761		0.336	0.2008	0.209	0.2104		-0.001	-0.003	0.0078
-0.1463	0.183333	0.166667	0.166667		-0.1463	1	0.997888	0.996416		0.337	0.1998	0.2126	0.209		-0.002	-0.005	0.0114
-0.1462	0.175	0.166667	0.158333		-0.1462	0.998879	0.998944	0.99761		0.338	0.2014	0.2106	0.2102		-0.0002	-0.004	0.0092
-0.1461	0.175	0.166667	0.166667		-0.1461	0.998879	0.998944	0.996416		0.339	0.2022	0.2136	0.2098		-0.004	-0.001	0.0066
-0.146	0.175	0.166667	0.166667		-0.146	1	0.998944	0.996416		0.34	0.2002	0.2098	0.2088		-0.0008	-0.002	0.0072
-0.1459	0.166667	0.15	0.15		-0.1459	0.998879	0.998944	0.996416		0.341	0.2002	0.2092	0.2094		-0.001	-0.003	0.0062
-0.1458	0.166667	0.15	0.141667		-0.1458	0.998879	0.998944	0.996416		0.342	0.2004	0.2098	0.2124		0.0006	-0.002	0.0074
-0.1457	0.166667	0.158333	0.15		-0.1457	0.998879	0.998944	0.996416		0.343	0.2008	0.2112	0.2116		0.0006	-0.001	0.0068
-0.1456	0.166667	0.15	0.15		-0.1456	0.998879	0.998944	0.996416		0.344	0.2002	0.2106	0.2116		0.0034	-0.002	0.0078
-0.1455	0.166667	0.15	0.15		-0.1455	0.998879	0.998944	0.99761		0.345	0.2014	0.2106	0.2112		0.0004	-0.004	0.0046
-0.1454	0.175	0.166667	0.158333		-0.1454	0.998879	0.997888	0.996416		0.346	0.2026	0.2092	0.2098		0.001	-0.001	0.0046
-0.1453	0.175	0.166667	0.166667		-0.1453	0.997758	0.998944	0.996416		0.347	0.2026	0.2124	0.2082		0.004	-0.004	0.0028
-0.1452	0.175	0.166667	0.166667		-0.1452	0.997758	0.998944	0.996416		0.348	0.2008	0.2134	0.2104		0.0024	-0.005	0.0022
-0.1451	0.175	0.166667	0.166667		-0.1451	0.998879	0.998944	0.996416		0.349	0.2016	0.21	0.2094		-0.0008	-0.006	0.0046
-0.145	0.183333	0.166667	0.158333		-0.145	0.998879	0.998944	0.996416		0.35	0.2034	0.2094	0.2084		0.0016	-0.003	0.0042
-0.1449	0.158333	0.158333	0.15		-0.1449	0.998879	0.998944	0.996416		0.351	0.202	0.2108	0.2086		0.0026	-0.002	0.0046
-0.1448	0.158333	0.15	0.158333		-0.1448	0.997758	0.998944	0.99761		0.352	0.2008	0.2126	0.211		0.001	-0.004	0.002
-0.1447	0.166667	0.141667	0.158333		-0.1447	0.998879	0.998944	0.99761		0.353	0.2008	0.2122	0.2094		-0.0008	-0.005	0.002
-0.1446	0.166667	0.158333	0.158333		-0.1446	0.997758	0.998944	0.996416		0.354	0.2024	0.21	0.2092		0.0002	-0.007	0.0018
-0.1445	0.158333	0.158333	0.15		-0.1445	0.997758	0.998944	0.99761		0.355	0.2008	0.2104	0.2104		0.001	-0.005	0.0034
-0.1444	0.175	0.158333	0.166667		-0.1444	0.997758	0.998944	0.996416		0.356	0.2042	0.2112	0.2096		-0.001	-0.004	0.0038
-0.1443	0.175	0.166667	0.166667		-0.1443	0.997758	0.998944	0.996416		0.357	0.2032	0.2128	0.2092		0	-0.006	0.001
-0.1442	0.175	0.166667	0.166667		-0.1442	0.997758	0.997888	0.99761		0.358	0.201	0.2124	0.211		-0.001	-0.004	-0.002
-0.1441	0.175	0.166667	0.158333		-0.1441	0.997758	0.998944	0.996416		0.359	0.2006	0.2098	0.2116		-0.002	-0.003	-0.002
-0.144	0.183333	0.166667	0.166667		-0.144	0.997758	0.998944	0.99761		0.36	0.202	0.2102	0.2108		0.0016	-0.005	0.002
-0.1439	0.166667	0.15	0.15		-0.1439	0.997758	0.998944	0.99761		0.361	0.202	0.211	0.208		0.0042	-0.003	0.003
-0.1438	0.166667	0.15	0.15		-0.1438	0.997758	0.998944	0.99761		0.362	0.2026	0.2116	0.2104		0.002	-0.002	0.0022
-0.1437	0.166667	0.158333	0.15		-0.1437	0.997758	0.998944	0.99761		0.363	0.2022	0.2088	0.2122		0	-0.001	0.0002
-0.1436	0.166667	0.158333	0.15		-0.1436	0.997758	0.998944	0.996416		0.364	0.2028	0.2094	0.2102		-0.003	-0.003	-0.0006
-0.1435	0.166667	0.15	0.15		-0.1435	0.997758	0.998944	0.99761		0.365	0.204	0.213	0.2102		-0.001	-0.003	0.0008
-0.1434	0.175	0.175	0.158333		-0.1434	0.997758	0.998944	0.996416		0.366	0.2028	0.2128	0.2114		0.0006	-0.003	-0.002
-0.1433	0.175	0.166667	0.166667		-0.1433	0.997758	0.998944	0.99761		0.367	0.2024	0.2112	0.2104		0.0004	-0.005	-0.002
-0.1432	0.175	0.158333	0.166667		-0.1432	0.996637	0.997888	0.99761		0.368	0.2014	0.2114	0.2122		0.0022	-0.005	-0.001
-0.1431	0.175	0.158333	0.166667		-0.1431	0.997758	0.998944	0.996416		0.369	0.2014	0.212	0.2094		-0.0006	-0.004	-0.002
-0.143	0.183333	0.166667	0.166667		-0.143	0.997758	0.998944	0.99761		0.37	0.202	0.2112	0.2108		0.0008	-0.007	0.0012
-0.1429	0.166667	0.158333	0.15		-0.1429	0.996637	0.998944	0.996416		0.371	0.2024	0.2112	0.2122		-0.0002	-0.004	0.0012
-0.1428	0.166667	0.15	0.15		-0.1428	0.996637	0.998944	0.99761		0.372	0.2024	0.2092	0.209		-0.003	-0.003	-0.0004
-0.1427	0.166667	0.15	0.15		-0.1427	0.996637	1	0.99761		0.373	0.204	0.2058	0.2096		-0.003	-0.004	-0.004
-0.1426	0.166667	0.158333	0.15		-0.1426	0.997758	0.998944	0.99761		0.374	0.2022	0.2102	0.2108		-0.002	-0.004	-0.003
-0.1425	0.166667	0.158333	0.15		-0.1425	0.996637	0.998944	0.99761		0.375	0.2004	0.211	0.2114		0.0002	-0.003	-0.004
-0.1424	0.166667	0.166667	0.166667		-0.1424	0.996637	0.998944	0.996416		0.376	0.203	0.2112	0.2094		0.0012	-0.005	-0.0002
-0.1423	0.183333	0.166667	0.158333		-0.1423	0.996637	0.998944	0.99761		0.377	0.202	0.2086	0.211		-0.0004	-0.004	-0.002
-0.1422	0.175	0.175	0.166667		-0.1422	0.997758	0.997888	0.99761		0.378	0.201	0.2114	0.212		-0.0002	-0.004	-0.001
-0.1421	0.166667	0.166667	0.158333		-0.1421	0.996637	0.998944	0.99761		0.379	0.2016	0.2132	0.2118		-0.0004	-0.005	-0.004
-0.142	0.166667	0.166667	0.158333		-0.142	0.996637	0.997888	0.99761		0.38	0.2038	0.2112	0.209		0.0006	-0.004	-0.003
-0.1419	0.166667	0.158333	0.158333		-0.1419	0.996637	0.998944	0.99761		0.381	0.2026	0.2118	0.2102		-0.0006	-0.004	-0.006
-0.1418	0.166667	0.158333	0.15		-0.1418	0.996637	0.998944	0.99761		0.382	0.2024	0.2092	0.2114		0.003	-0.003	-0.005
-0.1417	0.158333	0.158333	0.15		-0.1417	0.996637	0.998944	0.99761		0.383	0.203	0.2102	0.211		0.002	-0.003	-0.005
-0.1416	0.158333	0.141667	0.15		-0.1416	0.996637	0.998944	0.99761		0.384	0.2048	0.2122	0.2094		-0.001	-0.003	-0.005
-0.1415	0.166667	0.15	0.15		-0.1415	0.997758	0.998944	0.99761		0.385	0.2074	0.2116	0.2106		0.0012	-0.003	-0.007
-0.1414	0.175	0.166667	0.158333		-0.1414	0.996637	0.998944	0.99761		0.386	0.2052	0.2122	0.211		-0.0008	-0.002	-0.004
-0.1413	0.175	0.158333	0.166667		-0.1413	0.996637	0.998944	0.996416		0.387	0.2064	0.209	0.2116		-0.0004	-0.001	-0.004
-0.1412	0.175	0.166667	0.158333		-0.1412	0.996637	0.997888	0.99761		0.388	0.2032	0.209	0.2094		-0.0006	-0.003	-0.006
-0.1411	0.166667	0.166667	0.166667		-0.1411	0.996637	0.998944	0.99761		0.389	0.201	0.2096	0.21		0.0034	-0.003	-0.005
-0.141	0.175	0.166667	0.166667		-0.141	0.997758	0.997888	0.998805		0.39	0.2016	0.2094	0.2116		0.0026	-0.003	-0.007
-0.1409	0.166667	0.15	0.15		-0.1409	0.996637	0.997888	0.99761		0.391	0.2028	0.2086	0.2132		0.0012	-0.005	-0.005
-0.1408	0.166667	0.158333	0.15		-0.1408	0.996637	0.997888	0.99761		0.392	0.2028	0.2096	0.21		0.0008	-0.005	-0.006
-0.1407	0.166667	0.158333	0.15		-0.1407	0.997758	0.998944	0.99761		0.393	0.2014	0.2102	0.2098		0	-0.008	-0.003
-0.1406	0.166667	0.158333	0.15		-0.1406	0.996637	0.998944	0.99761		0.394	0.203	0.2116	0.2076		0.0024	-0.005	-0.006
-0.1405	0.166667	0.158333	0.15		-0.1405	0.996637	0.997888	0.99761		0.395	0.2028	0.2122	0.2066		0.001	-0.003	-0.008
-0.1404	0.175	0.166667	0.158333		-0.1404	0.996637	0.997888	0.99761		0.396	0.2046	0.2088	0.2102		0.0026	-0.003	-0.007
-0.1403	0.175	0.166667	0.166667		-0.1403	0.996637	0.998944	0.99761		0.397	0.2016	0.212	0.2098		0.0018	-0.004	-0.008
-0.1402	0.183333	0.166667	0.158333		-0.1402	0.996637	0.997888	0.99761		0.398	0.2058	0.2126	0.211		0.0018	-0.002	-0.01
-0.1401	0.175	0.166667	0.166667		-0.1401	0.996637	0.998944	0.99761		0.399	0.2046	0.2114	0.2106		0.0032	-0.002	-0.009
-0.14	0.175	0.166667	0.166667		-0.14	0.996637	0.997888	0.996416		0.4	0.2	0.2128	0.211		0.0022	-0.001	-0.01
-0.1399	0.166667	0.15	0.15		-0.1399	0.996637	0.998944	0.99761		0.401	0.2016	0.2108	0.2086		0.0014	-0.003	-0.007
-0.1398	0.158333	0.158333	0.15		-0.1398	0.996637	0.998944	0.99761		0.402	0.2048	0.2128	0.2076		0.0006	-0.004	-0.008
-0.1397	0.166667	0.158333	0.158333		-0.1397	0.996637	0.998944	0.99761		0.403	0.2028	0.2116	0.2074		0.0006	-0.002	-0.01
-0.1396	0.166667	0.15	0.158333		-0.1396	0.996637	0.998944	0.996416		0.404	0.2036	0.2096	0.2098		0.0016	-0.003	-0.009
-0.1395	0.166667	0.158333	0.158333		-0.1395	0.996637	0.998944	0.996416		0.405	0.2022	0.2102	0.209		0.0014	0.0002	-0.007
-0.1394	0.175	0.166667	0.166667		-0.1394	0.996637	0.998944	0.99761		0.406	0.204	0.2076	0.2098		0.0016	-0.004	-0.008
-0.1393	0.183333	0.166667	0.166667		-0.1393	0.996637	0.998944	0.99761		0.407	0.2036	0.2102	0.2112		0.003	-0.006	-0.007
-0.1392	0.175	0.166667	0.166667		-0.1392	0.996637	0.998944	0.99761		0.408	0.2018	0.2096	0.2106		0	-0.003	-0.01
-0.1391	0.175	0.166667	0.158333		-0.1391	0.996637	0.998944	0.996416		0.409	0.2038	0.2098	0.2094		0.0022	-0.001	-0.008
-0.139	0.183333	0.166667	0.166667		-0.139	0.996637	1	0.99761		0.41	0.2048	0.2094	0.211		0.0018	-0.002	-0.007
-0.1389	0.166667	0.158333	0.158333		-0.1389	0.996637	0.998944	0.996416		0.411	0.2032	0.209	0.2114		0.0012	-0.001	-0.005
-0.1388	0.158333	0.15	0.15		-0.1388	0.996637	0.998944	0.99761		0.412	0.2018	0.2118	0.2074		0.0022	-0.001	-0.008
-0.1387	0.166667	0.158333	0.15		-0.1387	0.996637	0.998944	0.99761		0.413	0.2034	0.2106	0.2104		0.0014	-0.001	-0.007
-0.1386	0.166667	0.158333	0.15		-0.1386	0.997758	0.998944	0.998805		0.414	0.2032	0.2124	0.2108		0.0006	-0.003	-0.007
-0.1385	0.166667	0.158333	0.15		-0.1385	0.996637	0.997888	0.99761		0.415	0.2032	0.2114	0.2092		0.0038	-0.001	-0.009
-0.1384	0.175	0.166667	0.158333		-0.1384	0.996637	0.998944	0.99761		0.416	0.2014	0.2118	0.2088		0.0012	-0.0004	-0.009
-0.1383	0.175	0.166667	0.166667		-0.1383	0.996637	0.998944	0.996416		0.417	0.203	0.2106	0.2084		0.0026	-0.002	-0.007
-0.1382	0.183333	0.166667	0.166667		-0.1382	0.996637	0.998944	0.996416		0.418	0.203	0.21	0.2106		-0.0004	-0.005	-0.01
-0.1381	0.183333	0.166667	0.158333		-0.1381	0.996637	0.998944	0.99761		0.419	0.2032	0.211	0.2096		0.0022	-0.002	-0.008
-0.138	0.175	0.166667	0.166667		-0.138	0.996637	0.998944	0.99761		0.42	0.2022	0.212	0.2078		0.0024	-0.001	-0.008
-0.1379	0.166667	0.15	0.15		-0.1379	0.996637	0.998944	0.996416		0.421	0.202	0.211	0.2108		0.0004	-0.002	-0.007
-0.1378	0.158333	0.15	0.158333		-0.1378	0.997758	0.997888	0.99761		0.422	0.2042	0.2112	0.2104		0.001	-0.002	-0.009
-0.1377	0.166667	0.158333	0.158333		-0.1377	0.996637	0.997888	0.99761		0.423	0.2072	0.2112	0.2112		-0.0006	-0.005	-0.007
-0.1376	0.166667	0.15	0.15		-0.1376	0.996637	0.998944	0.99761		0.424	0.2072	0.2112	0.209		0.0012	-0.002	-0.008
-0.1375	0.158333	0.15	0.15		-0.1375	0.996637	0.998944	0.99761		0.425	0.2058	0.212	0.2098		0.0006	-0.003	-0.008
-0.1374	0.175	0.158333	0.166667		-0.1374	0.996637	0.997888	0.99761		0.426	0.2046	0.2118	0.2086		0.0016	-0.002	-0.006
-0.1373	0.175	0.166667	0.166667		-0.1373	0.996637	0.997888	0.99761		0.427	0.202	0.21	0.209		0.0014	-0.002	-0.009
-0.1372	0.183333	0.158333	0.166667		-0.1372	0.996637	0.997888	0.99761		0.428	0.2028	0.2086	0.212		-0.0008	-0.002	-0.01
-0.1371	0.175	0.166667	0.158333		-0.1371	0.995516	0.997888	0.99761		0.429	0.2038	0.2088	0.21		-0.001	-0.005	-0.007
-0.137	0.183333	0.166667	0.158333		-0.137	0.996637	0.997888	0.99761		0.43	0.203	0.2082	0.2106		0.0022	-0.003	-0.007
-0.1369	0.166667	0.15	0.15		-0.1369	0.996637	0.998944	0.998805		0.431	0.2036	0.2096	0.21		0.0012	-0.003	-0.007
-0.1368	0.175	0.15	0.15		-0.1368	0.996637	0.997888	0.998805		0.432	0.2062	0.211	0.2112		0.0002	0.0002	-0.012
-0.1367	0.166667	0.15	0.15		-0.1367	0.996637	0.997888	0.99761		0.433	0.2048	0.2096	0.2112		0.0016	-0.003	-0.01
-0.1366	0.158333	0.15	0.15		-0.1366	0.996637	0.997888	0.998805		0.434	0.202	0.2086	0.2112		0.0004	-0.005	-0.007
-0.1365	0.166667	0.158333	0.15		-0.1365	0.996637	0.997888	0.99761		0.435	0.2036	0.2114	0.2106		0.0028	-0.003	-0.007
-0.1364	0.175	0.166667	0.158333		-0.1364	0.996637	0.997888	0.99761		0.436	0.2062	0.211	0.2108		0.0046	-0.004	-0.008
-0.1363	0.175	0.166667	0.158333		-0.1363	0.996637	0.997888	0.998805		0.437	0.2044	0.2112	0.2104		0.0038	-0.002	-0.008
-0.1362	0.183333	0.158333	0.166667		-0.1362	0.996637	0.997888	0.998805		0.438	0.205	0.213	0.21		0.0014	-0.005	-0.01
-0.1361	0.175	0.166667	0.158333		-0.1361	0.996637	0.997888	0.998805		0.439	0.204	0.2114	0.2084		-0.0006	-0.004	-0.007
-0.136	0.175	0.166667	0.166667		-0.136	0.996637	0.997888	0.998805		0.44	0.204	0.2116	0.2108		0.003	-0.002	-0.01
-0.1359	0.166667	0.158333	0.15		-0.1359	0.996637	0.997888	0.998805		0.441	0.2052	0.2102	0.2074		0.0026	-0.002	-0.008
-0.1358	0.158333	0.15	0.15		-0.1358	0.996637	0.997888	0.99761		0.442	0.2064	0.2114	0.2104		0.0002	-0.003	-0.01
-0.1357	0.166667	0.158333	0.15		-0.1357	0.996637	0.997888	0.998805		0.443	0.205	0.2114	0.2096		0.003	-0.003	-0.012
-0.1356	0.166667	0.158333	0.15		-0.1356	0.996637	0.997888	0.998805		0.444	0.2044	0.2112	0.2082		0.0002	-0.003	-0.008
-0.1355	0.166667	0.158333	0.158333		-0.1355	0.996637	0.997888	0.998805		0.445	0.2052	0.2094	0.2082		0.0012	-0.002	-0.007
-0.1354	0.183333	0.166667	0.166667		-0.1354	0.996637	0.997888	0.998805		0.446	0.206	0.21	0.2104		0.0008	-0.002	-0.007
-0.1353	0.175	0.175	0.166667		-0.1353	0.996637	0.997888	0.99761		0.447	0.207	0.2106	0.2102		0.0046	-0.002	-0.009
-0.1352	0.175	0.166667	0.166667		-0.1352	0.996637	0.997888	0.99761		0.448	0.2056	0.2122	0.2064		0.0008	-0.0008	-0.008
-0.1351	0.175	0.166667	0.166667		-0.1351	0.996637	0.996832	0.99761		0.449	0.2068	0.2104	0.2092		-0.001	-0.004	-0.006
-0.135	0.183333	0.166667	0.166667		-0.135	0.996637	0.997888	0.99761		0.45	0.2066	0.2126	0.2092		0.0026	-0.003	-0.009
-0.1349	0.166667	0.15	0.15		-0.1349	0.996637	0.997888	0.998805		0.451	0.2074	0.2112	0.208		0.0032	-0.001	-0.01
-0.1348	0.166667	0.15	0.15		-0.1348	0.996637	0.997888	0.998805		0.452	0.2034	0.2094	0.2066		0.0006	-0.0004	-0.01
-0.1347	0.166667	0.15	0.15		-0.1347	0.996637	0.997888	0.998805		0.453	0.2056	0.2076	0.2104		0.0008	-0.001	-0.009
-0.1346	0.166667	0.15	0.15		-0.1346	0.997758	0.997888	0.998805		0.454	0.2084	0.2092	0.2108		-0.0002	-0.003	-0.008
-0.1345	0.166667	0.15	0.15		-0.1345	0.996637	0.997888	0.99761		0.455	0.2072	0.2126	0.2096		0.0026	-0.0008	-0.008
-0.1344	0.175	0.166667	0.158333		-0.1344	0.996637	0.997888	0.99761		0.456	0.206	0.2108	0.21		0.0014	0	-0.009
-0.1343	0.175	0.166667	0.166667		-0.1343	0.997758	0.997888	0.998805		0.457	0.2036	0.2108	0.2086		-0.0002	-0.001	-0.007
-0.1342	0.175	0.166667	0.158333		-0.1342	0.997758	0.997888	0.998805		0.458	0.205	0.2116	0.2092		-0.0004	-0.007	-0.007
-0.1341	0.175	0.166667	0.158333		-0.1341	0.997758	0.997888	0.998805		0.459	0.2028	0.2114	0.2096		0.0014	-0.0002	-0.008
-0.134	0.183333	0.166667	0.166667		-0.134	0.996637	0.997888	0.998805		0.46	0.204	0.2114	0.2116		0.001	-0.002	-0.006
-0.1339	0.158333	0.158333	0.15		-0.1339	0.997758	0.997888	0.99761		0.461	0.204	0.2116	0.209		0.0002	-0.003	-0.004
-0.1338	0.166667	0.15	0.15		-0.1338	0.997758	0.997888	0.99761		0.462	0.2066	0.2098	0.2096		0.0012	-0.003	-0.007
-0.1337	0.158333	0.158333	0.158333		-0.1337	0.997758	0.997888	0.99761		0.463	0.2094	0.2098	0.2118		0.0026	-0.002	-0.006
-0.1336	0.166667	0.158333	0.15		-0.1336	0.997758	0.997888	0.99761		0.464	0.2092	0.2118	0.2122		0	-0.003	-0.01
-0.1335	0.158333	0.15	0.15		-0.1335	0.997758	0.997888	0.998805		0.465	0.2068	0.212	0.2102		0.0002	-0.002	-0.011
-0.1334	0.175	0.166667	0.166667		-0.1334	0.997758	0.997888	0.99761		0.466	0.2068	0.212	0.2102		0.0024	-0.002	-0.009
-0.1333	0.166667	0.166667	0.166667		-0.1333	0.998879	0.997888	0.99761		0.467	0.2078	0.2124	0.2094		0.0044	0.0002	-0.008
-0.1332	0.183333	0.158333	0.166667		-0.1332	0.997758	0.997888	0.99761		0.468	0.207	0.2088	0.21		0.0002	-0.002	-0.005
-0.1331	0.175	0.166667	0.166667		-0.1331	0.997758	0.997888	0.99761		0.469	0.2092	0.209	0.2078		0.001	-0.004	-0.007
-0.133	0.175	0.166667	0.158333		-0.133	0.997758	0.997888	0.998805		0.47	0.2086	0.21	0.2094		0.0022	-0.004	-0.006
-0.1329	0.166667	0.158333	0.158333		-0.1329	0.997758	0.997888	0.998805		0.471	0.2084	0.2092	0.2076		-0.0002	-0.002	-0.008
-0.1328	0.166667	0.158333	0.15		-0.1328	0.996637	0.997888	0.998805		0.472	0.2062	0.2112	0.2094		0	0.0006	-0.005
-0.1327	0.166667	0.15	0.141667		-0.1327	0.997758	0.997888	0.998805		0.473	0.2066	0.2098	0.2092		0.0016	-0.001	-0.007
-0.1326	0.158333	0.158333	0.15		-0.1326	0.997758	0.997888	0.998805		0.474	0.2086	0.2092	0.2096		-0.0008	-0.002	-0.01
-0.1325	0.166667	0.158333	0.158333		-0.1325	0.997758	0.997888	0.99761		0.475	0.2086	0.2088	0.2096		0.0018	-0.0008	-0.008
-0.1324	0.175	0.166667	0.158333		-0.1324	0.997758	0.997888	0.99761		0.476	0.2072	0.2086	0.2094		0.0044	-0.001	-0.009
-0.1323	0.183333	0.175	0.158333		-0.1323	0.997758	0.997888	0.99761		0.477	0.2088	0.209	0.2122		0.0032	-0.002	-0.008
-0.1322	0.183333	0.166667	0.166667		-0.1322	0.997758	0.997888	0.99761		0.478	0.2064	0.209	0.2082		0.0048	-0.001	-0.007
-0.1321	0.175	0.166667	0.158333		-0.1321	0.997758	0.997888	0.99761		0.479	0.2064	0.2098	0.2102		-0.0002	-0.005	-0.006
-0.132	0.183333	0.166667	0.166667		-0.132	0.997758	0.997888	0.998805		0.48	0.2072	0.2124	0.208		0.0034	-0.003	-0.007
-0.1319	0.166667	0.15	0.158333		-0.1319	0.997758	0.997888	0.998805		0.481	0.2062	0.2134	0.2108		0.0024	-0.002	-0.008
-0.1318	0.166667	0.158333	0.15		-0.1318	0.997758	0.997888	0.998805		0.482	0.2062	0.212	0.2116		0.0002	-0.002	-0.005
-0.1317	0.158333	0.158333	0.141667		-0.1317	0.997758	0.997888	0.998805		0.483	0.2064	0.2104	0.211		0.0038	-0.005	-0.006
-0.1316	0.166667	0.158333	0.15		-0.1316	0.997758	0.997888	0.99761		0.484	0.2098	0.2114	0.2104		0.0012	-0.005	-0.008
-0.1315	0.166667	0.158333	0.15		-0.1315	0.997758	0.997888	0.99761		0.485	0.2116	0.212	0.2084		0.0006	-0.003	-0.009
-0.1314	0.175	0.166667	0.158333		-0.1314	0.997758	0.997888	0.99761		0.486	0.2104	0.2098	0.2106		0.0022	-0.004	-0.006
-0.1313	0.175	0.166667	0.158333		-0.1313	0.997758	0.997888	0.998805		0.487	0.2078	0.21	0.2086		0.0014	-0.002	-0.009
-0.1312	0.175	0.166667	0.166667		-0.1312	0.997758	0.997888	0.99761		0.488	0.2084	0.2084	0.2062		0.0004	-0.006	-0.006
-0.1311	0.183333	0.166667	0.166667		-0.1311	0.997758	0.997888	0.998805		0.489	0.2066	0.2098	0.2082		0.0008	-0.005	-0.006
-0.131	0.175	0.158333	0.158333		-0.131	0.997758	0.997888	0.998805		0.49	0.2082	0.2104	0.209		0.0006	-0.005	-0.006
-0.1309	0.166667	0.15	0.15		-0.1309	0.997758	0.997888	0.99761		0.491	0.2066	0.2076	0.2098		0.0006	-0.003	-0.007
-0.1308	0.166667	0.15	0.158333		-0.1308	0.997758	0.997888	0.998805		0.492	0.2086	0.212	0.2078		0.001	0.0008	-0.01
-0.1307	0.166667	0.158333	0.15		-0.1307	0.997758	0.997888	0.998805		0.493	0.21	0.2128	0.2076		0.0026	-0.001	-0.006
-0.1306	0.166667	0.15	0.15		-0.1306	0.997758	0.997888	0.99761		0.494	0.2064	0.2108	0.2086		0.0014	-0.002	-0.009
-0.1305	0.166667	0.15	0.158333		-0.1305	0.997758	0.997888	0.99761		0.495	0.2094	0.2102	0.2102		0.005	-0.002	-0.005
-0.1304	0.183333	0.166667	0.158333		-0.1304	0.997758	0.997888	0.99761		0.496	0.211	0.2094	0.211		0	-0.004	-0.005
-0.1303	0.175	0.166667	0.166667		-0.1303	0.997758	0.997888	0.998805		0.497	0.2086	0.2098	0.2106		-0.0002	-0.001	-0.006
-0.1302	0.183333	0.166667	0.166667		-0.1302	0.997758	0.996832	0.998805		0.498	0.2096	0.2116	0.209		0.0028	-0.0006	-0.007
-0.1301	0.175	0.166667	0.166667		-0.1301	0.997758	0.996832	0.998805		0.499	0.2068	0.2112	0.2114		0.0024	0.002	-0.007
-0.13	0.175	0.166667	0.158333		-0.13	0.997758	0.997888	0.998805		0.5	0.2092	0.2064	0.2116		0.0042	0	-0.009
-0.1299	0.166667	0.158333	0.15		-0.1299	0.997758	0.997888	0.99761		0.501	0.2088	0.2118	0.2096		0.0014	-0.002	-0.011
-0.1298	0.166667	0.158333	0.15		-0.1298	0.997758	0.997888	0.99761		0.502	0.2068	0.2116	0.2106		0.002	-0.0008	-0.009
-0.1297	0.166667	0.15	0.15		-0.1297	0.997758	0.997888	0.998805		0.503	0.207	0.2128	0.209		0.002	-0.0008	-0.007
-0.1296	0.166667	0.158333	0.15		-0.1296	0.997758	0.997888	0.99761		0.504	0.2084	0.2122	0.2108		0.004	-0.001	-0.008
-0.1295	0.166667	0.15	0.15		-0.1295	0.997758	0.997888	0.998805		0.505	0.2074	0.2116	0.2118		0.004	-0.004	-0.009
-0.1294	0.175	0.166667	0.158333		-0.1294	0.997758	0.996832	0.998805		0.506	0.2078	0.2098	0.21		0.0002	-0.004	-0.007
-0.1293	0.175	0.166667	0.158333		-0.1293	0.998879	0.996832	0.99761		0.507	0.2086	0.2094	0.209		0.0034	-0.001	-0.007
-0.1292	0.175	0.166667	0.158333		-0.1292	0.997758	0.997888	0.998805		0.508	0.209	0.2112	0.211		0.0014	-0.0006	-0.004
-0.1291	0.175	0.166667	0.166667		-0.1291	0.997758	0.997888	0.99761		0.509	0.209	0.2108	0.2094		-0.0004	-0.0004	-0.006
-0.129	0.175	0.166667	0.166667		-0.129	0.997758	0.997888	0.998805		0.51	0.2108	0.2096	0.2078		0.003	-0.002	-0.008
-0.1289	0.166667	0.158333	0.15		-0.1289	0.998879	0.997888	0.998805		0.511	0.21	0.2092	0.2072		-0.0006	-0.005	-0.004
-0.1288	0.166667	0.158333	0.15		-0.1288	0.997758	0.997888	0.99761		0.512	0.2086	0.2104	0.2072		0.0018	-0.003	-0.005
-0.1287	0.166667	0.158333	0.15		-0.1287	0.997758	0.997888	0.998805		0.513	0.2064	0.2096	0.2094		0.0028	-0.001	-0.004
-0.1286	0.166667	0.15	0.15		-0.1286	0.997758	0.996832	0.998805		0.514	0.206	0.2104	0.2082		0.001	-0.0008	-0.005
-0.1285	0.166667	0.158333	0.15		-0.1285	0.997758	0.997888	0.99761		0.515	0.2062	0.2094	0.2108		0.0046	-0.002	-0.01
-0.1284	0.175	0.166667	0.166667		-0.1284	0.998879	0.997888	0.99761		0.516	0.2108	0.2102	0.2098		0.006	-0.003	-0.009
-0.1283	0.183333	0.166667	0.166667		-0.1283	0.997758	0.997888	0.99761		0.517	0.211	0.2096	0.2112		0.0038	-0.003	-0.006
-0.1282	0.175	0.166667	0.158333		-0.1282	0.997758	0.997888	0.998805		0.518	0.2076	0.208	0.2092		0.0032	-0.002	-0.005
-0.1281	0.175	0.166667	0.166667		-0.1281	0.998879	0.997888	0.99761		0.519	0.209	0.21	0.208		0.0044	0.0006	-0.007
-0.128	0.183333	0.166667	0.158333		-0.128	0.997758	0.997888	0.99761		0.52	0.2084	0.2124	0.2094		0.0018	-0.004	-0.006
-0.1279	0.166667	0.158333	0.158333		-0.1279	0.997758	0.998944	0.99761		0.521	0.2092	0.2116	0.2106		0.0056	-0.002	-0.005
-0.1278	0.166667	0.158333	0.15		-0.1278	0.998879	0.997888	0.99761		0.522	0.2072	0.213	0.2098		0.0048	-0.002	-0.006
-0.1277	0.166667	0.15	0.15		-0.1277	0.997758	0.997888	0.99761		0.523	0.2104	0.2102	0.2098		0.0036	-0.002	-0.003
-0.1276	0.166667	0.158333	0.15		-0.1276	0.997758	0.997888	0.99761		0.524	0.2104	0.2098	0.2084		0.0032	-0.002	-0.007
-0.1275	0.166667	0.158333	0.15		-0.1275	0.998879	0.998944	0.996416		0.525	0.2104	0.2106	0.2084		0.0054	-0.001	-0.008
-0.1274	0.175	0.166667	0.158333		-0.1274	0.997758	0.998944	0.99761		0.526	0.211	0.2116	0.2088		0.0022	-0.003	-0.005
-0.1273	0.175	0.166667	0.166667		-0.1273	0.998879	0.998944	0.996416		0.527	0.2088	0.2092	0.2092		0.0032	-0.001	-0.007
-0.1272	0.175	0.166667	0.158333		-0.1272	0.998879	0.998944	0.99761		0.528	0.211	0.2096	0.209		0.0024	-0.003	-0.006
-0.1271	0.183333	0.166667	0.158333		-0.1271	0.998879	0.998944	0.996416		0.529	0.2094	0.2106	0.2094		0.0022	-0.001	-0.006
-0.127	0.175	0.166667	0.166667		-0.127	0.998879	0.998944	0.996416		0.53	0.2072	0.2096	0.2074		0.0002	-0.0002	-0.003
-0.1269	0.158333	0.158333	0.15		-0.1269	0.998879	0.998944	0.996416		0.531	0.2072	0.2062	0.2084		0.0012	-0.003	-0.005
-0.1268	0.166667	0.15	0.15		-0.1268	0.998879	0.998944	0.996416		0.532	0.2086	0.2086	0.208		0.0004	0	-0.007
-0.1267	0.166667	0.15	0.15		-0.1267	0.998879	0.998944	0.996416		0.533	0.2098	0.2108	0.2086		0.0016	-0.0008	-0.007
-0.1266	0.158333	0.158333	0.15		-0.1266	0.998879	0.998944	0.996416		0.534	0.2092	0.2098	0.209		0.0044	-0.002	-0.007
-0.1265	0.166667	0.158333	0.141667		-0.1265	0.998879	0.998944	0.996416		0.535	0.2122	0.2128	0.21		0.0042	-0.0008	-0.005
-0.1264	0.166667	0.166667	0.158333		-0.1264	0.998879	0.998944	0.99761		0.536	0.2118	0.2098	0.2098		0.0018	-0.003	-0.007
-0.1263	0.183333	0.166667	0.166667		-0.1263	0.998879	0.998944	0.996416		0.537	0.21	0.21	0.2076		0.002	-0.002	-0.008
-0.1262	0.175	0.166667	0.158333		-0.1262	0.998879	0.998944	0.996416		0.538	0.2084	0.2106	0.208		0.0008	-0.004	-0.011
-0.1261	0.175	0.166667	0.158333		-0.1261	0.998879	0.998944	0.996416		0.539	0.207	0.2114	0.2102		0.001	0.0008	-0.007
-0.126	0.175	0.166667	0.166667		-0.126	0.998879	0.998944	0.996416		0.54	0.2068	0.2088	0.2108		0.004	-0.001	-0.006
-0.1259	0.166667	0.158333	0.15		-0.1259	0.998879	0.998944	0.996416		0.541	0.2088	0.2096	0.21		0.0018	-0.003	-0.007
-0.1258	0.166667	0.15	0.15		-0.1258	0.998879	0.998944	0.996416		0.542	0.2108	0.21	0.2092		0.0016	-0.002	-0.006
-0.1257	0.166667	0.15	0.15		-0.1257	0.997758	0.998944	0.996416		0.543	0.2112	0.2108	0.21		-0.0004	0.0016	-0.006
-0.1256	0.166667	0.15	0.15		-0.1256	0.998879	0.998944	0.996416		0.544	0.211	0.2096	0.2104		0.0026	0.0008	-0.008
-0.1255	0.166667	0.158333	0.15		-0.1255	0.998879	0.998944	0.996416		0.545	0.2092	0.211	0.2092		0.0014	-0.0004	-0.004
-0.1254	0.175	0.166667	0.158333		-0.1254	0.998879	0.998944	0.996416		0.546	0.2104	0.21	0.2086		0.0016	-0.0002	-0.007
-0.1253	0.183333	0.166667	0.158333		-0.1253	0.998879	0.998944	0.996416		0.547	0.2112	0.2116	0.2116		0.0028	-0.003	-0.008
-0.1252	0.175	0.166667	0.158333		-0.1252	0.998879	0.997888	0.99761		0.548	0.2106	0.21	0.211		0.0016	-0.002	-0.008
-0.1251	0.166667	0.166667	0.158333		-0.1251	0.998879	0.998944	0.996416		0.549	0.2096	0.212	0.2098		0.0012	-0.002	-0.007
-0.125	0.183333	0.166667	0.166667		-0.125	0.998879	0.998944	0.996416		0.55	0.2078	0.2116	0.208		0.0026	-0.001	-0.008
-0.1249	0.166667	0.15	0.15		-0.1249	0.998879	0.998944	0.996416		0.551	0.2066	0.2094	0.2096		0.0014	-0.0008	-0.008
-0.1248	0.166667	0.158333	0.15		-0.1248	0.997758	0.998944	0.996416		0.552	0.2076	0.2088	0.2108		0.003	-0.001	-0.006
-0.1247	0.166667	0.158333	0.15		-0.1247	0.997758	0.998944	0.996416		0.553	0.2092	0.2108	0.2092		0.0036	-0.003	-0.006
-0.1246	0.166667	0.158333	0.15		-0.1246	0.997758	0.998944	0.996416		0.554	0.208	0.2104	0.209		0.0022	0.0002	-0.007
-0.1245	0.166667	0.158333	0.158333		-0.1245	0.997758	0.998944	0.996416		0.555	0.2096	0.21	0.2102		0.003	0.0004	-0.008
-0.1244	0.175	0.166667	0.166667		-0.1244	0.997758	0.998944	0.996416		0.556	0.2072	0.2086	0.2106		0.0026	0	-0.004
-0.1243	0.175	0.158333	0.166667		-0.1243	0.997758	0.998944	0.996416		0.557	0.2098	0.2106	0.21		0.0018	-0.0002	-0.004
-0.1242	0.175	0.166667	0.166667		-0.1242	0.997758	0.998944	0.99761		0.558	0.21	0.2112	0.207		0.0012	-0.001	-0.006
-0.1241	0.183333	0.166667	0.166667		-0.1241	0.997758	0.998944	0.996416		0.559	0.2094	0.2112	0.2082		0.0012	0.0008	-0.006
-0.124	0.183333	0.166667	0.158333		-0.124	0.997758	0.998944	0.996416		0.56	0.2058	0.2142	0.2088		0.0022	-0.0004	-0.005
-0.1239	0.166667	0.158333	0.158333		-0.1239	0.997758	1	0.99761		0.561	0.2082	0.2116	0.2084		0.003	-0.002	-0.007
-0.1238	0.166667	0.141667	0.15		-0.1238	0.997758	0.998944	0.99761		0.562	0.2118	0.21	0.2082		0.0008	-0.001	-0.006
-0.1237	0.166667	0.158333	0.158333		-0.1237	0.997758	0.998944	0.99761		0.563	0.21	0.2098	0.2104		0.0006	-0.004	-0.005
-0.1236	0.166667	0.158333	0.158333		-0.1236	0.997758	0.997888	0.99761		0.564	0.208	0.2086	0.2118		0.0016	-0.003	-0.004
-0.1235	0.158333	0.15	0.15		-0.1235	0.997758	0.998944	0.996416		0.565	0.209	0.2096	0.211		0.0018	-0.001	-0.008
-0.1234	0.175	0.166667	0.158333		-0.1234	0.996637	0.998944	0.996416		0.566	0.2096	0.2096	0.212		0	-0.0004	-0.007
-0.1233	0.175	0.166667	0.166667		-0.1233	0.997758	0.998944	0.996416		0.567	0.2084	0.2116	0.2102		0.004	-0.002	-0.007
-0.1232	0.183333	0.158333	0.166667		-0.1232	0.997758	0.998944	0.996416		0.568	0.2114	0.211	0.2086		0.0028	-0.003	-0.007
-0.1231	0.175	0.166667	0.158333		-0.1231	0.997758	0.998944	0.996416		0.569	0.2096	0.2108	0.2098		0.0004	-0.001	-0.008
-0.123	0.175	0.166667	0.166667		-0.123	0.997758	0.998944	0.996416		0.57	0.2108	0.2104	0.2108		0.001	-0.003	-0.007
-0.1229	0.166667	0.158333	0.158333		-0.1229	0.997758	0.998944	0.996416		0.571	0.2104	0.2092	0.2098		0.0018	-0.001	-0.007
-0.1228	0.166667	0.15	0.15		-0.1228	0.997758	0.998944	0.99761		0.572	0.2082	0.2094	0.2104		0.0022	-0.004	-0.005
-0.1227	0.166667	0.15	0.15		-0.1227	0.997758	0.998944	0.996416		0.573	0.21	0.2114	0.2074		0.0008	-0.002	-0.006
-0.1226	0.166667	0.158333	0.141667		-0.1226	0.997758	0.998944	0.996416		0.574	0.2106	0.2116	0.2098		0.0024	-0.001	-0.007
-0.1225	0.166667	0.15	0.15		-0.1225	0.997758	0.998944	0.99761		0.575	0.212	0.2122	0.2098		0.0034	-0.003	-0.006
-0.1224	0.175	0.166667	0.158333		-0.1224	0.996637	0.998944	0.99761		0.576	0.2122	0.2106	0.2098		0.003	-0.005	-0.008
-0.1223	0.175	0.158333	0.166667		-0.1223	0.996637	0.998944	0.996416		0.577	0.2104	0.2104	0.2086		0.0048	-0.001	-0.007
-0.1222	0.175	0.166667	0.166667		-0.1222	0.997758	0.998944	0.99761		0.578	0.2084	0.2102	0.2098		0.003	0.0006	-0.008
-0.1221	0.175	0.166667	0.158333		-0.1221	0.997758	0.998944	0.99761		0.579	0.2086	0.2112	0.2096		0.0016	0.0002	-0.008
-0.122	0.175	0.166667	0.166667		-0.122	0.997758	0.997888	0.99761		0.58	0.2084	0.2124	0.2104		0.0038	-0.002	-0.009
-0.1219	0.158333	0.158333	0.15		-0.1219	0.997758	0.998944	0.99761		0.581	0.2108	0.2112	0.2118		0.0044	-0.002	-0.007
-0.1218	0.158333	0.158333	0.15		-0.1218	0.997758	0.998944	0.996416		0.582	0.2078	0.2122	0.2076		0.0016	-0.001	-0.008
-0.1217	0.166667	0.158333	0.158333		-0.1217	0.997758	0.998944	0.996416		0.583	0.2118	0.2112	0.21		-0.0006	-0.002	-0.005
-0.1216	0.166667	0.15	0.15		-0.1216	0.997758	0.998944	0.996416		0.584	0.2102	0.214	0.2108		-0.0002	-0.001	-0.005
-0.1215	0.158333	0.15	0.15		-0.1215	0.997758	0.997888	0.99761		0.585	0.2104	0.2124	0.21		0.0024	-0.0004	-0.007
-0.1214	0.175	0.166667	0.166667		-0.1214	0.997758	0.997888	0.996416		0.586	0.2108	0.2152	0.2112		0.0026	-0.002	-0.008
-0.1213	0.175	0.166667	0.166667		-0.1213	0.997758	0.998944	0.99761		0.587	0.2102	0.213	0.209		0.0018	-0.002	-0.007
-0.1212	0.183333	0.166667	0.166667		-0.1212	0.997758	0.998944	0.996416		0.588	0.2096	0.2096	0.2092		0.002	-0.003	-0.004
-0.1211	0.175	0.166667	0.158333		-0.1211	0.997758	0.998944	0.996416		0.589	0.2098	0.2082	0.2116		-0.002	-0.001	-0.007
-0.121	0.175	0.166667	0.158333		-0.121	0.997758	0.998944	0.99761		0.59	0.209	0.2104	0.2096		0.0004	-0.0006	-0.009
-0.1209	0.158333	0.158333	0.15		-0.1209	0.997758	0.997888	0.99761		0.591	0.2108	0.21	0.2096		0.0032	-0.001	-0.006
-0.1208	0.166667	0.15	0.15		-0.1208	0.997758	0.998944	0.99761		0.592	0.21	0.2092	0.209		0.0042	-0.001	-0.007
-0.1207	0.158333	0.158333	0.15		-0.1207	0.997758	0.998944	0.996416		0.593	0.2086	0.2112	0.2078		0.0048	-0.002	-0.008
-0.1206	0.166667	0.158333	0.15		-0.1206	0.997758	0.997888	0.996416		0.594	0.209	0.211	0.2094		0.0018	-0.0002	-0.006
-0.1205	0.166667	0.166667	0.15		-0.1205	0.997758	0.998944	0.99761		0.595	0.2112	0.2078	0.208		-0.001	0.0008	-0.011
-0.1204	0.166667	0.166667	0.158333		-0.1204	0.997758	0.998944	0.99761		0.596	0.2092	0.2074	0.2088		-0.001	0.0004	-0.006
-0.1203	0.175	0.166667	0.166667		-0.1203	0.997758	0.998944	0.996416		0.597	0.212	0.2122	0.2096		0.0024	-0.002	-0.005
-0.1202	0.175	0.158333	0.166667		-0.1202	0.997758	0.998944	0.996416		0.598	0.2122	0.2118	0.2074		0.0008	-0.002	-0.003
-0.1201	0.175	0.175	0.166667		-0.1201	0.997758	0.998944	0.99761		0.599	0.2108	0.2106	0.2094		0.002	-0.004	-0.006
-0.12	0.175	0.166667	0.158333		-0.12	0.997758	0.997888	0.99761		0.6	0.208	0.2088	0.2098		0.003	-0.003	-0.005
-0.1199	0.166667	0.15	0.15		-0.1199	0.997758	0.998944	0.996416
-0.1198	0.166667	0.158333	0.15		-0.1198	0.997758	0.998944	0.99761
-0.1197	0.166667	0.15	0.158333		-0.1197	0.997758	0.998944	0.99761
-0.1196	0.166667	0.158333	0.158333		-0.1196	0.997758	1	0.99761
-0.1195	0.166667	0.15	0.15		-0.1195	0.997758	0.998944	0.996416
-0.1194	0.166667	0.166667	0.158333		-0.1194	0.997758	0.998944	0.996416
-0.1193	0.175	0.166667	0.166667		-0.1193	0.996637	0.998944	0.996416
-0.1192	0.175	0.166667	0.166667		-0.1192	0.997758	0.998944	0.996416
-0.1191	0.166667	0.166667	0.166667		-0.1191	0.997758	0.998944	0.996416
-0.119	0.183333	0.166667	0.175		-0.119	0.997758	0.998944	0.996416
-0.1189	0.166667	0.158333	0.15		-0.1189	0.997758	0.998944	0.996416
-0.1188	0.166667	0.15	0.15		-0.1188	0.998879	0.998944	0.996416
-0.1187	0.166667	0.158333	0.15		-0.1187	0.997758	0.998944	0.996416
-0.1186	0.166667	0.158333	0.15		-0.1186	0.998879	0.998944	0.996416
-0.1185	0.166667	0.15	0.158333		-0.1185	0.997758	0.998944	0.99761
-0.1184	0.175	0.166667	0.166667		-0.1184	0.998879	0.997888	0.99761
-0.1183	0.175	0.158333	0.166667		-0.1183	0.997758	0.997888	0.99761
-0.1182	0.175	0.166667	0.158333		-0.1182	0.997758	0.998944	0.996416
-0.1181	0.175	0.166667	0.166667		-0.1181	0.997758	0.997888	0.996416
-0.118	0.175	0.166667	0.166667		-0.118	0.997758	0.998944	0.996416
-0.1179	0.166667	0.15	0.15		-0.1179	0.996637	0.998944	0.99761
-0.1178	0.166667	0.158333	0.15		-0.1178	0.997758	0.998944	0.99761
-0.1177	0.166667	0.15	0.15		-0.1177	0.997758	0.997888	0.99761
-0.1176	0.166667	0.15	0.158333		-0.1176	0.996637	0.998944	0.99761
-0.1175	0.166667	0.15	0.158333		-0.1175	0.996637	0.997888	0.99761
-0.1174	0.175	0.166667	0.166667		-0.1174	0.997758	0.998944	0.99761
-0.1173	0.175	0.158333	0.166667		-0.1173	0.997758	0.997888	0.99761
-0.1172	0.183333	0.166667	0.166667		-0.1172	0.996637	0.997888	0.998805
-0.1171	0.183333	0.166667	0.166667		-0.1171	0.996637	0.997888	0.99761
-0.117	0.175	0.166667	0.166667		-0.117	0.996637	0.997888	0.99761
-0.1169	0.166667	0.158333	0.15		-0.1169	0.997758	0.997888	0.998805
-0.1168	0.166667	0.158333	0.15		-0.1168	0.996637	0.997888	0.99761
-0.1167	0.166667	0.158333	0.15		-0.1167	0.996637	0.997888	0.998805
-0.1166	0.166667	0.158333	0.15		-0.1166	0.996637	0.997888	0.99761
-0.1165	0.166667	0.158333	0.15		-0.1165	0.996637	0.997888	0.998805
-0.1164	0.175	0.166667	0.158333		-0.1164	0.996637	0.997888	0.998805
-0.1163	0.175	0.175	0.166667		-0.1163	0.996637	0.996832	0.998805
-0.1162	0.166667	0.166667	0.166667		-0.1162	0.996637	0.997888	0.998805
-0.1161	0.175	0.166667	0.166667		-0.1161	0.996637	0.996832	0.998805
-0.116	0.175	0.166667	0.166667		-0.116	0.996637	0.997888	0.998805
-0.1159	0.166667	0.15	0.15		-0.1159	0.997758	0.997888	0.998805
-0.1158	0.166667	0.158333	0.158333		-0.1158	0.996637	0.996832	0.998805
-0.1157	0.166667	0.15	0.15		-0.1157	0.996637	0.997888	0.998805
-0.1156	0.166667	0.158333	0.15		-0.1156	0.996637	0.997888	0.998805
-0.1155	0.166667	0.15	0.15		-0.1155	0.996637	0.997888	0.998805
-0.1154	0.175	0.166667	0.166667		-0.1154	0.997758	0.996832	0.998805
-0.1153	0.175	0.166667	0.166667		-0.1153	0.997758	0.996832	0.998805
-0.1152	0.183333	0.166667	0.166667		-0.1152	0.997758	0.997888	0.998805
-0.1151	0.175	0.175	0.158333		-0.1151	0.997758	0.997888	0.998805
-0.115	0.175	0.166667	0.166667		-0.115	0.997758	0.996832	0.998805
-0.1149	0.166667	0.15	0.158333		-0.1149	0.997758	0.997888	0.998805
-0.1148	0.158333	0.158333	0.15		-0.1148	0.997758	0.997888	0.998805
-0.1147	0.166667	0.15	0.15		-0.1147	0.997758	0.997888	0.99761
-0.1146	0.166667	0.15	0.15		-0.1146	0.997758	0.997888	0.998805
-0.1145	0.158333	0.15	0.141667		-0.1145	0.997758	0.997888	0.998805
-0.1144	0.166667	0.166667	0.166667		-0.1144	0.997758	0.997888	0.998805
-0.1143	0.183333	0.166667	0.158333		-0.1143	0.997758	0.996832	0.998805
-0.1142	0.175	0.166667	0.166667		-0.1142	0.997758	0.997888	0.998805
-0.1141	0.175	0.166667	0.166667		-0.1141	0.997758	0.996832	0.998805
-0.114	0.183333	0.166667	0.166667		-0.114	0.997758	0.997888	0.998805
-0.1139	0.166667	0.15	0.15		-0.1139	0.997758	0.997888	0.998805
-0.1138	0.166667	0.15	0.15		-0.1138	0.997758	0.997888	0.998805
-0.1137	0.158333	0.15	0.15		-0.1137	0.997758	0.996832	0.998805
-0.1136	0.166667	0.158333	0.15		-0.1136	0.997758	0.996832	0.998805
-0.1135	0.166667	0.158333	0.15		-0.1135	0.997758	0.997888	0.998805
-0.1134	0.175	0.166667	0.166667		-0.1134	0.997758	0.997888	0.998805
-0.1133	0.175	0.166667	0.158333		-0.1133	0.997758	0.997888	0.998805
-0.1132	0.175	0.166667	0.166667		-0.1132	0.997758	0.997888	0.998805
-0.1131	0.175	0.175	0.158333		-0.1131	0.997758	0.996832	0.998805
-0.113	0.175	0.166667	0.166667		-0.113	0.997758	0.996832	0.998805
-0.1129	0.166667	0.158333	0.15		-0.1129	0.997758	0.997888	0.998805
-0.1128	0.166667	0.158333	0.15		-0.1128	0.997758	0.997888	0.998805
-0.1127	0.175	0.158333	0.15		-0.1127	0.997758	0.997888	0.998805
-0.1126	0.166667	0.158333	0.158333		-0.1126	0.997758	0.997888	0.998805
-0.1125	0.166667	0.158333	0.15		-0.1125	0.997758	0.997888	0.998805
-0.1124	0.175	0.166667	0.158333		-0.1124	0.997758	0.997888	0.998805
-0.1123	0.175	0.166667	0.158333		-0.1123	0.997758	0.997888	0.99761
-0.1122	0.175	0.166667	0.158333		-0.1122	0.997758	0.997888	0.998805
-0.1121	0.175	0.166667	0.158333		-0.1121	0.997758	0.998944	0.998805
-0.112	0.175	0.166667	0.166667		-0.112	0.998879	0.997888	0.998805
-0.1119	0.175	0.158333	0.158333		-0.1119	0.997758	0.997888	0.998805
-0.1118	0.166667	0.15	0.15		-0.1118	0.997758	0.997888	0.998805
-0.1117	0.166667	0.158333	0.15		-0.1117	0.997758	0.997888	0.998805
-0.1116	0.166667	0.158333	0.158333		-0.1116	0.997758	0.997888	0.998805
-0.1115	0.158333	0.158333	0.15		-0.1115	0.997758	0.997888	0.998805
-0.1114	0.175	0.166667	0.166667		-0.1114	0.997758	0.997888	0.998805
-0.1113	0.183333	0.166667	0.158333		-0.1113	0.997758	0.997888	0.99761
-0.1112	0.175	0.166667	0.166667		-0.1112	0.997758	0.997888	0.998805
-0.1111	0.175	0.166667	0.158333		-0.1111	0.997758	0.997888	0.998805
-0.111	0.175	0.166667	0.158333		-0.111	0.997758	0.997888	0.998805
-0.1109	0.166667	0.15	0.15		-0.1109	0.997758	0.997888	0.998805
-0.1108	0.166667	0.15	0.158333		-0.1108	0.997758	0.997888	0.998805
-0.1107	0.166667	0.15	0.15		-0.1107	0.997758	0.997888	0.998805
-0.1106	0.158333	0.15	0.15		-0.1106	0.997758	0.997888	0.99761
-0.1105	0.166667	0.15	0.15		-0.1105	0.997758	0.997888	0.998805
-0.1104	0.183333	0.166667	0.166667		-0.1104	0.997758	0.997888	0.998805
-0.1103	0.183333	0.166667	0.166667		-0.1103	0.997758	0.997888	0.998805
-0.1102	0.183333	0.166667	0.166667		-0.1102	0.997758	0.997888	0.998805
-0.1101	0.175	0.166667	0.158333		-0.1101	0.997758	0.996832	0.998805
-0.11	0.183333	0.166667	0.166667		-0.11	0.997758	0.997888	0.998805
-0.1099	0.166667	0.15	0.15		-0.1099	0.997758	0.996832	0.998805
-0.1098	0.158333	0.158333	0.15		-0.1098	0.997758	0.997888	0.998805
-0.1097	0.166667	0.15	0.15		-0.1097	0.997758	0.997888	0.998805
-0.1096	0.166667	0.15	0.15		-0.1096	0.997758	0.997888	0.998805
-0.1095	0.166667	0.158333	0.15		-0.1095	0.997758	0.997888	0.998805
-0.1094	0.175	0.158333	0.158333		-0.1094	0.997758	0.996832	0.998805
-0.1093	0.175	0.166667	0.158333		-0.1093	0.997758	0.997888	0.998805
-0.1092	0.175	0.166667	0.15		-0.1092	0.997758	0.996832	0.998805
-0.1091	0.183333	0.166667	0.158333		-0.1091	0.997758	0.996832	0.998805
-0.109	0.183333	0.166667	0.166667		-0.109	0.997758	0.997888	0.998805
-0.1089	0.158333	0.158333	0.15		-0.1089	0.997758	0.996832	0.998805
-0.1088	0.166667	0.158333	0.15		-0.1088	0.997758	0.997888	0.998805
-0.1087	0.166667	0.158333	0.15		-0.1087	0.997758	0.997888	0.99761
-0.1086	0.166667	0.158333	0.15		-0.1086	0.997758	0.996832	0.998805
-0.1085	0.166667	0.158333	0.15		-0.1085	0.997758	0.997888	0.998805
-0.1084	0.166667	0.166667	0.166667		-0.1084	0.997758	0.996832	0.99761
-0.1083	0.183333	0.166667	0.158333		-0.1083	0.997758	0.998944	0.998805
-0.1082	0.183333	0.166667	0.158333		-0.1082	0.997758	0.997888	0.99761
-0.1081	0.175	0.166667	0.166667		-0.1081	0.997758	0.997888	0.998805
-0.108	0.183333	0.166667	0.166667		-0.108	0.997758	0.997888	0.99761
-0.1079	0.166667	0.158333	0.15		-0.1079	0.997758	0.997888	0.998805
-0.1078	0.166667	0.158333	0.158333		-0.1078	0.997758	0.997888	0.998805
-0.1077	0.166667	0.15	0.15		-0.1077	0.998879	0.997888	0.99761
-0.1076	0.166667	0.15	0.15		-0.1076	0.997758	0.998944	0.99761
-0.1075	0.158333	0.15	0.15		-0.1075	0.997758	0.998944	0.99761
-0.1074	0.175	0.166667	0.158333		-0.1074	0.998879	0.997888	0.99761
-0.1073	0.175	0.166667	0.166667		-0.1073	0.997758	0.997888	0.99761
-0.1072	0.175	0.166667	0.158333		-0.1072	0.997758	0.998944	0.99761
-0.1071	0.166667	0.166667	0.166667		-0.1071	0.997758	1	0.99761
-0.107	0.175	0.175	0.158333		-0.107	0.997758	0.998944	0.996416
-0.1069	0.166667	0.15	0.15		-0.1069	0.997758	0.998944	0.996416
-0.1068	0.158333	0.15	0.15		-0.1068	0.998879	0.998944	0.99761
-0.1067	0.166667	0.15	0.15		-0.1067	0.997758	0.998944	0.99761
-0.1066	0.166667	0.15	0.15		-0.1066	0.998879	0.998944	0.99761
-0.1065	0.158333	0.158333	0.15		-0.1065	0.997758	0.998944	0.996416
-0.1064	0.175	0.166667	0.158333		-0.1064	0.997758	0.998944	0.996416
-0.1063	0.175	0.166667	0.158333		-0.1063	0.997758	0.998944	0.99761
-0.1062	0.175	0.166667	0.166667		-0.1062	0.997758	0.998944	0.996416
-0.1061	0.183333	0.166667	0.166667		-0.1061	0.997758	0.998944	0.996416
-0.106	0.175	0.166667	0.158333		-0.106	0.997758	0.998944	0.996416
-0.1059	0.166667	0.15	0.158333		-0.1059	0.997758	0.998944	0.996416
-0.1058	0.158333	0.158333	0.158333		-0.1058	0.997758	0.998944	0.996416
-0.1057	0.158333	0.15	0.15		-0.1057	0.997758	0.998944	0.996416
-0.1056	0.166667	0.158333	0.15		-0.1056	0.998879	0.998944	0.99761
-0.1055	0.158333	0.15	0.15		-0.1055	0.997758	0.998944	0.996416
-0.1054	0.175	0.166667	0.166667		-0.1054	0.997758	0.998944	0.996416
-0.1053	0.175	0.166667	0.158333		-0.1053	0.997758	0.998944	0.996416
-0.1052	0.175	0.166667	0.158333		-0.1052	0.997758	0.998944	0.996416
-0.1051	0.175	0.166667	0.158333		-0.1051	0.996637	0.998944	0.996416
-0.105	0.175	0.158333	0.166667		-0.105	0.997758	0.998944	0.996416
-0.1049	0.166667	0.158333	0.158333		-0.1049	0.997758	1	0.996416
-0.1048	0.166667	0.158333	0.15		-0.1048	0.997758	0.998944	0.99761
-0.1047	0.166667	0.15	0.15		-0.1047	0.997758	0.998944	0.996416
-0.1046	0.158333	0.15	0.158333		-0.1046	0.997758	0.998944	0.996416
-0.1045	0.158333	0.158333	0.15		-0.1045	0.997758	0.998944	0.996416
-0.1044	0.175	0.158333	0.166667		-0.1044	0.996637	0.998944	0.996416
-0.1043	0.183333	0.158333	0.166667		-0.1043	0.997758	1	0.996416
-0.1042	0.175	0.166667	0.166667		-0.1042	0.996637	0.998944	0.99761
-0.1041	0.175	0.166667	0.166667		-0.1041	0.996637	0.998944	0.996416
-0.104	0.183333	0.166667	0.166667		-0.104	0.996637	0.998944	0.99761
-0.1039	0.166667	0.158333	0.15		-0.1039	0.997758	0.998944	0.996416
-0.1038	0.166667	0.158333	0.15		-0.1038	0.996637	0.998944	0.99761
-0.1037	0.158333	0.158333	0.15		-0.1037	0.996637	0.998944	0.996416
-0.1036	0.166667	0.158333	0.15		-0.1036	0.996637	0.998944	0.996416
-0.1035	0.166667	0.15	0.15		-0.1035	0.997758	0.998944	0.996416
-0.1034	0.175	0.158333	0.158333		-0.1034	0.996637	0.998944	0.996416
-0.1033	0.175	0.166667	0.166667		-0.1033	0.996637	0.998944	0.99761
-0.1032	0.175	0.158333	0.166667		-0.1032	0.996637	0.998944	0.996416
-0.1031	0.175	0.166667	0.166667		-0.1031	0.996637	0.998944	0.996416
-0.103	0.175	0.158333	0.166667		-0.103	0.996637	0.998944	0.99761
-0.1029	0.166667	0.158333	0.158333		-0.1029	0.996637	0.998944	0.996416
-0.1028	0.166667	0.15	0.15		-0.1028	0.996637	0.998944	0.996416
-0.1027	0.166667	0.158333	0.15		-0.1027	0.996637	0.998944	0.996416
-0.1026	0.158333	0.158333	0.15		-0.1026	0.997758	0.998944	0.996416
-0.1025	0.166667	0.15	0.15		-0.1025	0.997758	0.998944	0.996416
-0.1024	0.175	0.166667	0.166667		-0.1024	0.996637	0.998944	0.996416
-0.1023	0.175	0.166667	0.166667		-0.1023	0.996637	0.998944	0.996416
-0.1022	0.183333	0.166667	0.166667		-0.1022	0.996637	0.998944	0.996416
-0.1021	0.175	0.175	0.166667		-0.1021	0.996637	0.998944	0.996416
-0.102	0.166667	0.166667	0.158333		-0.102	0.996637	1	0.99761
-0.1019	0.158333	0.158333	0.15		-0.1019	0.996637	0.997888	0.99761
-0.1018	0.166667	0.15	0.15		-0.1018	0.996637	0.998944	0.99761
-0.1017	0.158333	0.15	0.158333		-0.1017	0.996637	0.997888	0.996416
-0.1016	0.166667	0.15	0.15		-0.1016	0.996637	0.997888	0.99761
-0.1015	0.166667	0.15	0.15		-0.1015	0.997758	0.998944	0.996416
-0.1014	0.175	0.158333	0.166667		-0.1014	0.996637	0.998944	0.99761
-0.1013	0.175	0.158333	0.158333		-0.1013	0.997758	0.998944	0.996416
-0.1012	0.175	0.166667	0.158333		-0.1012	0.996637	0.998944	0.99761
-0.1011	0.175	0.158333	0.158333		-0.1011	0.996637	0.998944	0.996416
-0.101	0.175	0.166667	0.166667		-0.101	0.996637	0.997888	0.996416
-0.1009	0.166667	0.158333	0.15		-0.1009	0.997758	1	0.996416
-0.1008	0.158333	0.158333	0.15		-0.1008	0.997758	0.998944	0.99761
-0.1007	0.166667	0.158333	0.15		-0.1007	0.997758	1	0.996416
-0.1006	0.166667	0.158333	0.15		-0.1006	0.997758	0.998944	0.99761
-0.1005	0.166667	0.15	0.15		-0.1005	0.997758	0.998944	0.996416
-0.1004	0.175	0.166667	0.158333		-0.1004	0.996637	0.998944	0.996416
-0.1003	0.175	0.166667	0.158333		-0.1003	0.996637	0.998944	0.996416
-0.1002	0.175	0.175	0.158333		-0.1002	0.997758	0.998944	0.996416
-0.1001	0.175	0.166667	0.166667		-0.1001	0.996637	0.998944	0.996416
-0.1	0.175	0.166667	0.166667		-0.1	0.997758	0.998944	0.996416
-0.0999	0.166667	0.15	0.15		-0.0999	0.996637	0.998944	0.996416
-0.0998	0.166667	0.158333	0.15		-0.0998	0.997758	0.998944	0.996416
-0.0997	0.166667	0.158333	0.15		-0.0997	0.997758	0.998944	0.996416
-0.0996	0.166667	0.158333	0.15		-0.0996	0.997758	0.998944	0.996416
-0.0995	0.166667	0.158333	0.15		-0.0995	0.997758	1	0.996416
-0.0994	0.183333	0.158333	0.166667		-0.0994	0.996637	0.998944	0.995221
-0.0993	0.183333	0.166667	0.166667		-0.0993	0.997758	0.998944	0.996416
-0.0992	0.175	0.166667	0.166667		-0.0992	0.997758	0.998944	0.996416
-0.0991	0.175	0.166667	0.158333		-0.0991	0.996637	0.998944	0.996416
-0.099	0.183333	0.166667	0.166667		-0.099	0.996637	1	0.996416
-0.0989	0.166667	0.15	0.15		-0.0989	0.997758	0.998944	0.996416
-0.0988	0.166667	0.15	0.15		-0.0988	0.997758	0.998944	0.996416
-0.0987	0.166667	0.15	0.15		-0.0987	0.997758	0.998944	0.996416
-0.0986	0.166667	0.158333	0.15		-0.0986	0.997758	0.998944	0.996416
-0.0985	0.166667	0.158333	0.15		-0.0985	0.996637	0.998944	0.996416
-0.0984	0.175	0.166667	0.166667		-0.0984	0.997758	0.998944	0.996416
-0.0983	0.175	0.166667	0.166667		-0.0983	0.997758	0.998944	0.996416
-0.0982	0.175	0.166667	0.166667		-0.0982	0.996637	1	0.996416
-0.0981	0.166667	0.166667	0.158333		-0.0981	0.997758	0.998944	0.996416
-0.098	0.175	0.166667	0.166667		-0.098	0.997758	0.997888	0.996416
-0.0979	0.166667	0.158333	0.15		-0.0979	0.996637	0.998944	0.99761
-0.0978	0.158333	0.158333	0.15		-0.0978	0.997758	0.998944	0.99761
-0.0977	0.158333	0.15	0.15		-0.0977	0.997758	0.998944	0.996416
-0.0976	0.158333	0.158333	0.15		-0.0976	0.996637	0.997888	0.99761
-0.0975	0.166667	0.15	0.15		-0.0975	0.997758	0.997888	0.99761
-0.0974	0.183333	0.166667	0.158333		-0.0974	0.997758	0.997888	0.99761
-0.0973	0.183333	0.166667	0.166667		-0.0973	0.997758	0.997888	0.99761
-0.0972	0.175	0.166667	0.166667		-0.0972	0.997758	0.997888	0.99761
-0.0971	0.175	0.166667	0.166667		-0.0971	0.996637	0.997888	0.99761
-0.097	0.183333	0.166667	0.166667		-0.097	0.997758	0.997888	0.99761
-0.0969	0.175	0.15	0.15		-0.0969	0.997758	0.997888	0.99761
-0.0968	0.158333	0.158333	0.15		-0.0968	0.997758	0.997888	0.99761
-0.0967	0.166667	0.158333	0.15		-0.0967	0.996637	0.997888	0.99761
-0.0966	0.158333	0.158333	0.158333		-0.0966	0.996637	0.997888	0.99761
-0.0965	0.166667	0.158333	0.15		-0.0965	0.996637	0.997888	0.99761
-0.0964	0.175	0.166667	0.158333		-0.0964	0.997758	0.997888	0.99761
-0.0963	0.175	0.166667	0.166667		-0.0963	0.997758	0.997888	0.99761
-0.0962	0.175	0.158333	0.166667		-0.0962	0.997758	0.997888	0.99761
-0.0961	0.175	0.166667	0.158333		-0.0961	0.996637	0.997888	0.99761
-0.096	0.183333	0.166667	0.166667		-0.096	0.996637	0.997888	0.99761
-0.0959	0.158333	0.15	0.158333		-0.0959	0.996637	0.997888	0.99761
-0.0958	0.166667	0.15	0.15		-0.0958	0.997758	0.997888	0.99761
-0.0957	0.166667	0.15	0.15		-0.0957	0.997758	0.997888	0.99761
-0.0956	0.166667	0.15	0.158333		-0.0956	0.997758	0.996832	0.99761
-0.0955	0.166667	0.158333	0.15		-0.0955	0.997758	0.996832	0.99761
-0.0954	0.175	0.166667	0.166667		-0.0954	0.997758	0.997888	0.99761
-0.0953	0.175	0.166667	0.166667		-0.0953	0.997758	0.996832	0.99761
-0.0952	0.183333	0.166667	0.158333		-0.0952	0.997758	0.996832	0.99761
-0.0951	0.175	0.158333	0.158333		-0.0951	0.997758	0.997888	0.99761
-0.095	0.175	0.166667	0.158333		-0.095	0.997758	0.997888	0.99761
-0.0949	0.166667	0.158333	0.158333		-0.0949	0.997758	0.996832	0.998805
-0.0948	0.166667	0.158333	0.15		-0.0948	0.997758	0.997888	0.99761
-0.0947	0.166667	0.15	0.15		-0.0947	0.997758	0.997888	0.99761
-0.0946	0.166667	0.15	0.15		-0.0946	0.997758	0.996832	0.99761
-0.0945	0.166667	0.158333	0.15		-0.0945	0.998879	0.997888	0.998805
-0.0944	0.175	0.166667	0.158333		-0.0944	0.997758	0.997888	0.998805
-0.0943	0.175	0.166667	0.166667		-0.0943	0.998879	0.996832	0.99761
-0.0942	0.175	0.166667	0.166667		-0.0942	0.997758	0.997888	0.998805
-0.0941	0.175	0.166667	0.158333		-0.0941	0.997758	0.997888	0.99761
-0.094	0.175	0.175	0.166667		-0.094	0.997758	0.997888	0.99761
-0.0939	0.166667	0.158333	0.158333		-0.0939	0.998879	0.996832	0.99761
-0.0938	0.166667	0.158333	0.15		-0.0938	0.998879	0.997888	0.99761
-0.0937	0.158333	0.158333	0.158333		-0.0937	0.998879	0.997888	0.99761
-0.0936	0.166667	0.158333	0.15		-0.0936	0.997758	0.996832	0.99761
-0.0935	0.166667	0.15	0.15		-0.0935	0.998879	0.997888	0.998805
-0.0934	0.175	0.158333	0.166667		-0.0934	0.997758	0.997888	0.99761
-0.0933	0.183333	0.166667	0.166667		-0.0933	0.997758	0.996832	0.99761
-0.0932	0.175	0.166667	0.166667		-0.0932	0.998879	0.996832	0.99761
-0.0931	0.166667	0.166667	0.158333		-0.0931	0.997758	0.997888	0.99761
-0.093	0.175	0.158333	0.166667		-0.093	0.998879	0.997888	0.998805
-0.0929	0.166667	0.158333	0.15		-0.0929	0.997758	0.997888	0.998805
-0.0928	0.166667	0.158333	0.15		-0.0928	0.998879	0.996832	0.998805
-0.0927	0.166667	0.15	0.15		-0.0927	0.998879	0.997888	0.998805
-0.0926	0.166667	0.158333	0.15		-0.0926	0.998879	0.997888	0.998805
-0.0925	0.166667	0.15	0.15		-0.0925	0.997758	0.996832	0.998805
-0.0924	0.175	0.166667	0.158333		-0.0924	0.997758	0.997888	0.998805
-0.0923	0.183333	0.166667	0.166667		-0.0923	0.998879	0.996832	0.99761
-0.0922	0.175	0.166667	0.166667		-0.0922	0.998879	0.997888	0.99761
-0.0921	0.175	0.175	0.166667		-0.0921	0.997758	0.997888	0.99761
-0.092	0.175	0.166667	0.166667		-0.092	0.998879	0.996832	0.99761
-0.0919	0.166667	0.158333	0.15		-0.0919	0.997758	0.997888	0.99761
-0.0918	0.166667	0.15	0.15		-0.0918	0.998879	0.997888	0.998805
-0.0917	0.166667	0.158333	0.15		-0.0917	0.998879	0.996832	0.998805
-0.0916	0.166667	0.158333	0.15		-0.0916	0.998879	0.996832	0.99761
-0.0915	0.158333	0.158333	0.15		-0.0915	0.998879	0.997888	0.99761
-0.0914	0.175	0.166667	0.166667		-0.0914	0.998879	0.996832	0.998805
-0.0913	0.175	0.166667	0.158333		-0.0913	0.998879	0.996832	0.998805
-0.0912	0.175	0.166667	0.158333		-0.0912	0.997758	0.997888	0.99761
-0.0911	0.183333	0.158333	0.166667		-0.0911	0.998879	0.996832	0.99761
-0.091	0.175	0.166667	0.166667		-0.091	0.998879	0.997888	0.998805
-0.0909	0.166667	0.15	0.15		-0.0909	0.997758	0.996832	0.998805
-0.0908	0.166667	0.15	0.15		-0.0908	0.997758	0.997888	0.99761
-0.0907	0.158333	0.15	0.15		-0.0907	0.998879	0.997888	0.99761
-0.0906	0.166667	0.141667	0.15		-0.0906	0.998879	0.997888	0.998805
-0.0905	0.166667	0.15	0.15		-0.0905	0.998879	0.997888	0.998805
-0.0904	0.175	0.166667	0.158333		-0.0904	0.997758	0.997888	0.99761
-0.0903	0.183333	0.158333	0.166667		-0.0903	0.998879	0.997888	0.99761
-0.0902	0.183333	0.166667	0.158333		-0.0902	0.998879	0.996832	0.99761
-0.0901	0.175	0.166667	0.166667		-0.0901	0.998879	0.996832	0.99761
-0.09	0.183333	0.166667	0.166667		-0.09	0.997758	0.997888	0.998805
-0.0899	0.166667	0.15	0.15		-0.0899	0.998879	0.996832	0.99761
-0.0898	0.166667	0.15	0.15		-0.0898	0.997758	0.997888	0.998805
-0.0897	0.166667	0.15	0.15		-0.0897	0.998879	0.997888	0.99761
-0.0896	0.166667	0.158333	0.15		-0.0896	0.998879	0.996832	0.99761
-0.0895	0.166667	0.15	0.15		-0.0895	0.997758	0.997888	0.998805
-0.0894	0.183333	0.166667	0.158333		-0.0894	0.997758	0.996832	0.998805
-0.0893	0.183333	0.158333	0.166667		-0.0893	0.997758	0.996832	0.99761
-0.0892	0.166667	0.166667	0.158333		-0.0892	0.997758	0.996832	0.998805
-0.0891	0.175	0.166667	0.166667		-0.0891	0.998879	0.996832	0.998805
-0.089	0.175	0.166667	0.166667		-0.089	0.997758	0.996832	0.99761
-0.0889	0.166667	0.158333	0.15		-0.0889	0.997758	0.997888	0.998805
-0.0888	0.166667	0.15	0.15		-0.0888	0.997758	0.997888	0.998805
-0.0887	0.166667	0.15	0.15		-0.0887	0.998879	0.997888	0.998805
-0.0886	0.166667	0.158333	0.15		-0.0886	0.998879	0.997888	0.998805
-0.0885	0.166667	0.158333	0.15		-0.0885	0.997758	0.997888	0.99761
-0.0884	0.175	0.158333	0.166667		-0.0884	0.997758	0.997888	0.99761
-0.0883	0.175	0.166667	0.158333		-0.0883	0.998879	0.997888	0.99761
-0.0882	0.175	0.166667	0.158333		-0.0882	0.997758	0.996832	0.99761
-0.0881	0.183333	0.166667	0.158333		-0.0881	0.997758	0.997888	0.998805
-0.088	0.183333	0.175	0.158333		-0.088	0.998879	0.997888	0.99761
-0.0879	0.166667	0.15	0.158333		-0.0879	0.997758	0.997888	0.998805
-0.0878	0.166667	0.15	0.15		-0.0878	0.998879	0.997888	0.99761
-0.0877	0.166667	0.158333	0.15		-0.0877	0.998879	0.997888	0.99761
-0.0876	0.166667	0.158333	0.15		-0.0876	0.998879	0.997888	0.99761
-0.0875	0.158333	0.15	0.15		-0.0875	0.998879	0.997888	0.99761
-0.0874	0.175	0.158333	0.166667		-0.0874	0.997758	0.998944	0.99761
-0.0873	0.175	0.166667	0.166667		-0.0873	0.997758	0.997888	0.99761
-0.0872	0.183333	0.166667	0.166667		-0.0872	0.997758	0.997888	0.99761
-0.0871	0.175	0.166667	0.166667		-0.0871	0.997758	0.997888	0.99761
-0.087	0.175	0.166667	0.158333		-0.087	0.998879	0.997888	0.99761
-0.0869	0.166667	0.158333	0.15		-0.0869	0.997758	0.997888	0.99761
-0.0868	0.166667	0.15	0.15		-0.0868	0.997758	0.997888	0.99761
-0.0867	0.175	0.158333	0.15		-0.0867	0.997758	0.998944	0.99761
-0.0866	0.166667	0.15	0.15		-0.0866	0.998879	0.997888	0.99761
-0.0865	0.166667	0.15	0.15		-0.0865	0.998879	0.998944	0.99761
-0.0864	0.175	0.166667	0.166667		-0.0864	0.998879	0.997888	0.99761
-0.0863	0.175	0.166667	0.166667		-0.0863	0.998879	0.998944	0.99761
-0.0862	0.175	0.166667	0.158333		-0.0862	0.998879	0.997888	0.996416
-0.0861	0.183333	0.166667	0.166667		-0.0861	0.997758	0.998944	0.996416
-0.086	0.175	0.166667	0.166667		-0.086	0.997758	0.998944	0.99761
-0.0859	0.166667	0.158333	0.15		-0.0859	0.998879	0.998944	0.99761
-0.0858	0.166667	0.15	0.15		-0.0858	0.998879	0.997888	0.996416
-0.0857	0.166667	0.15	0.15		-0.0857	0.997758	0.998944	0.996416
-0.0856	0.166667	0.158333	0.15		-0.0856	0.997758	0.998944	0.99761
-0.0855	0.166667	0.158333	0.15		-0.0855	0.997758	0.998944	0.996416
-0.0854	0.175	0.166667	0.158333		-0.0854	0.997758	0.997888	0.996416
-0.0853	0.175	0.166667	0.166667		-0.0853	0.997758	0.997888	0.996416
-0.0852	0.166667	0.166667	0.166667		-0.0852	0.998879	0.997888	0.996416
-0.0851	0.175	0.166667	0.158333		-0.0851	0.997758	0.998944	0.996416
-0.085	0.175	0.166667	0.166667		-0.085	0.997758	0.998944	0.996416
-0.0849	0.158333	0.15	0.158333		-0.0849	0.996637	0.998944	0.99761
-0.0848	0.166667	0.15	0.15		-0.0848	0.997758	0.998944	0.996416
-0.0847	0.166667	0.15	0.158333		-0.0847	0.997758	0.998944	0.996416
-0.0846	0.166667	0.15	0.15		-0.0846	0.997758	0.998944	0.996416
-0.0845	0.166667	0.158333	0.158333		-0.0845	0.997758	0.998944	0.996416
-0.0844	0.175	0.166667	0.166667		-0.0844	0.996637	0.998944	0.996416
-0.0843	0.175	0.166667	0.166667		-0.0843	0.997758	0.997888	0.996416
-0.0842	0.175	0.166667	0.166667		-0.0842	0.996637	0.998944	0.996416
-0.0841	0.175	0.166667	0.158333		-0.0841	0.996637	0.998944	0.996416
-0.084	0.175	0.166667	0.166667		-0.084	0.996637	0.998944	0.996416
-0.0839	0.166667	0.158333	0.15		-0.0839	0.996637	0.998944	0.99761
-0.0838	0.166667	0.15	0.15		-0.0838	0.996637	0.998944	0.99761
-0.0837	0.158333	0.15	0.158333		-0.0837	0.996637	0.998944	0.996416
-0.0836	0.166667	0.158333	0.15		-0.0836	0.996637	1	0.99761
-0.0835	0.166667	0.158333	0.15		-0.0835	0.996637	0.998944	0.996416
-0.0834	0.175	0.166667	0.158333		-0.0834	0.996637	0.997888	0.99761
-0.0833	0.183333	0.166667	0.166667		-0.0833	0.996637	0.997888	0.99761
-0.0832	0.175	0.166667	0.158333		-0.0832	0.996637	0.998944	0.99761
-0.0831	0.183333	0.166667	0.166667		-0.0831	0.996637	0.998944	0.996416
-0.083	0.175	0.166667	0.166667		-0.083	0.996637	0.998944	0.996416
-0.0829	0.166667	0.158333	0.158333		-0.0829	0.996637	0.998944	0.996416
-0.0828	0.166667	0.15	0.15		-0.0828	0.996637	0.998944	0.99761
-0.0827	0.158333	0.15	0.15		-0.0827	0.996637	0.998944	0.996416
-0.0826	0.166667	0.158333	0.15		-0.0826	0.996637	0.998944	0.99761
-0.0825	0.158333	0.15	0.15		-0.0825	0.996637	0.998944	0.996416
-0.0824	0.175	0.158333	0.158333		-0.0824	0.996637	0.998944	0.996416
-0.0823	0.175	0.166667	0.166667		-0.0823	0.996637	0.998944	0.996416
-0.0822	0.175	0.166667	0.166667		-0.0822	0.996637	0.998944	0.996416
-0.0821	0.166667	0.166667	0.158333		-0.0821	0.996637	0.998944	0.996416
-0.082	0.183333	0.166667	0.158333		-0.082	0.996637	0.998944	0.99761
-0.0819	0.166667	0.15	0.15		-0.0819	0.996637	0.998944	0.99761
-0.0818	0.166667	0.15	0.15		-0.0818	0.997758	0.998944	0.99761
-0.0817	0.166667	0.15	0.15		-0.0817	0.996637	0.998944	0.99761
-0.0816	0.158333	0.158333	0.15		-0.0816	0.996637	0.998944	0.996416
-0.0815	0.166667	0.15	0.15		-0.0815	0.996637	0.998944	0.996416
-0.0814	0.183333	0.166667	0.166667		-0.0814	0.996637	0.998944	0.99761
-0.0813	0.175	0.166667	0.166667		-0.0813	0.996637	0.998944	0.99761
-0.0812	0.175	0.166667	0.166667		-0.0812	0.996637	0.998944	0.99761
-0.0811	0.175	0.166667	0.158333		-0.0811	0.996637	0.998944	0.99761
-0.081	0.175	0.166667	0.166667		-0.081	0.996637	0.998944	0.996416
-0.0809	0.166667	0.158333	0.15		-0.0809	0.996637	0.998944	0.99761
-0.0808	0.166667	0.15	0.15		-0.0808	0.996637	0.998944	0.99761
-0.0807	0.158333	0.158333	0.15		-0.0807	0.996637	0.998944	0.996416
-0.0806	0.166667	0.158333	0.15		-0.0806	0.996637	0.998944	0.996416
-0.0805	0.166667	0.158333	0.15		-0.0805	0.996637	0.998944	0.99761
-0.0804	0.175	0.166667	0.166667		-0.0804	0.996637	0.998944	0.996416
-0.0803	0.175	0.166667	0.175		-0.0803	0.996637	1	0.99761
-0.0802	0.175	0.166667	0.158333		-0.0802	0.996637	0.998944	0.996416
-0.0801	0.175	0.166667	0.166667		-0.0801	0.996637	0.998944	0.996416
-0.08	0.183333	0.166667	0.158333		-0.08	0.997758	0.998944	0.99761
-0.0799	0.166667	0.15	0.15		-0.0799	0.997758	0.998944	0.99761
-0.0798	0.166667	0.158333	0.15		-0.0798	0.996637	0.998944	0.996416
-0.0797	0.158333	0.15	0.15		-0.0797	0.996637	0.998944	0.996416
-0.0796	0.166667	0.158333	0.15		-0.0796	0.997758	0.998944	0.996416
-0.0795	0.166667	0.158333	0.15		-0.0795	0.997758	1	0.996416
-0.0794	0.175	0.166667	0.158333		-0.0794	0.996637	0.998944	0.996416
-0.0793	0.175	0.166667	0.158333		-0.0793	0.996637	0.998944	0.996416
-0.0792	0.175	0.158333	0.166667		-0.0792	0.996637	0.998944	0.996416
-0.0791	0.166667	0.166667	0.166667		-0.0791	0.996637	1	0.996416
-0.079	0.175	0.166667	0.158333		-0.079	0.996637	0.998944	0.996416
-0.0789	0.166667	0.15	0.15		-0.0789	0.997758	0.998944	0.996416
-0.0788	0.166667	0.15	0.15		-0.0788	0.996637	1	0.996416
-0.0787	0.166667	0.15	0.15		-0.0787	0.996637	1	0.996416
-0.0786	0.158333	0.158333	0.15		-0.0786	0.997758	0.998944	0.996416
-0.0785	0.166667	0.158333	0.15		-0.0785	0.996637	0.998944	0.996416
-0.0784	0.166667	0.166667	0.166667		-0.0784	0.997758	0.998944	0.996416
-0.0783	0.175	0.166667	0.166667		-0.0783	0.996637	0.998944	0.99761
-0.0782	0.166667	0.166667	0.158333		-0.0782	0.996637	0.998944	0.996416
-0.0781	0.175	0.166667	0.158333		-0.0781	0.996637	0.998944	0.99761
-0.078	0.166667	0.166667	0.166667		-0.078	0.996637	0.998944	0.99761
-0.0779	0.158333	0.158333	0.15		-0.0779	0.996637	0.998944	0.996416
-0.0778	0.166667	0.158333	0.15		-0.0778	0.996637	0.998944	0.99761
-0.0777	0.158333	0.158333	0.15		-0.0777	0.996637	0.997888	0.99761
-0.0776	0.166667	0.158333	0.158333		-0.0776	0.997758	0.998944	0.99761
-0.0775	0.158333	0.15	0.158333		-0.0775	0.996637	0.998944	0.99761
-0.0774	0.175	0.166667	0.158333		-0.0774	0.996637	0.997888	0.99761
-0.0773	0.183333	0.158333	0.166667		-0.0773	0.996637	0.997888	0.99761
-0.0772	0.175	0.158333	0.158333		-0.0772	0.996637	0.997888	0.99761
-0.0771	0.183333	0.166667	0.166667		-0.0771	0.996637	0.997888	0.99761
-0.077	0.183333	0.166667	0.166667		-0.077	0.996637	0.998944	0.99761
-0.0769	0.166667	0.15	0.158333		-0.0769	0.997758	0.997888	0.99761
-0.0768	0.158333	0.15	0.15		-0.0768	0.997758	0.997888	0.99761
-0.0767	0.166667	0.15	0.15		-0.0767	0.996637	0.997888	0.99761
-0.0766	0.166667	0.158333	0.15		-0.0766	0.996637	0.997888	0.99761
-0.0765	0.166667	0.15	0.15		-0.0765	0.996637	0.998944	0.99761
-0.0764	0.183333	0.166667	0.158333		-0.0764	0.996637	0.997888	0.99761
-0.0763	0.183333	0.166667	0.166667		-0.0763	0.996637	0.997888	0.99761
-0.0762	0.175	0.166667	0.166667		-0.0762	0.996637	0.997888	0.99761
-0.0761	0.175	0.166667	0.158333		-0.0761	0.996637	0.997888	0.99761
-0.076	0.175	0.166667	0.166667		-0.076	0.997758	0.997888	0.99761
-0.0759	0.166667	0.158333	0.15		-0.0759	0.996637	0.997888	0.998805
-0.0758	0.175	0.15	0.15		-0.0758	0.996637	0.997888	0.99761
-0.0757	0.166667	0.158333	0.158333		-0.0757	0.996637	0.996832	0.99761
-0.0756	0.166667	0.158333	0.15		-0.0756	0.996637	0.997888	0.998805
-0.0755	0.166667	0.158333	0.15		-0.0755	0.997758	0.997888	0.99761
-0.0754	0.175	0.166667	0.166667		-0.0754	0.997758	0.997888	0.99761
-0.0753	0.175	0.166667	0.158333		-0.0753	0.996637	0.997888	0.998805
-0.0752	0.183333	0.166667	0.166667		-0.0752	0.997758	0.997888	0.99761
-0.0751	0.175	0.166667	0.166667		-0.0751	0.997758	0.996832	0.998805
-0.075	0.175	0.166667	0.158333		-0.075	0.997758	0.997888	0.99761
-0.0749	0.166667	0.166667	0.15		-0.0749	0.997758	0.997888	0.998805
-0.0748	0.166667	0.15	0.15		-0.0748	0.997758	0.997888	0.998805
-0.0747	0.166667	0.15	0.15		-0.0747	0.997758	0.997888	0.998805
-0.0746	0.166667	0.158333	0.15		-0.0746	0.997758	0.997888	0.99761
-0.0745	0.158333	0.158333	0.141667		-0.0745	0.997758	0.996832	0.99761
-0.0744	0.175	0.166667	0.166667		-0.0744	0.997758	0.996832	0.99761
-0.0743	0.175	0.166667	0.158333		-0.0743	0.998879	0.996832	0.998805
-0.0742	0.183333	0.166667	0.158333		-0.0742	0.997758	0.996832	0.998805
-0.0741	0.175	0.166667	0.158333		-0.0741	0.997758	0.997888	0.998805
-0.074	0.175	0.166667	0.166667		-0.074	0.998879	0.996832	0.99761
-0.0739	0.166667	0.158333	0.158333		-0.0739	0.998879	0.997888	0.99761
-0.0738	0.158333	0.158333	0.15		-0.0738	0.997758	0.996832	0.99761
-0.0737	0.166667	0.158333	0.15		-0.0737	0.998879	0.997888	0.99761
-0.0736	0.166667	0.15	0.15		-0.0736	0.997758	0.996832	0.99761
-0.0735	0.158333	0.15	0.15		-0.0735	0.998879	0.996832	0.998805
-0.0734	0.166667	0.166667	0.166667		-0.0734	0.997758	0.997888	0.99761
-0.0733	0.175	0.166667	0.166667		-0.0733	0.998879	0.996832	0.99761
-0.0732	0.175	0.166667	0.158333		-0.0732	0.998879	0.997888	0.998805
-0.0731	0.175	0.166667	0.166667		-0.0731	0.998879	0.997888	0.99761
-0.073	0.175	0.166667	0.166667		-0.073	0.998879	0.997888	0.99761
-0.0729	0.166667	0.15	0.15		-0.0729	0.997758	0.996832	0.99761
-0.0728	0.158333	0.15	0.15		-0.0728	0.998879	0.996832	0.99761
-0.0727	0.166667	0.15	0.15		-0.0727	0.998879	0.996832	0.998805
-0.0726	0.166667	0.158333	0.15		-0.0726	0.998879	0.996832	0.99761
-0.0725	0.166667	0.15	0.15		-0.0725	0.997758	0.997888	0.99761
-0.0724	0.175	0.166667	0.166667		-0.0724	0.998879	0.996832	0.998805
-0.0723	0.175	0.166667	0.166667		-0.0723	0.998879	0.997888	0.99761
-0.0722	0.175	0.158333	0.166667		-0.0722	0.998879	0.997888	0.998805
-0.0721	0.175	0.166667	0.158333		-0.0721	0.998879	0.997888	0.998805
-0.072	0.175	0.166667	0.166667		-0.072	0.998879	0.997888	0.99761
-0.0719	0.166667	0.158333	0.158333		-0.0719	0.998879	0.997888	0.998805
-0.0718	0.166667	0.158333	0.15		-0.0718	0.998879	0.997888	0.998805
-0.0717	0.166667	0.166667	0.15		-0.0717	0.998879	0.997888	0.99761
-0.0716	0.166667	0.158333	0.158333		-0.0716	0.998879	0.996832	0.99761
-0.0715	0.158333	0.15	0.15		-0.0715	0.998879	0.997888	0.99761
-0.0714	0.183333	0.166667	0.158333		-0.0714	0.998879	0.997888	0.99761
-0.0713	0.175	0.158333	0.166667		-0.0713	0.998879	0.997888	0.99761
[truncated: 6,713 more rows]

## Sheet: Figure 4b
t [s]	DL0 [%]		t [s]	Normalized Force		t [s]	<P2> NRLC	<P2> CRLC
[truncated: 50,000 more rows]

[truncated: 8 more sheets: Figure 4c, Figure 4d, Supplementary Figure 1, Supplemetray Figure 2b, Supplementary Figfure 2c, Supplementary Figure 3, Supplementary Figure 4, Supplementary Figure 5]
